# Supplementary material for: Two CuII complexes of 3,4,5-tri­methyl-1H-pyrazole
Source: Acta Crystallogr E Crystallogr Commun. 2018 Feb 16;74(Pt 3):357–62. doi: 10.1107/S2056989018002359 (PMC5947803; doi:10.1107/S2056989018002359)
Supplement: Supplementary file 1 [file e-74-00357-sup1.cif]

##############################################################################
#                                                                            #
# This CIF contains the data in a paper accepted for publication in          #
# Acta Crystallographica Section E. It conforms to the requirements of       #
# Notes for Authors for Acta Crystallographica Section E, and has been       #
# peer reviewed under the auspices of the IUCr Commission on Journals.       #
#                                                                            #
# Full details of the Crystallographic Information File format               #
# are given in the paper "The Crystallographic Information File (CIF):       #
# a New Standard Archive File for Crystallography" by S. R. Hall, F. H.      #
# Allen and I. D. Brown [Acta Cryst. (1991), A47, 655-685].                  #
#                                                                            #
# The current version of the core CIF dictionary is obtainable from          #
# ftp://ftp.iucr.org/pub/cif_core.dic.                                       #
#                                                                            #
# Software is freely available for graphical display of the structure(s)     #
# in this CIF. For information consult the CIF software page                 #
# http://www.iucr.org/resources/cif/software.                                #
#                                                                            #
# This file may be used for bona fide research purposes within the           #
# scientific community so long as proper attribution is given to the journal # 
# article from which it was obtained.                                        #
#                                                                            #
##############################################################################
data_global
_audit_creation_method     'from SHELXTL CIF, local template and enCIFer'
_journal_date_recd_electronic     2017-12-08
_journal_date_accepted     2018-02-08
_journal_name_full     'Acta Crystallographica, Section E'
_journal_year     2018
_journal_volume     74
_journal_issue      3
_journal_page_first     357
_journal_page_last     362
_journal_paper_category     GM
_journal_paper_doi     10.1107/S2056989018002359
_journal_coeditor_code     VM2208
_publ_contact_author_name     'Dr. Ian D. Giles'
_publ_contact_author_address
;
CBMSE, Code 6910
Naval Research Laboratory
4555 Overlook Ave, SW
Washington, DC 20375
;
_publ_contact_author_email     'ian.giles@nrl.navy.mil'
_publ_contact_author_fax     '(202)767-1264'
_publ_contact_author_phone     '(202)767-9594'
_publ_section_title
;
Two Cu^II^ complexes of 3,4,5-trimethyl-1<i>H</i>-pyrazole
;
_publ_section_title_footnote     .
loop_
    _publ_author_name
    _publ_author_footnote
    _publ_author_address
;
Vincent, Collin J.
;
 ?
;
Department of Chemistry
Washington College
300 Washington Ave.
Chestertown, MD 21620, USA
;
;
Giles, Ian D.
;
 ?
;
CBMSE, Code 6910
U. S. Naval Research Laboratory
4555 Overlook Ave, SW
Washington, DC 20375, USA
;
;
Deschamps, Jeffrey R.
;
 ?
;
CBMSE, Code 6910
U. S. Naval Research Laboratory
4555 Overlook Ave, SW
Washington, DC 20375, USA
;
_publ_section_synopsis
;
The crystal structures of two Cu^II^ complexes of
3,4,5-trimethyl-1<i>H</i>-pyrazole,
<i>cis</i>-[{CuCl[3,4,5-(CH~3~)~3~(C~3~H~2~N~2~)]~2~}~2~(\m-Cl)~2~] and
[Cu{3,4,5-(CH~3~)~3~(C~3~HN~2~)}~4~(H~2~O)](NO~3~)~2~, are presented and
compared to the 3-methyl-1<i>H</i>-pyrazole and
1<i>H</i>-3,5-dimethylpyrozole analogues.
;
data_1
_database_code_depnum_ccdc_archive 'CCDC 1823017'
_audit_creation_method     'SHELXL-2014/7'
_chemical_name_systematic
;
Di-\m-chlorido-bis[chloridobis(3,4,5-trimethyl-1<i>H</i>-pyrazole-\
\k<i>N</i>^2^)copper(II)]
;
_chemical_name_common     ?
_chemical_formula_moiety     'C24 H40 Cl4 Cu2 N8'
_chemical_formula_sum     'C24 H40 Cl4 Cu2 N8'
_chemical_formula_iupac     '[Cu2 Cl4 (C6 H10 N2)4]'
_chemical_formula_weight     709.52
_chemical_melting_point     ?
_shelx_space_group_comment
;
The symmetry employed for this shelxl refinement is uniquely defined
by the following loop, which should always be used as a source of
symmetry information in preference to the above space-group names.
They are only intended as comments.
;
_space_group_crystal_system     triclinic
_space_group_name_H-M_alt     'P -1'
_space_group_name_Hall     '-P 1'
loop_
    _space_group_symop_operation_xyz
    'x, y, z'
    '-x, -y, -z'
_cell_length_a     8.887(3)
_cell_length_b     9.460(3)
_cell_length_c     11.214(3)
_cell_angle_alpha     85.408(4)
_cell_angle_beta     69.978(4)
_cell_angle_gamma     64.097(4)
_cell_volume     794.1(4)
_cell_formula_units_Z     1
_cell_measurement_reflns_used     1932
_cell_measurement_theta_min     5.780
_cell_measurement_theta_max     55.074
_cell_measurement_temperature     150(2)
_exptl_crystal_description     'block'
_exptl_crystal_colour     'green'
_exptl_crystal_size_max     0.065
_exptl_crystal_size_mid     0.049
_exptl_crystal_size_min     0.025
_exptl_crystal_density_diffrn     1.484
_exptl_crystal_density_meas     ?
_exptl_crystal_density_method     'not measured'
_exptl_crystal_F_000     366
_exptl_absorpt_coefficient_mu     1.704
_exptl_absorpt_correction_type     multi-scan
_exptl_absorpt_process_details
;
(SADABS; Bruker, 2014)
;
_shelx_estimated_absorpt_T_min     0.897
_shelx_estimated_absorpt_T_max     0.959
_exptl_absorpt_correction_T_min     0.6603
_exptl_absorpt_correction_T_max     0.7456
_diffrn_ambient_temperature     150(2)
_diffrn_radiation_type     'MoK\a'
_diffrn_radiation_wavelength     0.71073
_diffrn_radiation_source     'fine focus sealed tube'
_diffrn_radiation_monochromator     graphite
_diffrn_measurement_device_type     'Bruker SMART APEXII CCD'
_diffrn_measurement_method     '\w scans'
_diffrn_detector_area_resol_mean     ?
_diffrn_reflns_number     7770
_diffrn_reflns_av_R_equivalents     0.0480
_diffrn_reflns_theta_min     3.747
_diffrn_reflns_theta_max     27.604
_diffrn_reflns_theta_full     25.242
_diffrn_measured_fraction_theta_max     0.981
_diffrn_measured_fraction_theta_full     0.983
_diffrn_reflns_limit_h_min     -11
_diffrn_reflns_limit_h_max     11
_diffrn_reflns_limit_k_min     -12
_diffrn_reflns_limit_k_max     12
_diffrn_reflns_limit_l_min     -14
_diffrn_reflns_limit_l_max     14
_refine_special_details
;
Reflections omitted from final refinement on account of beamstop truncation:
(h k l) 1 1 0; 1 0 0; 0 1 0; 0 0 1; 1 1 1
;
_reflns_number_total     3620
_reflns_number_gt     2472
_reflns_threshold_expression     'I > 2\s(I)'
_refine_ls_structure_factor_coef     Fsqd
_refine_ls_matrix_type     full
_refine_ls_R_factor_all     0.0844
_refine_ls_R_factor_gt     0.0457
_refine_ls_wR_factor_gt     0.1188
_refine_ls_wR_factor_ref     0.1378
_refine_ls_goodness_of_fit_ref     0.881
_refine_ls_restrained_S_all     0.881
_refine_ls_number_reflns     3620
_refine_ls_number_parameters     180
_refine_ls_number_restraints     0
_refine_ls_hydrogen_treatment     mixed
_refine_ls_weighting_scheme     calc
_refine_ls_weighting_details
                      'w=1/[\s^2^(Fo^2^)+(0.0940P)^2^] where P=(Fo^2^+2Fc^2^)/3'
_atom_sites_solution_hydrogens     mixed
_atom_sites_solution_primary     ?
_atom_sites_solution_secondary     ?
_refine_ls_shift/su_max     0.000
_refine_ls_shift/su_mean     0.000
_refine_diff_density_max     0.874
_refine_diff_density_min     -0.621
_refine_ls_extinction_method     none
_refine_ls_extinction_coef     .
loop_
    _atom_type_symbol
    _atom_type_description
    _atom_type_scat_dispersion_real
    _atom_type_scat_dispersion_imag
    _atom_type_scat_source
    'C' 'C' 0.0033 0.0016
                         'International Tables Vol C Tables 4.2.6.8 and 6.1.1.4'
    'H' 'H' 0.0000 0.0000
                         'International Tables Vol C Tables 4.2.6.8 and 6.1.1.4'
    'Cl' 'Cl' 0.1484 0.1585
                         'International Tables Vol C Tables 4.2.6.8 and 6.1.1.4'
    'Cu' 'Cu' 0.3201 1.2651
                         'International Tables Vol C Tables 4.2.6.8 and 6.1.1.4'
    'N' 'N' 0.0061 0.0033
                         'International Tables Vol C Tables 4.2.6.8 and 6.1.1.4'
    'O' 'O' 0.0106 0.0060
                         'International Tables Vol C Tables 4.2.6.8 and 6.1.1.4'
_computing_data_collection
;
APEX2 (Bruker, 2014)
;
_computing_cell_refinement
;
SAINT (Bruker, 2014)
;
_computing_data_reduction
;
SAINT (Bruker, 2014) and XPREP (Bruker, 2014)
;
_computing_structure_solution
;
SHELXTL (Sheldrick, 2008)
;
_computing_structure_refinement
;
<i>SHELXL2016/6</i> (Sheldrick, 2015)
;
_computing_molecular_graphics
;
SHELXTL (Sheldrick, 2008) and XSEED (Barbour, 2001)
;
_computing_publication_material
;
SHELXTL (Sheldrick, 2008) and XSEED (Barbour, 2001)
;
loop_
    _atom_site_type_symbol
    _atom_site_label
    _atom_site_fract_x
    _atom_site_fract_y
    _atom_site_fract_z
    _atom_site_U_iso_or_equiv
    _atom_site_adp_type
    _atom_site_calc_flag
    _atom_site_occupancy
    _atom_site_disorder_assembly
    _atom_site_disorder_group
    Cu Cu1 -0.10296(6) 0.41056(5) 0.43296(5) 0.01719(16) Uani d 1 . .
    Cl Cl1 -0.07621(13) 0.41784(11) 0.63096(9) 0.0204(2) Uani d 1 . .
    Cl Cl2 -0.38433(13) 0.61388(11) 0.50173(10) 0.0216(2) Uani d 1 . .
    N N9 0.2606(5) 0.1725(4) 0.3862(3) 0.0218(8) Uani d 1 . .
    N N2 -0.1329(4) 0.3931(4) 0.2643(3) 0.0197(7) Uani d 1 . .
    N N10 0.0972(4) 0.1950(4) 0.3908(3) 0.0201(7) Uani d 1 . .
    N N1 -0.2889(5) 0.3999(4) 0.2661(4) 0.0201(7) Uani d 1 . .
    C C11 0.1218(5) 0.0584(5) 0.3422(4) 0.0186(8) Uani d 1 . .
    C C13 0.3867(6) 0.0275(5) 0.3368(4) 0.0222(9) Uani d 1 . .
    C C3 -0.0190(6) 0.3394(5) 0.1455(4) 0.0211(9) Uani d 1 . .
    C C5 -0.2781(6) 0.3542(5) 0.1527(4) 0.0224(9) Uani d 1 . .
    C C4 -0.1062(6) 0.3149(5) 0.0708(4) 0.0252(9) Uani d 1 . .
    C C14 -0.0313(6) 0.0362(5) 0.3344(4) 0.0250(9) Uani d 1 . .
    H H14D 0.0120 -0.0703 0.2965 0.037 Uiso calc 0.5 . .
    H H14F -0.1182 0.0502 0.4201 0.037 Uiso calc 0.5 . .
    H H14E -0.0880 0.1141 0.2814 0.037 Uiso calc 0.5 . .
    H H14B -0.1415 0.1330 0.3688 0.037 Uiso calc 0.5 . .
    H H14A -0.0113 0.0125 0.2453 0.037 Uiso calc 0.5 . .
    H H14C -0.0415 -0.0514 0.3840 0.037 Uiso calc 0.5 . .
    C C12 0.3018(6) -0.0507(5) 0.3073(4) 0.0213(9) Uani d 1 . .
    C C16 0.5772(6) -0.0243(5) 0.3215(5) 0.0316(11) Uani d 1 . .
    H H16B 0.6475 -0.1334 0.2839 0.047 Uiso calc 0.5 . .
    H H16A 0.6221 0.0442 0.2656 0.047 Uiso calc 0.5 . .
    H H16C 0.5873 -0.0176 0.4050 0.047 Uiso calc 0.5 . .
    H H16D 0.5904 0.0622 0.3525 0.047 Uiso calc 0.5 . .
    H H16F 0.6158 -0.1154 0.3707 0.047 Uiso calc 0.5 . .
    H H16E 0.6506 -0.0536 0.2313 0.047 Uiso calc 0.5 . .
    C C6 0.1712(6) 0.3110(6) 0.1056(4) 0.0282(10) Uani d 1 . .
    H H6D 0.2313 0.2721 0.0155 0.042 Uiso calc 0.5 . .
    H H6F 0.1766 0.4099 0.1180 0.042 Uiso calc 0.5 . .
    H H6E 0.2305 0.2325 0.1571 0.042 Uiso calc 0.5 . .
    H H6B 0.1942 0.3375 0.1782 0.042 Uiso calc 0.5 . .
    H H6A 0.2490 0.1997 0.0757 0.042 Uiso calc 0.5 . .
    H H6C 0.1951 0.3771 0.0366 0.042 Uiso calc 0.5 . .
    C C8 -0.4341(6) 0.3511(6) 0.1316(5) 0.0308(10) Uani d 1 . .
    H H8B -0.4000 0.3145 0.0428 0.046 Uiso calc 0.5 . .
    H H8A -0.4720 0.2794 0.1881 0.046 Uiso calc 0.5 . .
    H H8C -0.5325 0.4575 0.1500 0.046 Uiso calc 0.5 . .
    H H8D -0.5363 0.3864 0.2111 0.046 Uiso calc 0.5 . .
    H H8F -0.4643 0.4215 0.0658 0.046 Uiso calc 0.5 . .
    H H8E -0.4038 0.2434 0.1040 0.046 Uiso calc 0.5 . .
    C C15 0.3862(7) -0.2166(5) 0.2485(5) 0.0344(11) Uani d 1 . .
    H H15B 0.2947 -0.2410 0.2383 0.052 Uiso calc 0.5 . .
    H H15A 0.4762 -0.2268 0.1650 0.052 Uiso calc 0.5 . .
    H H15C 0.4428 -0.2900 0.3038 0.052 Uiso calc 0.5 . .
    H H15D 0.5144 -0.2642 0.2331 0.052 Uiso calc 0.5 . .
    H H15F 0.3329 -0.2785 0.3065 0.052 Uiso calc 0.5 . .
    H H15E 0.3663 -0.2152 0.1676 0.052 Uiso calc 0.5 . .
    C C7 -0.0263(7) 0.2544(6) -0.0659(4) 0.0376(12) Uani d 1 . .
    H H7B 0.0983 0.2371 -0.0989 0.056 Uiso calc 0.5 . .
    H H7A -0.0321 0.1547 -0.0739 0.056 Uiso calc 0.5 . .
    H H7C -0.0926 0.3318 -0.1146 0.056 Uiso calc 0.5 . .
    H H7D -0.1159 0.2453 -0.0927 0.056 Uiso calc 0.5 . .
    H H7F 0.0145 0.3277 -0.1177 0.056 Uiso calc 0.5 . .
    H H7E 0.0750 0.1506 -0.0771 0.056 Uiso calc 0.5 . .
    H H1 -0.367(5) 0.427(4) 0.328(4) 0.000(10) Uiso d 1 . .
    H H9 0.270(7) 0.251(7) 0.412(5) 0.047(16) Uiso d 1 . .
loop_
    _atom_site_aniso_label
    _atom_site_aniso_U_11
    _atom_site_aniso_U_22
    _atom_site_aniso_U_33
    _atom_site_aniso_U_12
    _atom_site_aniso_U_13
    _atom_site_aniso_U_23
    Cu1 0.0172(3) 0.0155(2) 0.0182(3) -0.00545(19) -0.0067(2) -0.00218(18)
    Cl1 0.0258(5) 0.0207(5) 0.0177(5) -0.0123(4) -0.0084(4) 0.0022(4)
    Cl2 0.0163(5) 0.0207(5) 0.0260(6) -0.0066(4) -0.0051(4) -0.0069(4)
    N9 0.0185(18) 0.0189(17) 0.027(2) -0.0056(14) -0.0095(16) -0.0028(14)
    N2 0.0162(17) 0.0203(17) 0.0198(18) -0.0043(14) -0.0074(15) -0.0010(14)
    N10 0.0198(18) 0.0211(17) 0.0218(19) -0.0084(14) -0.0102(15) -0.0005(14)
    N1 0.0163(19) 0.0218(18) 0.0173(19) -0.0060(15) -0.0027(16) -0.0018(14)
    C11 0.024(2) 0.0166(18) 0.019(2) -0.0097(16) -0.0095(17) 0.0002(15)
    C13 0.021(2) 0.020(2) 0.024(2) -0.0070(17) -0.0067(18) 0.0004(17)
    C3 0.021(2) 0.022(2) 0.018(2) -0.0072(17) -0.0064(17) 0.0006(16)
    C5 0.024(2) 0.020(2) 0.022(2) -0.0045(17) -0.0115(18) -0.0016(16)
    C4 0.027(2) 0.026(2) 0.018(2) -0.0064(18) -0.0089(19) -0.0007(17)
    C14 0.031(2) 0.021(2) 0.032(2) -0.0140(19) -0.018(2) 0.0071(18)
    C12 0.023(2) 0.0155(19) 0.021(2) -0.0056(16) -0.0060(18) -0.0032(16)
    C16 0.021(2) 0.027(2) 0.042(3) -0.0059(19) -0.011(2) -0.001(2)
    C6 0.022(2) 0.035(2) 0.025(2) -0.013(2) -0.0042(19) 0.0009(19)
    C8 0.031(3) 0.035(3) 0.033(3) -0.014(2) -0.018(2) 0.002(2)
    C15 0.032(3) 0.026(2) 0.040(3) -0.009(2) -0.010(2) -0.007(2)
    C7 0.040(3) 0.046(3) 0.020(2) -0.015(2) -0.004(2) -0.007(2)
_geom_special_details
;
 All esds (except the esd in the dihedral angle between two l.s. planes)
 are estimated using the full covariance matrix.  The cell esds are taken
 into account individually in the estimation of esds in distances, angles
 and torsion angles; correlations between esds in cell parameters are only
 used when they are defined by crystal symmetry.  An approximate (isotropic)
 treatment of cell esds is used for estimating esds involving l.s. planes.
;
loop_
    _geom_bond_atom_site_label_1
    _geom_bond_atom_site_label_2
    _geom_bond_site_symmetry_2
    _geom_bond_distance
    _geom_bond_publ_flag
    Cu1 N10 . 1.988(3) ?
    Cu1 N2 . 2.026(3) ?
    Cu1 Cl2 . 2.2939(12) ?
    Cu1 Cl1 . 2.3220(12) ?
    Cu1 Cl1 2_566 2.6410(12) ?
    Cl1 Cu1 2_566 2.6410(12) ?
    N9 C13 . 1.341(5) ?
    N9 N10 . 1.356(5) ?
    N9 H9 . 0.86(6) ?
    N2 C3 . 1.339(5) ?
    N2 N1 . 1.353(5) ?
    N10 C11 . 1.341(5) ?
    N1 C5 . 1.335(5) ?
    N1 H1 . 0.75(4) ?
    C11 C12 . 1.403(6) ?
    C11 C14 . 1.497(6) ?
    C13 C12 . 1.388(6) ?
    C13 C16 . 1.492(6) ?
    C3 C4 . 1.410(6) ?
    C3 C6 . 1.495(6) ?
    C5 C4 . 1.383(6) ?
    C5 C8 . 1.497(6) ?
    C4 C7 . 1.490(6) ?
    C14 H14D . 0.9800 ?
    C14 H14F . 0.9800 ?
    C14 H14E . 0.9800 ?
    C14 H14B . 0.9800 ?
    C14 H14A . 0.9800 ?
    C14 H14C . 0.9800 ?
    C12 C15 . 1.503(6) ?
    C16 H16B . 0.9800 ?
    C16 H16A . 0.9800 ?
    C16 H16C . 0.9800 ?
    C16 H16D . 0.9800 ?
    C16 H16F . 0.9800 ?
    C16 H16E . 0.9800 ?
    C6 H6D . 0.9800 ?
    C6 H6F . 0.9800 ?
    C6 H6E . 0.9800 ?
    C6 H6B . 0.9800 ?
    C6 H6A . 0.9800 ?
    C6 H6C . 0.9800 ?
    C8 H8B . 0.9800 ?
    C8 H8A . 0.9800 ?
    C8 H8C . 0.9800 ?
    C8 H8D . 0.9800 ?
    C8 H8F . 0.9800 ?
    C8 H8E . 0.9800 ?
    C15 H15B . 0.9800 ?
    C15 H15A . 0.9800 ?
    C15 H15C . 0.9800 ?
    C15 H15D . 0.9800 ?
    C15 H15F . 0.9800 ?
    C15 H15E . 0.9800 ?
    C7 H7B . 0.9800 ?
    C7 H7A . 0.9800 ?
    C7 H7C . 0.9800 ?
    C7 H7D . 0.9800 ?
    C7 H7F . 0.9800 ?
    C7 H7E . 0.9800 ?
loop_
    _geom_angle_atom_site_label_1
    _geom_angle_atom_site_label_2
    _geom_angle_atom_site_label_3
    _geom_angle_site_symmetry_1
    _geom_angle_site_symmetry_3
    _geom_angle
    _geom_angle_publ_flag
    N10 Cu1 N2 . . 88.98(14) ?
    N10 Cu1 Cl2 . . 161.92(10) ?
    N2 Cu1 Cl2 . . 88.85(10) ?
    N10 Cu1 Cl1 . . 89.71(10) ?
    N2 Cu1 Cl1 . . 176.07(10) ?
    Cl2 Cu1 Cl1 . . 91.26(4) ?
    N10 Cu1 Cl1 . 2_566 100.25(10) ?
    N2 Cu1 Cl1 . 2_566 99.04(10) ?
    Cl2 Cu1 Cl1 . 2_566 97.81(5) ?
    Cl1 Cu1 Cl1 . 2_566 84.83(4) ?
    Cu1 Cl1 Cu1 . 2_566 95.17(4) ?
    C13 N9 N10 . . 112.5(3) ?
    C13 N9 H9 . . 130(4) ?
    N10 N9 H9 . . 118(4) ?
    C3 N2 N1 . . 105.8(3) ?
    C3 N2 Cu1 . . 133.9(3) ?
    N1 N2 Cu1 . . 118.3(3) ?
    C11 N10 N9 . . 105.3(3) ?
    C11 N10 Cu1 . . 134.0(3) ?
    N9 N10 Cu1 . . 119.6(2) ?
    C5 N1 N2 . . 112.0(4) ?
    C5 N1 H1 . . 129(3) ?
    N2 N1 H1 . . 119(3) ?
    N10 C11 C12 . . 110.4(3) ?
    N10 C11 C14 . . 121.0(4) ?
    C12 C11 C14 . . 128.6(4) ?
    N9 C13 C12 . . 106.5(4) ?
    N9 C13 C16 . . 122.2(4) ?
    C12 C13 C16 . . 131.4(4) ?
    N2 C3 C4 . . 109.8(4) ?
    N2 C3 C6 . . 122.3(4) ?
    C4 C3 C6 . . 127.8(4) ?
    N1 C5 C4 . . 107.2(4) ?
    N1 C5 C8 . . 121.7(4) ?
    C4 C5 C8 . . 131.2(4) ?
    C5 C4 C3 . . 105.2(4) ?
    C5 C4 C7 . . 128.0(4) ?
    C3 C4 C7 . . 126.8(4) ?
    C11 C14 H14D . . 109.5 ?
    C11 C14 H14F . . 109.5 ?
    H14D C14 H14F . . 109.5 ?
    C11 C14 H14E . . 109.5 ?
    H14D C14 H14E . . 109.5 ?
    H14F C14 H14E . . 109.5 ?
    C11 C14 H14B . . 109.5 ?
    H14D C14 H14B . . 141.1 ?
    H14F C14 H14B . . 56.3 ?
    H14E C14 H14B . . 56.3 ?
    C11 C14 H14A . . 109.5 ?
    H14D C14 H14A . . 56.3 ?
    H14F C14 H14A . . 141.1 ?
    H14E C14 H14A . . 56.3 ?
    H14B C14 H14A . . 109.5 ?
    C11 C14 H14C . . 109.5 ?
    H14D C14 H14C . . 56.3 ?
    H14F C14 H14C . . 56.3 ?
    H14E C14 H14C . . 141.1 ?
    H14B C14 H14C . . 109.5 ?
    H14A C14 H14C . . 109.5 ?
    C13 C12 C11 . . 105.5(3) ?
    C13 C12 C15 . . 127.0(4) ?
    C11 C12 C15 . . 127.6(4) ?
    C13 C16 H16B . . 109.5 ?
    C13 C16 H16A . . 109.5 ?
    H16B C16 H16A . . 109.5 ?
    C13 C16 H16C . . 109.5 ?
    H16B C16 H16C . . 109.5 ?
    H16A C16 H16C . . 109.5 ?
    C13 C16 H16D . . 109.5 ?
    H16B C16 H16D . . 141.1 ?
    H16A C16 H16D . . 56.3 ?
    H16C C16 H16D . . 56.3 ?
    C13 C16 H16F . . 109.5 ?
    H16B C16 H16F . . 56.3 ?
    H16A C16 H16F . . 141.1 ?
    H16C C16 H16F . . 56.3 ?
    H16D C16 H16F . . 109.5 ?
    C13 C16 H16E . . 109.5 ?
    H16B C16 H16E . . 56.3 ?
    H16A C16 H16E . . 56.3 ?
    H16C C16 H16E . . 141.1 ?
    H16D C16 H16E . . 109.5 ?
    H16F C16 H16E . . 109.5 ?
    C3 C6 H6D . . 109.5 ?
    C3 C6 H6F . . 109.5 ?
    H6D C6 H6F . . 109.5 ?
    C3 C6 H6E . . 109.5 ?
    H6D C6 H6E . . 109.5 ?
    H6F C6 H6E . . 109.5 ?
    C3 C6 H6B . . 109.5 ?
    H6D C6 H6B . . 141.1 ?
    H6F C6 H6B . . 56.3 ?
    H6E C6 H6B . . 56.3 ?
    C3 C6 H6A . . 109.5 ?
    H6D C6 H6A . . 56.3 ?
    H6F C6 H6A . . 141.1 ?
    H6E C6 H6A . . 56.3 ?
    H6B C6 H6A . . 109.5 ?
    C3 C6 H6C . . 109.5 ?
    H6D C6 H6C . . 56.3 ?
    H6F C6 H6C . . 56.3 ?
    H6E C6 H6C . . 141.1 ?
    H6B C6 H6C . . 109.5 ?
    H6A C6 H6C . . 109.5 ?
    C5 C8 H8B . . 109.5 ?
    C5 C8 H8A . . 109.5 ?
    H8B C8 H8A . . 109.5 ?
    C5 C8 H8C . . 109.5 ?
    H8B C8 H8C . . 109.5 ?
    H8A C8 H8C . . 109.5 ?
    C5 C8 H8D . . 109.5 ?
    H8B C8 H8D . . 141.1 ?
    H8A C8 H8D . . 56.3 ?
    H8C C8 H8D . . 56.3 ?
    C5 C8 H8F . . 109.5 ?
    H8B C8 H8F . . 56.3 ?
    H8A C8 H8F . . 141.1 ?
    H8C C8 H8F . . 56.3 ?
    H8D C8 H8F . . 109.5 ?
    C5 C8 H8E . . 109.5 ?
    H8B C8 H8E . . 56.3 ?
    H8A C8 H8E . . 56.3 ?
    H8C C8 H8E . . 141.1 ?
    H8D C8 H8E . . 109.5 ?
    H8F C8 H8E . . 109.5 ?
    C12 C15 H15B . . 109.5 ?
    C12 C15 H15A . . 109.5 ?
    H15B C15 H15A . . 109.5 ?
    C12 C15 H15C . . 109.5 ?
    H15B C15 H15C . . 109.5 ?
    H15A C15 H15C . . 109.5 ?
    C12 C15 H15D . . 109.5 ?
    H15B C15 H15D . . 141.1 ?
    H15A C15 H15D . . 56.3 ?
    H15C C15 H15D . . 56.3 ?
    C12 C15 H15F . . 109.5 ?
    H15B C15 H15F . . 56.3 ?
    H15A C15 H15F . . 141.1 ?
    H15C C15 H15F . . 56.3 ?
    H15D C15 H15F . . 109.5 ?
    C12 C15 H15E . . 109.5 ?
    H15B C15 H15E . . 56.3 ?
    H15A C15 H15E . . 56.3 ?
    H15C C15 H15E . . 141.1 ?
    H15D C15 H15E . . 109.5 ?
    H15F C15 H15E . . 109.5 ?
    C4 C7 H7B . . 109.5 ?
    C4 C7 H7A . . 109.5 ?
    H7B C7 H7A . . 109.5 ?
    C4 C7 H7C . . 109.5 ?
    H7B C7 H7C . . 109.5 ?
    H7A C7 H7C . . 109.5 ?
    C4 C7 H7D . . 109.5 ?
    H7B C7 H7D . . 141.1 ?
    H7A C7 H7D . . 56.3 ?
    H7C C7 H7D . . 56.3 ?
    C4 C7 H7F . . 109.5 ?
    H7B C7 H7F . . 56.3 ?
    H7A C7 H7F . . 141.1 ?
    H7C C7 H7F . . 56.3 ?
    H7D C7 H7F . . 109.5 ?
    C4 C7 H7E . . 109.5 ?
    H7B C7 H7E . . 56.3 ?
    H7A C7 H7E . . 56.3 ?
    H7C C7 H7E . . 141.1 ?
    H7D C7 H7E . . 109.5 ?
    H7F C7 H7E . . 109.5 ?
loop_
    _geom_hbond_atom_site_label_D
    _geom_hbond_atom_site_label_H
    _geom_hbond_atom_site_label_A
    _geom_hbond_site_symmetry_A
    _geom_hbond_distance_DH
    _geom_hbond_distance_HA
    _geom_hbond_distance_DA
    _geom_hbond_angle_DHA
    C14 H14E N2 . 0.98 2.49 3.199(5) 128.7
    C14 H14E N1 . 0.98 2.54 3.401(6) 146.6
    C14 H14E N2 . 0.98 2.49 3.199(5) 128.7
    C14 H14E N1 . 0.98 2.54 3.401(6) 146.6
    C16 H16F Cl2 1_645 0.98 2.85 3.776(5) 158.2
    C6 H6E N9 . 0.98 2.67 3.521(6) 146.0
    C6 H6E N10 . 0.98 2.55 3.240(6) 127.6
    C6 H6B Cl1 2_566 0.98 2.86 3.692(5) 143.5
    N1 H1 Cl2 . 0.75(4) 2.66(4) 3.102(4) 120(3)
    N1 H1 Cl2 2_466 0.75(4) 2.54(4) 3.214(4) 151(3)
    N9 H9 Cl1 2_566 0.86(6) 2.94(6) 3.506(4) 125(5)
    N9 H9 Cl2 2_566 0.86(6) 2.37(6) 3.188(4) 159(5)
_shelx_hkl_file
;
  -1   0   0   -0.38    0.40
   1   0   0   -0.16    0.48
  -2   0   0  110.18    3.03
   2   0   0  110.99    3.08
  -3   0   0   21.14    1.63
   3   0   0   24.40    2.20
  -4   0   0  291.20    6.61
   4   0   0  294.07    6.83
  -5   0   0   75.51    3.20
   5   0   0   80.44    3.55
  -6   0   0  132.69    4.45
   6   0   0  134.37    4.96
  -7   0   0    1.24    1.85
   7   0   0    1.90    2.39
   8   0   0   18.29    3.33
   9   0   0   -7.22    3.38
   9  -1   0   -1.23    3.58
   8  -1   0   -2.08    2.99
   7  -1   0   11.53    2.76
  -7   1   0   14.21    2.43
   6  -1   0  113.36    4.98
  -6   1   0  109.56    4.54
   5  -1   0   25.43    2.32
  -5   1   0   23.62    2.20
   4  -1   0    6.90    1.50
  -4   1   0    6.28    1.54
   3  -1   0   25.35    2.25
  -3   1   0   23.17    2.37
   2  -1   0  168.37    4.09
  -2   1   0  170.25    4.25
   1  -1   0  346.26    6.76
  -1   1   0  339.20    6.97
   0  -1   0    0.21    0.33
   0   1   0    0.16    0.44
   0   1   0   -0.47    0.33
   0   1   0    0.02    0.36
  -1  -1   0   -0.94    0.39
   1   1   0   -0.76    0.46
  -2  -1   0   35.79    1.77
  -2  -1   0   28.91    1.59
   2   1   0   23.76    1.90
   2   1   0   28.97    1.63
  -3  -1   0  228.09    4.95
  -3  -1   0  223.67    4.98
   3   1   0  232.04    4.80
   3   1   0  226.95    5.27
  -4  -1   0  374.41    7.85
  -4  -1   0  379.35    7.89
   4   1   0  376.46    8.27
   4   1   0  381.00    7.57
  -5  -1   0  144.30    4.03
  -5  -1   0  148.30    4.07
   5   1   0  149.38    3.59
   5   1   0  142.85    4.55
  -6  -1   0    6.74    1.52
   6   1   0    3.29    1.71
  -7  -1   0    8.59    1.81
   7   1   0   10.51    2.46
   8   1   0   17.84    3.35
   9   1   0    7.84    3.55
  10   1   0    0.87    4.05
   8  -2   0   21.88    3.89
   7  -2   0   29.17    3.56
  -7   2   0   30.26    3.24
   6  -2   0  143.95    5.76
  -6   2   0  143.05    5.49
   5  -2   0    0.48    1.77
  -5   2   0    1.72    1.80
   4  -2   0   25.06    2.66
  -4   2   0   21.57    2.20
   3  -2   0  120.17    3.74
  -3   2   0  120.45    4.03
   2  -2   0  611.12   12.02
  -2   2   0  608.00   12.39
   1  -2   0  311.44    6.29
   0  -2   0   58.67    1.61
   0  -2   0   57.29    1.81
   0   2   0   51.14    2.27
   0   2   0   57.59    1.84
  -1  -2   0  246.76    4.99
   1   2   0  251.54    5.17
  -2  -2   0  521.17   10.47
  -2  -2   0  531.98   10.41
   2   2   0  591.61   10.62
  -3  -2   0  191.05    4.19
  -3  -2   0  186.68    4.31
   3   2   0  187.26    4.36
   3   2   0  184.96    4.53
  -4  -2   0  435.49    8.84
  -4  -2   0  435.47    8.78
   4   2   0  431.76    9.19
   4   2   0  438.69    8.81
  -5  -2   0  109.28    3.24
  -5  -2   0  111.09    3.42
   5   2   0  110.27    3.20
   5   2   0  111.76    3.94
  -6  -2   0   64.11    2.74
  -6  -2   0   63.72    3.09
   6   2   0   66.76    2.71
   6   2   0   63.56    3.56
  -7  -2   0   28.30    2.41
  -7  -2   0   26.17    3.17
   7   2   0   27.20    2.74
   7   2   0   26.95    2.45
   8   2   0   34.19    3.58
   9   2   0   17.72    3.84
  10   2   0   -2.32    3.75
   8  -3   0   18.65    3.81
   7  -3   0   14.11    3.26
  -7   3   0   16.35    3.11
   6  -3   0   48.15    4.68
  -6   3   0   58.98    4.67
   5  -3   0    0.44    2.01
  -5   3   0    2.49    2.19
   4  -3   0  177.99    5.30
  -4   3   0  173.28    5.67
   3  -3   0   24.21    2.41
  -3   3   0   19.94    2.14
   2  -3   0  270.84    6.06
  -2   3   0  271.79    6.70
   1  -3   0  114.08    2.97
   1  -3   0  110.94    3.48
   1  -3   0  113.86    3.21
  -1   3   0  110.51    3.78
  -1   3   0  111.06    2.74
   0  -3   0  351.47    6.92
   0  -3   0  351.43    7.17
   0   3   0  364.27    7.12
  -1  -3   0  135.52    3.30
   1   3   0  137.27    3.47
  -2  -3   0  906.19   17.37
   2   3   0  939.45   17.57
  -3  -3   0   97.15    2.95
  -3  -3   0   97.12    2.79
   3   3   0   96.51    3.05
   3   3   0  103.11    3.14
  -4  -3   0  106.59    3.21
  -4  -3   0  107.72    3.11
   4   3   0  108.56    3.41
   4   3   0  111.27    3.54
  -5  -3   0   62.13    2.65
  -5  -3   0   64.04    2.66
   5   3   0   64.79    2.72
   5   3   0   64.32    3.16
  -6  -3   0  103.35    3.20
  -6  -3   0  105.93    3.67
   6   3   0  105.10    4.23
   6   3   0  101.94    3.52
  -7  -3   0   -1.24    1.76
   7   3   0   -0.41    1.96
   7   3   0   -0.92    1.52
  -8  -3   0   32.00    2.82
   8   3   0   32.53    3.46
   8   3   0   40.38    4.09
   9   3   0   35.12    4.12
  10   3   0    2.69    3.81
   7  -4   0    3.40    3.14
   6  -4   0    0.88    2.66
  -6   4   0    1.58    2.77
   5  -4   0    5.99    2.43
  -5   4   0    6.74    2.70
   4  -4   0   71.25    4.00
  -4   4   0   64.36    4.42
   3  -4   0  103.39    3.82
  -3   4   0   97.90    4.49
   2  -4   0  100.75    3.26
   2  -4   0   92.74    3.69
   2  -4   0   99.45    3.48
  -2   4   0   98.17    4.08
   1  -4   0   -0.44    1.14
   1  -4   0   -0.06    1.24
  -1   4   0   -2.48    1.61
  -1   4   0    0.07    0.97
   0  -4   0  227.78    4.76
   0  -4   0  224.54    5.16
   0   4   0  233.74    5.09
  -1  -4   0  133.13    3.57
   1   4   0  133.54    3.62
  -2  -4   0  124.40    3.37
   2   4   0  126.88    3.63
  -3  -4   0  118.61    3.36
   3   4   0  119.23    3.65
  -4  -4   0   36.09    2.05
  -4  -4   0   36.77    2.47
   4   4   0   34.38    2.46
   4   4   0   34.74    2.62
  -5  -4   0   95.92    3.18
  -5  -4   0  101.53    3.50
   5   4   0  107.43    3.72
   5   4   0  103.67    3.58
  -6  -4   0   90.75    3.60
  -6  -4   0   87.54    3.20
   6   4   0   89.42    4.04
   6   4   0   91.97    3.54
  -7  -4   0   40.44    3.28
   7   4   0   36.19    3.08
   7   4   0   35.36    3.00
  -8  -4   0    4.64    2.21
   8   4   0    2.00    2.63
   8   4   0    5.64    1.99
  -9  -4   0   10.22    2.65
   9   4   0   13.64    3.49
  10   4   0    1.66    3.65
   6  -5   0   63.52    4.62
   6  -5   0   47.83    4.09
   6  -5   0   58.76    5.33
   5  -5   0   21.94    3.37
   5  -5   0   21.91    3.02
   5  -5   0   20.48    2.74
   4  -5   0  148.06    5.31
   4  -5   0  151.09    5.56
   4  -5   0  144.28    5.87
  -4   5   0  149.60    6.32
   3  -5   0    6.09    1.80
   3  -5   0    2.01    1.99
   3  -5   0    3.23    1.86
  -3   5   0    2.15    2.38
   2  -5   0   -1.61    1.42
   2  -5   0    1.64    1.35
   2  -5   0   -0.99    1.62
  -2   5   0    0.78    1.97
   1  -5   0    2.61    1.37
   1  -5   0    3.71    1.13
  -1   5   0    1.49    1.10
   0  -5   0  682.73   12.99
   0  -5   0  623.02   12.49
  -1  -5   0   96.79    3.23
   1   5   0   93.50    3.17
  -2  -5   0   51.81    2.49
   2   5   0   54.84    2.79
  -3  -5   0   30.22    2.19
   3   5   0   26.58    2.53
  -4  -5   0   54.64    2.48
  -4  -5   0   55.42    2.50
   4   5   0   53.45    2.63
   4   5   0   55.24    2.93
  -5  -5   0   50.54    2.95
  -5  -5   0   47.98    2.48
   5   5   0   54.02    3.05
   5   5   0   51.56    2.93
  -6  -5   0   78.23    3.38
  -6  -5   0   98.59    3.80
   6   5   0   96.90    3.89
   6   5   0   96.57    3.99
  -7  -5   0   30.85    2.54
   7   5   0   29.85    2.56
   7   5   0   33.58    2.94
  -8  -5   0    7.71    2.31
   8   5   0    7.86    2.26
   8   5   0    3.93    2.66
  -9  -5   0    4.00    2.55
   9   5   0    1.39    3.03
   9   5   0   -1.38    2.18
 -10  -5   0    9.34    3.00
  10   5   0    6.25    3.78
   6  -6   0   34.34    3.64
   6  -6   0   23.05    3.95
   5  -6   0   19.56    2.98
   5  -6   0   24.41    3.66
   5  -6   0   20.17    3.52
   4  -6   0   22.06    2.89
   4  -6   0   21.54    2.74
   4  -6   0   20.43    3.17
   3  -6   0   10.30    2.57
   3  -6   0   14.97    2.25
   3  -6   0   13.74    2.37
   2  -6   0   37.63    3.27
   2  -6   0   45.94    3.35
   1  -6   0   78.81    3.06
   1  -6   0   77.54    3.41
  -1   6   0   73.67    2.86
   0  -6   0  226.21    5.09
   0  -6   0  237.99    5.82
   0   6   0  227.19    5.48
  -2  -6   0    2.13    1.33
   2   6   0    0.03    1.45
  -3  -6   0    7.64    1.46
   3   6   0    6.82    1.78
  -4  -6   0  180.50    4.71
   4   6   0  176.56    4.39
   4   6   0  183.63    5.17
  -5  -6   0  142.41    4.21
  -5  -6   0  147.81    4.40
   5   6   0  145.02    4.29
   5   6   0  149.18    4.78
  -6  -6   0    4.92    1.90
   6   6   0    6.94    2.06
   6   6   0    4.36    1.85
  -7  -6   0   80.17    4.20
   7   6   0   77.03    4.52
   7   6   0   83.54    4.33
  -8  -6   0   -0.73    2.16
   8   6   0    1.70    2.53
   8   6   0    0.78    2.27
  -9  -6   0    4.87    2.60
   9   6   0    5.59    3.10
   9   6   0    9.04    2.62
 -10  -6   0    5.34    2.95
  10   6   0   10.38    3.73
   5  -7   0    8.00    2.92
   5  -7   0    8.10    3.54
   4  -7   0   -0.36    2.43
   3  -7   0   -1.01    2.23
   2  -7   0   99.75    4.48
   1  -7   0  108.93    4.37
  -1   7   0   98.79    3.85
   0  -7   0   24.15    2.41
   0   7   0   27.40    2.64
  -1  -7   0    4.67    1.76
   1   7   0    4.23    1.83
  -2  -7   0   73.13    3.23
  -3  -7   0   55.34    3.13
   3   7   0   60.44    3.39
  -4  -7   0   60.64    2.96
   4   7   0   56.98    3.49
  -5  -7   0   65.81    3.38
  -5  -7   0   66.07    3.24
   5   7   0   69.75    3.90
   5   7   0   68.71    3.03
  -6  -7   0    4.82    2.11
   6   7   0    4.38    2.20
   6   7   0    2.16    1.81
  -7  -7   0   -1.60    2.11
   7   7   0    1.02    2.35
   7   7   0   -1.12    2.09
  -8  -7   0    4.16    2.42
   8   7   0    6.03    2.56
   8   7   0    4.66    2.61
  -9  -7   0   25.11    3.18
   9   7   0   23.79    3.41
   9   7   0   18.34    3.01
 -10  -7   0    3.31    2.98
  10   7   0    2.35    3.52
  10   7   0    4.46    2.83
   4  -8   0   17.57    3.17
   3  -8   0    2.94    2.58
   2  -8   0   92.46    4.81
   1  -8   0   71.27    4.35
   0  -8   0    6.01    2.22
   0   8   0    8.11    1.93
  -1  -8   0    6.97    2.15
   1   8   0   15.69    2.30
  -2  -8   0  193.84    5.57
   2   8   0  189.85    5.65
  -3  -8   0   90.87    4.05
   3   8   0   85.55    4.10
  -4  -8   0   76.15    3.86
   4   8   0   76.99    4.12
  -5  -8   0   53.08    3.51
   5   8   0   54.88    3.98
  -6  -8   0    8.30    2.28
   6   8   0   11.86    2.56
  -7  -8   0    2.59    2.34
   7   8   0   -0.28    2.60
  -8  -8   0   16.25    2.81
   8   8   0   18.30    3.09
  -9  -8   0   38.42    3.53
   9   8   0   41.22    3.91
 -10  -8   0    7.16    3.19
  10   8   0    3.70    3.11
   3  -9   0   23.28    3.41
   2  -9   0   13.16    2.93
   1  -9   0   11.69    2.87
   0  -9   0   23.97    2.83
  -1  -9   0   21.51    2.69
   1   9   0   20.59    2.50
  -2  -9   0   17.46    2.47
   2   9   0   20.39    2.67
   3   9   0  106.02    4.77
  -4  -9   0    2.30    2.20
   4   9   0   -1.30    2.24
  -5  -9   0    5.82    2.23
   5   9   0    1.32    2.51
  -6  -9   0   11.38    2.47
   6   9   0   16.00    2.89
  -7  -9   0   39.52    3.33
   7   9   0   40.94    3.57
  -8  -9   0    1.45    2.64
   8   9   0    4.36    2.87
  -9  -9   0   21.06    3.29
   9   9   0   18.74    3.41
 -10  -9   0   -2.42    3.03
  10   9   0    1.72    3.24
   1 -10   0    2.81    2.92
   0 -10   0   15.47    3.01
  -1 -10   0   43.59    3.52
  -2 -10   0   20.07    2.86
   2  10   0   24.61    2.88
  -3 -10   0   13.91    2.66
   3  10   0   16.35    2.89
  -4 -10   0    6.49    2.51
   4  10   0    8.70    2.82
  -5 -10   0    7.47    2.53
   5  10   0    9.51    2.77
  -6 -10   0   17.05    2.81
   6  10   0   18.61    3.12
  -7 -10   0   67.38    4.80
   7  10   0   62.62    5.20
  -8 -10   0   -0.77    2.77
   8  10   0    0.13    3.01
  -9 -10   0   -4.32    2.93
   9  10   0    0.97    3.14
   0 -11   0   34.40    3.90
  -1 -11   0   41.76    3.76
  -2 -11   0   -0.73    2.66
   2  11   0    2.26    2.58
  -3 -11   0    8.97    2.86
   3  11   0    8.96    2.86
  -4 -11   0   22.79    3.07
   4  11   0   21.17    3.22
  -5 -11   0   17.20    3.02
   5  11   0   23.82    3.40
  -6 -11   0   -2.85    2.64
   6  11   0    2.92    3.05
  -7 -11   0   12.98    3.11
   7  11   0   13.03    3.29
  -8 -11   0   -5.87    2.97
   8  11   0    2.56    3.31
  -3 -12   0    3.01    3.06
   3  12   0    3.34    2.91
  -4 -12   0    6.64    3.03
   4  12   0    6.23    3.09
  -5 -12   0   23.26    3.45
   5  12   0   32.33    3.91
  -6 -12   0   -1.36    2.99
   6  12   0    5.76    3.34
   6  12  -1    5.08    3.43
  -6 -12   1    4.94    3.12
   5  12  -1   71.79    5.50
  -5 -12   1   66.20    5.40
   4  12  -1   18.74    3.46
  -4 -12   1   17.38    3.30
   3  12  -1   13.39    3.33
  -3 -12   1    5.13    3.06
   8  11  -1    5.92    3.52
  -8 -11   1    0.20    3.12
   7  11  -1   37.27    3.93
  -7 -11   1   31.19    3.51
   6  11  -1   10.65    3.26
  -6 -11   1    6.12    2.84
   5  11  -1   44.22    3.84
  -5 -11   1   36.85    3.50
   4  11  -1   10.61    3.01
  -4 -11   1   10.07    2.89
   3  11  -1   10.20    2.93
  -3 -11   1    5.75    2.69
   2  11  -1    8.33    2.96
  -2 -11   1    1.86    2.71
  -1 -11   1   30.16    3.49
   0 -11   1   19.48    3.58
   9  10  -1    2.24    3.20
  -9 -10   1    0.31    3.07
   8  10  -1   -0.48    2.95
  -8 -10   1    0.99    2.85
   7  10  -1   44.16    3.91
  -7 -10   1   52.16    3.82
   6  10  -1   70.88    5.10
  -6 -10   1   73.99    4.85
   5  10  -1   22.97    3.16
  -5 -10   1   21.64    2.92
   4  10  -1    3.11    2.65
  -4 -10   1   -0.83    2.42
   3  10  -1   25.03    3.06
  -3 -10   1   19.76    2.76
   2  10  -1   26.52    3.05
  -2 -10   1   25.83    2.92
   1  10  -1   48.22    4.14
  -1 -10   1   43.71    3.50
   0 -10   1   29.47    3.29
   1 -10   1    9.16    3.01
   9   9  -1   26.05    3.65
  -9  -9   1   25.20    3.42
   8   9  -1    2.53    2.86
  -8  -9   1    3.12    2.73
   7   9  -1   33.43    3.52
  -7  -9   1   31.11    3.17
   6   9  -1    9.99    2.84
  -6  -9   1   10.55    2.48
   5   9  -1    2.29    2.37
  -5  -9   1    7.49    2.25
  -5  -9   1    4.40    2.25
   4   9  -1    0.39    2.37
  -4  -9   1    0.32    2.20
   3   9  -1  117.75    5.00
  -3  -9   1  119.44    4.75
   2   9  -1   44.17    3.82
  -2  -9   1   41.92    3.08
   1   9  -1   11.78    2.46
  -1  -9   1   12.55    2.49
   0   9  -1   25.34    2.66
   0  -9   1   23.90    2.86
   1  -9   1   13.05    2.90
   2  -9   1    8.08    2.87
   3  -9   1    2.26    2.82
  10   8  -1    6.41    3.12
 -10  -8   1   -0.32    2.96
   9   8  -1   44.54    3.83
  -9  -8   1   35.07    3.57
   8   8  -1   36.41    3.58
  -8  -8   1   36.00    3.28
   7   8  -1   13.33    2.93
  -7  -8   1    6.86    2.47
   6   8  -1   19.44    2.87
  -6  -8   1   20.00    2.59
   5   8  -1   64.09    4.21
  -5  -8   1   64.03    3.74
  -5  -8   1   62.38    3.79
   4   8  -1   57.18    3.98
  -4  -8   1   58.84    3.47
   3   8  -1   72.16    3.99
  -3  -8   1   70.52    3.78
   2   8  -1  116.18    4.60
  -2  -8   1  113.08    4.34
   1   8  -1    4.60    2.03
  -1  -8   1    6.40    2.08
   0   8  -1    8.48    2.10
   0  -8   1    6.28    2.13
   1  -8   1   89.29    4.60
   2  -8   1   50.51    4.24
   3  -8   1   10.64    2.77
   4  -8   1   13.26    2.94
  10   7  -1    3.91    3.59
  10   7  -1   10.36    3.08
 -10  -7   1    8.18    3.07
   9   7  -1   34.84    3.66
   9   7  -1   34.34    3.43
  -9  -7   1   37.20    3.49
   8   7  -1   10.44    2.69
   8   7  -1   11.94    2.72
  -8  -7   1    6.31    2.46
   7   7  -1    0.59    2.05
   7   7  -1    6.79    2.43
  -7  -7   1    4.21    2.28
   6   7  -1   -1.67    1.82
   6   7  -1   -1.38    2.10
  -6  -7   1    1.58    2.06
   5   7  -1  168.55    5.43
  -5  -7   1  171.43    5.18
  -5  -7   1  166.55    5.03
   4   7  -1   76.66    3.81
  -4  -7   1   82.72    3.54
   3   7  -1   31.64    2.53
  -3  -7   1   31.36    2.22
   2   7  -1   74.97    3.60
  -2  -7   1   79.56    3.44
   0   7  -1   31.88    2.88
   0  -7   1   29.03    2.43
  -1   7  -1   24.61    2.06
   1  -7   1   26.53    2.46
   2  -7   1   51.46    3.66
   3  -7   1   -0.02    2.11
   4  -7   1    0.29    2.41
   5  -7   1    2.11    2.75
   5  -7   1    5.89    3.45
  10   6  -1    3.25    3.67
 -10  -6   1    4.89    3.07
   9   6  -1   14.62    2.73
   9   6  -1   11.63    3.37
  -9  -6   1   19.67    2.95
   8   6  -1   18.63    3.01
   8   6  -1   16.38    2.65
  -8  -6   1   15.67    2.67
   7   6  -1   41.91    3.78
   7   6  -1   38.52    3.99
  -7  -6   1   42.35    3.74
   6   6  -1   45.17    3.51
   6   6  -1   44.79    3.36
  -6  -6   1   41.24    3.19
  -6  -6   1   48.27    3.44
   5   6  -1  200.32    5.62
   5   6  -1  196.79    5.17
  -5  -6   1  201.17    5.41
  -5  -6   1  197.97    5.39
   4   6  -1  181.68    4.40
   4   6  -1  186.98    5.19
  -4  -6   1  184.20    4.82
  -4  -6   1  180.71    5.04
   3   6  -1    3.40    1.75
  -3  -6   1    3.87    1.50
   2   6  -1   -0.17    1.61
  -2  -6   1    1.97    1.36
   1   6  -1  264.66    6.29
  -1  -6   1  265.10    6.25
   0   6  -1  274.46    6.43
   0  -6   1  284.99    6.65
  -1   6  -1   35.96    2.45
   1  -6   1   41.94    2.19
   1  -6   1   32.19    2.81
   2  -6   1   48.81    2.90
   2  -6   1   44.64    3.27
   3  -6   1    6.53    2.08
   3  -6   1    9.44    2.44
   3  -6   1   12.48    2.17
   4  -6   1   16.50    2.60
   4  -6   1   14.86    2.99
   4  -6   1   18.06    4.16
   5  -6   1    9.65    2.72
   5  -6   1    7.76    3.12
   6  -6   1   13.01    3.10
   6  -6   1   11.41    3.53
  10   5  -1   23.65    4.28
 -10  -5   1   25.93    3.40
   9   5  -1   -1.16    3.10
  -9  -5   1    0.41    2.51
   8   5  -1    3.52    2.13
   8   5  -1   -0.07    2.61
  -8  -5   1   -1.87    2.18
   7   5  -1   31.39    2.61
   7   5  -1   34.63    2.95
  -7  -5   1   32.35    2.67
   6   5  -1  226.31    6.03
   6   5  -1  219.91    6.17
  -6  -5   1  231.41    5.98
  -6  -5   1  222.69    5.94
   5   5  -1   55.72    3.11
   5   5  -1   48.89    3.12
  -5  -5   1   54.60    3.02
  -5  -5   1   52.22    2.88
   4   5  -1   42.02    2.75
   4   5  -1   43.42    2.50
  -4  -5   1   46.75    2.70
  -4  -5   1   49.04    2.57
   3   5  -1   22.38    1.78
   3   5  -1   21.01    1.83
  -3  -5   1   22.25    1.65
   2   5  -1   57.09    2.85
  -2  -5   1   56.05    2.56
   1   5  -1  210.78    5.16
  -1  -5   1  214.45    5.12
   0   5  -1  614.54   12.14
   0  -5   1  606.50   12.21
  -1   5  -1    5.02    1.25
   1  -5   1    2.52    0.90
   1  -5   1    2.85    1.31
   2  -5   1    2.15    1.58
   2  -5   1    3.15    1.20
   2  -5   1    2.93    1.46
   3  -5   1    6.11    1.88
   3  -5   1    6.76    2.06
   4  -5   1   72.77    4.11
   4  -5   1   70.87    4.52
   4  -5   1   76.80    4.16
   5  -5   1   13.40    2.70
   5  -5   1   10.08    2.52
   5  -5   1    9.15    2.90
   6  -5   1    5.41    2.50
   6  -5   1    5.29    2.85
   6  -5   1    5.97    3.09
   7  -5   1    2.70    3.38
   7  -5   1    0.38    2.67
   7  -5   1    1.62    3.08
  10   4  -1    2.37    3.77
   9   4  -1   18.35    3.71
  -9  -4   1   19.93    2.91
   8   4  -1    3.91    2.00
   8   4  -1    3.31    2.83
  -8  -4   1    1.24    2.26
   7   4  -1  136.61    4.52
   7   4  -1  130.48    5.44
  -7  -4   1  135.36    4.73
   6   4  -1  127.44    4.12
   6   4  -1  135.60    4.72
  -6  -4   1  131.36    4.26
  -6  -4   1  118.91    4.36
   5   4  -1    1.99    1.43
   5   4  -1    0.61    1.53
  -5  -4   1    1.22    1.44
  -5  -4   1    0.30    1.48
   4   4  -1    5.29    1.56
   4   4  -1    2.98    1.44
  -4  -4   1    3.65    1.38
  -4  -4   1    0.79    1.31
   3   4  -1  219.37    5.33
   3   4  -1  223.59    4.98
  -3  -4   1  222.54    5.26
  -3  -4   1  219.08    5.04
   2   4  -1  364.49    7.68
  -2  -4   1  357.18    7.40
   1   4  -1  316.17    6.86
  -1  -4   1  324.01    6.73
   0   4  -1  132.42    3.50
   0  -4   1  127.06    3.44
  -1   4  -1   19.10    1.41
   1  -4   1   16.94    1.48
   1  -4   1   14.19    1.17
   2  -4   1   15.94    1.65
   2  -4   1   13.40    1.73
   2  -4   1   12.90    1.30
   3  -4   1   68.08    2.95
   4  -4   1  147.61    4.88
   5  -4   1    3.21    2.17
   6  -4   1    5.50    2.61
   7  -4   1    1.32    2.91
  10   3  -1    3.09    4.05
   9   3  -1   27.76    4.06
   8   3  -1   55.23    5.21
  -8  -3   1   64.80    4.21
   7   3  -1   71.85    3.27
   7   3  -1   76.00    4.66
  -7  -3   1   76.18    3.87
   6   3  -1   76.98    3.91
   6   3  -1   72.16    3.04
  -6  -3   1   71.78    3.32
  -6  -3   1   72.40    3.39
   5   3  -1  137.94    3.90
   5   3  -1  139.07    4.35
  -5  -3   1  141.54    3.99
  -5  -3   1  136.33    4.27
   4   3  -1  167.83    4.35
   4   3  -1  173.02    4.58
  -4  -3   1  169.20    4.47
  -4  -3   1  168.31    4.31
   3   3  -1  331.81    6.91
   3   3  -1  319.62    6.96
  -3  -3   1  324.29    6.92
  -3  -3   1  328.61    6.82
   2   3  -1  573.45   11.43
   2   3  -1  583.98   11.10
  -2  -3   1  594.17   11.51
  -2  -3   1  581.60   11.26
   1   3  -1   21.78    1.98
  -1  -3   1   25.25    1.63
   0   3  -1  127.46    3.25
   0  -3   1  126.64    3.20
  -1   3  -1  255.98    5.36
   1  -3   1  251.26    5.30
   1  -3   1  259.75    5.88
   1  -3   1  258.05    5.56
   2  -3   1  236.96    5.30
  -3   3  -1   46.98    3.02
   3  -3   1   49.92    2.49
  -4   3  -1   93.16    4.09
   4  -3   1   87.58    3.69
  -5   3  -1    6.04    2.17
   5  -3   1    6.83    2.07
   6  -3   1   33.61    3.11
   7  -3   1   -0.27    2.66
   8  -3   1    1.19    3.15
  10   2  -1   11.15    4.42
   9   2  -1   34.23    4.38
   8   2  -1   54.31    5.51
   7   2  -1   36.52    3.19
  -7  -2   1   37.73    3.09
   6   2  -1   27.57    2.16
   6   2  -1   28.25    2.54
  -6  -2   1   27.20    2.73
  -6  -2   1   25.04    2.08
   5   2  -1   24.73    1.98
   5   2  -1   23.69    2.07
  -5  -2   1   24.32    1.78
  -5  -2   1   25.81    2.51
   4   2  -1  262.17    6.21
   4   2  -1  258.02    5.70
  -4  -2   1  261.69    5.82
  -4  -2   1  265.13    6.13
   3   2  -1   22.18    1.90
   3   2  -1   26.86    2.25
  -3  -2   1   23.90    1.92
  -3  -2   1   22.85    2.24
   2   2  -1  341.61    7.03
   2   2  -1  353.12    7.09
  -2  -2   1  352.03    7.14
  -2  -2   1  353.21    6.97
   1   2  -1   14.96    1.26
   1   2  -1   11.66    1.19
  -1  -2   1   12.48    0.93
   0   2  -1  977.85   17.84
   0  -2   1  930.71   17.76
  -1   2  -1   61.57    1.92
   1  -2   1   59.24    2.07
   1  -2   1   59.06    1.96
   1  -2   1   60.69    2.43
  -2   2  -1  500.11   10.37
   2  -2   1  504.86    9.97
  -3   2  -1   14.86    1.77
   3  -2   1   17.44    1.60
  -4   2  -1    1.40    1.52
   4  -2   1    0.45    1.34
  -5   2  -1    5.70    1.85
   5  -2   1    7.05    1.87
  -6   2  -1   49.39    3.76
   6  -2   1   50.69    4.15
   7  -2   1    1.00    2.54
   8  -2   1   19.08    3.50
   9  -2   1   -3.14    3.42
   9   1  -1   16.92    4.09
   8   1  -1   49.58    4.28
   7   1  -1   30.55    3.28
  -7  -1   1   30.56    3.19
   6   1  -1   77.24    4.17
  -6  -1   1   79.07    3.60
   5   1  -1  126.82    4.34
  -5  -1   1  126.24    4.10
   4   1  -1  122.01    3.91
   4   1  -1  120.54    3.04
  -4  -1   1  118.84    3.43
  -4  -1   1  114.77    3.76
   3   1  -1   29.43    2.38
   3   1  -1   33.42    1.70
  -3  -1   1   32.44    1.94
  -3  -1   1   31.62    2.59
   2   1  -1  116.02    3.18
   2   1  -1  115.09    2.79
  -2  -1   1  117.88    3.22
  -2  -1   1  109.72    2.82
   1   1  -1  780.59   14.28
   1   1  -1  785.16   14.26
  -1  -1   1  699.90   14.17
  -1  -1   1  790.43   14.39
  -2   1  -1  133.92    3.54
   2  -1   1  132.06    3.44
  -3   1  -1    9.12    1.44
   3  -1   1    7.92    1.38
  -4   1  -1  111.37    3.62
   4  -1   1  113.23    3.78
  -5   1  -1   42.75    2.78
   5  -1   1   45.97    3.09
  -6   1  -1   19.87    2.25
   6  -1   1   19.49    2.48
  -7   1  -1    3.41    1.99
   7  -1   1    3.21    2.40
   8  -1   1   -1.99    2.74
   9  -1   1   -2.67    3.28
   9   0  -1   -1.82    3.75
   8   0  -1   16.74    3.65
   7   0  -1   21.09    3.06
  -7   0   1   18.90    2.55
   6   0  -1  168.07    5.69
  -6   0   1  163.53    5.26
   5   0  -1   52.43    3.32
  -5   0   1   48.64    3.13
   4   0  -1  231.47    5.90
  -4   0   1  235.52    5.84
   3   0  -1    8.13    1.52
  -3   0   1    4.46    1.51
   2   0  -1   20.23    1.95
  -2   0   1   22.50    2.27
   1   0  -1   34.08    1.91
  -1   0   1   34.05    2.14
   0   0  -1    0.42    0.33
   0   0   1   -0.19    0.35
  -2   0  -1    6.38    0.97
   2   0   1    7.96    0.83
  -3   0  -1   -0.10    0.99
   3   0   1   -0.39    1.24
   3   0   1   -0.49    0.71
  -4   0  -1  229.19    5.30
   4   0   1  232.78    4.83
   4   0   1  231.41    5.67
  -5   0  -1   73.13    2.81
   5   0   1   71.80    3.38
  -6   0  -1   31.62    2.57
   6   0   1   31.62    3.27
  -7   0  -1   17.87    2.12
   7   0   1   17.25    2.61
   8   0   1    7.32    2.84
   9   0   1    1.05    3.25
   9  -1  -1    3.58    4.02
   8  -1  -1    0.45    3.38
   7  -1  -1   67.17    5.54
  -7   1   1   71.18    4.56
   6  -1  -1  137.78    5.74
  -6   1   1  142.60    5.29
   5  -1  -1   26.43    2.41
  -5   1   1   32.73    3.18
   4  -1  -1   23.06    2.01
  -4   1   1   24.66    2.19
   3  -1  -1    5.83    1.43
  -3   1   1    4.11    1.68
   2  -1  -1  350.27    7.43
  -2   1   1  354.61    7.66
   1  -1  -1   72.32    2.47
  -1   1   1   71.11    2.83
   1   1   1   10.28    1.00
  -2  -1  -1   19.34    1.41
   2   1   1   18.85    1.57
  -3  -1  -1   33.64    1.88
  -3  -1  -1   28.32    1.44
   3   1   1   33.56    1.81
  -4  -1  -1  223.22    4.98
  -4  -1  -1  236.14    5.24
   4   1   1  229.48    5.63
   4   1   1  237.60    5.05
  -5  -1  -1    6.70    1.15
  -5  -1  -1    4.52    1.30
   5   1   1    5.77    1.46
   5   1   1    7.48    1.13
  -6  -1  -1   17.79    2.02
   6   1   1   15.80    2.13
   6   1   1   21.83    1.54
  -7  -1  -1   23.46    2.36
   7   1   1   19.03    2.73
   7   1   1   24.14    2.68
   8   1   1   22.04    3.24
   9   1   1    3.33    3.25
  10   1   1    0.55    3.92
   8  -2  -1   17.88    3.95
   7  -2  -1   38.79    3.97
  -7   2   1   41.50    4.59
   6  -2  -1   69.74    5.06
  -6   2   1   70.59    4.70
   5  -2  -1    3.14    2.00
  -5   2   1    4.64    2.14
   4  -2  -1    4.51    1.69
  -4   2   1    3.91    1.87
   3  -2  -1   55.48    2.85
  -3   2   1   50.58    3.12
   2  -2  -1  724.65   14.18
  -2   2   1  712.05   14.46
   1  -2  -1  310.37    6.44
  -1   2   1  301.70    6.84
   0  -2  -1   64.20    2.17
   0  -2  -1   64.11    1.96
   0   2   1   59.01    2.56
   0   2   1   64.40    1.94
  -1  -2  -1    7.78    0.86
  -1  -2  -1    9.61    0.87
   1   2   1    5.47    1.06
   1   2   1    7.42    1.14
  -2  -2  -1  211.15    4.35
   2   2   1  201.90    4.58
  -3  -2  -1   58.55    2.14
   3   2   1   57.02    2.43
  -4  -2  -1  109.20    3.13
   4   2   1  109.65    3.26
  -5  -2  -1    2.58    0.89
  -5  -2  -1    2.53    1.28
   5   2   1    2.57    1.16
   5   2   1    5.17    1.53
  -6  -2  -1   16.22    1.75
  -6  -2  -1   15.81    1.70
   6   2   1   16.33    1.55
   6   2   1   13.30    1.94
  -7  -2  -1    0.97    1.62
   7   2   1   -0.86    1.34
   7   2   1    2.44    1.91
   8   2   1   26.79    3.07
   9   2   1    8.82    3.17
  10   2   1    1.06    3.82
   8  -3  -1   60.78    5.18
  -8   3   1   74.90    7.57
   7  -3  -1    2.48    3.14
  -7   3   1    7.67    3.14
   6  -3  -1   11.62    2.94
  -6   3   1   15.40    3.06
   5  -3  -1    1.85    2.21
  -5   3   1   -1.24    2.26
   4  -3  -1  157.31    5.19
  -4   3   1  156.58    5.64
   3  -3  -1   21.94    1.97
  -3   3   1   22.86    2.38
   2  -3  -1  219.52    5.33
  -2   3   1  214.60    5.85
   1  -3  -1   21.94    1.74
   1  -3  -1   20.99    1.57
   1  -3  -1   27.16    2.03
  -1   3   1   18.89    2.06
   0  -3  -1   48.05    2.02
   0  -3  -1   43.67    1.98
   0   3   1   44.24    1.91
   0   3   1   43.10    2.64
  -1  -3  -1   14.73    1.57
  -1  -3  -1   19.83    1.73
   1   3   1   14.48    1.54
   1   3   1   19.32    1.44
  -2  -3  -1  628.49   12.02
   2   3   1  627.68   12.23
  -3  -3  -1  118.15    3.18
  -4  -3  -1    1.88    1.24
   4   3   1    2.81    1.47
  -5  -3  -1    1.08    1.28
   5   3   1    1.64    1.32
   5   3   1    1.23    1.46
  -6  -3  -1   24.78    1.91
   6   3   1   24.07    2.20
   6   3   1   25.51    1.93
  -7  -3  -1    3.76    1.75
   7   3   1   -0.53    1.47
   7   3   1    0.14    1.92
  -8  -3  -1    1.57    2.05
   8   3   1    2.32    1.77
   8   3   1    4.48    2.53
   9   3   1   12.65    3.24
  10   3   1   -0.16    3.63
   7  -4  -1   -0.06    3.24
  -7   4   1    3.46    3.25
   6  -4  -1    2.98    2.86
  -6   4   1    8.69    3.19
   5  -4  -1   41.33    3.46
  -5   4   1   42.72    3.93
   4  -4  -1   91.42    4.57
  -4   4   1   83.87    4.88
   3  -4  -1   61.64    3.47
  -3   4   1   53.28    3.92
   2  -4  -1   83.33    3.69
   2  -4  -1   90.53    3.34
   2  -4  -1   89.99    3.38
  -2   4   1   87.13    3.95
   1  -4  -1   15.46    1.49
   1  -4  -1   16.06    1.54
   1  -4  -1   16.19    1.71
  -1   4   1   17.26    2.13
   0  -4  -1  100.45    2.95
   0  -4  -1  101.70    3.06
   0   4   1  102.07    2.91
   0   4   1  100.81    3.78
  -1  -4  -1   -0.03    0.94
  -1  -4  -1    0.24    1.13
   1   4   1   -0.50    1.47
   1   4   1    0.01    1.30
   2   4   1   66.17    2.78
  -3  -4  -1  113.74    3.23
   3   4   1  111.65    3.66
  -4  -4  -1   27.01    2.29
  -4  -4  -1   23.83    1.61
   4   4   1   27.57    2.63
  -5  -4  -1   20.40    1.73
   5   4   1   21.04    1.94
  -6  -4  -1   43.35    2.84
   6   4   1   46.54    3.27
   6   4   1   39.41    2.97
  -7  -4  -1   13.24    2.01
   7   4   1   14.45    2.04
   7   4   1   12.65    2.34
  -8  -4  -1    1.77    2.07
   8   4   1   -0.49    2.41
   8   4   1    1.00    1.93
  -9  -4  -1    0.91    2.38
   9   4   1    2.46    2.11
   9   4   1    3.84    3.02
 -10  -4  -1   31.22    3.42
  10   4   1   26.17    4.20
  11   4   1   -3.39    4.10
   6  -5  -1   36.12    3.99
   6  -5  -1   34.45    4.02
   6  -5  -1   41.97    3.61
  -6   5   1   52.07    5.99
   5  -5  -1   25.79    3.47
   5  -5  -1   24.53    3.02
   5  -5  -1   26.38    3.28
  -5   5   1   28.04    3.84
   4  -5  -1  148.62    6.08
   4  -5  -1  158.79    5.53
   4  -5  -1  152.83    5.89
  -4   5   1  156.25    6.62
   3  -5  -1   27.23    2.60
   3  -5  -1   29.98    2.52
   3  -5  -1   23.18    2.65
  -3   5   1   31.32    3.31
   2  -5  -1   23.11    2.37
   2  -5  -1   27.02    2.20
   2  -5  -1   27.28    2.16
  -2   5   1   25.87    2.76
   1  -5  -1   28.80    2.02
   1  -5  -1   25.83    2.33
  -1   5   1   22.35    2.52
   0  -5  -1  243.44    5.30
   0   5   1  229.73    5.24
   0   5   1  227.30    6.28
  -1  -5  -1  174.84    4.40
  -1  -5  -1  167.65    3.96
   1   5   1  167.56    4.34
  -2  -5  -1   20.03    1.65
  -2  -5  -1   19.07    1.54
   2   5   1   18.36    1.78
  -3  -5  -1   10.87    1.49
   3   5   1    9.98    1.80
  -4  -5  -1  120.25    3.51
   4   5   1  113.02    3.92
  -5  -5  -1    0.77    1.46
  -5  -5  -1    1.86    1.04
   5   5   1   -1.45    1.55
  -6  -5  -1   12.99    1.86
   6   5   1   13.19    2.01
   6   5   1   14.47    2.14
  -7  -5  -1   70.51    3.57
   7   5   1   71.59    3.86
   7   5   1   74.34    4.09
  -8  -5  -1   12.35    2.41
   8   5   1   10.54    2.75
   8   5   1   14.20    2.39
  -9  -5  -1    0.11    2.32
   9   5   1   -1.70    2.14
   9   5   1   -0.66    2.96
 -10  -5  -1   -0.52    2.77
  10   5   1    3.93    3.50
 -11  -5  -1    4.40    3.21
  11   5   1   -1.05    3.95
   5  -6  -1   12.65    3.25
   5  -6  -1   11.90    3.28
   5  -6  -1   17.30    3.01
   4  -6  -1   19.55    3.20
   4  -6  -1   15.53    2.70
   4  -6  -1   14.70    2.90
  -4   6   1   19.16    3.63
   3  -6  -1   17.46    2.83
   3  -6  -1   15.06    2.43
   3  -6  -1   11.69    2.61
  -3   6   1   12.07    3.21
   2  -6  -1   66.01    3.87
   2  -6  -1   66.52    3.73
  -2   6   1   64.96    4.89
   1  -6  -1    9.98    1.70
   1  -6  -1    7.89    1.77
  -1   6   1   11.68    2.54
   0  -6  -1   87.37    3.12
   0   6   1   80.97    3.01
  -1  -6  -1   37.28    2.07
   1   6   1   36.93    2.48
  -2  -6  -1   20.00    1.73
  -2  -6  -1   19.68    1.65
   2   6   1   19.14    1.93
  -3  -6  -1    5.96    1.48
   3   6   1    5.43    1.68
  -4  -6  -1  135.38    4.03
   4   6   1  137.19    4.47
  -5  -6  -1   12.51    1.73
  -5  -6  -1   11.68    1.43
   5   6   1   13.56    2.12
  -6  -6  -1    0.74    1.73
   6   6   1   -0.93    1.99
   6   6   1    2.69    1.84
  -7  -6  -1    7.25    2.11
   7   6   1    8.82    2.28
   7   6   1    7.05    2.29
  -8  -6  -1    7.11    2.36
   8   6   1    5.24    2.42
   8   6   1    8.58    2.61
  -9  -6  -1    3.21    2.51
   9   6   1    4.35    3.01
   9   6   1    1.21    2.49
 -10  -6  -1    1.17    2.78
  10   6   1    0.43    3.39
  10   6   1    2.53    2.72
 -11  -6  -1    5.46    3.32
  11   6   1   -2.14    3.81
   5  -7  -1    5.85    3.00
   5  -7  -1    2.31    3.54
   4  -7  -1    3.89    2.65
   3  -7  -1   12.38    2.61
   2  -7  -1  112.61    4.75
   1  -7  -1   64.88    3.70
   0  -7  -1   38.59    3.15
   0   7   1   40.52    2.82
  -1  -7  -1    4.24    1.76
   1   7   1    5.64    1.75
  -3  -7  -1   20.76    2.00
   3   7   1   24.12    2.29
  -4  -7  -1   22.85    1.93
   4   7   1   21.12    2.36
  -5  -7  -1    1.15    1.55
   5   7   1    2.38    1.96
  -6  -7  -1   24.16    2.42
   6   7   1   18.49    2.52
   6   7   1   21.80    2.22
  -7  -7  -1    8.03    2.27
   7   7   1   11.04    2.33
   7   7   1   12.00    2.54
  -8  -7  -1   33.04    3.03
   8   7   1   33.63    3.27
   8   7   1   37.16    3.31
  -9  -7  -1   11.31    2.75
   9   7   1   13.04    2.99
   9   7   1    9.37    3.13
 -10  -7  -1    8.58    3.10
  10   7   1   10.72    3.13
  10   7   1    9.36    3.56
   4  -8  -1   30.36    3.53
   3  -8  -1    8.27    2.77
   2  -8  -1   46.91    3.49
   1  -8  -1    6.00    2.39
   0  -8  -1    0.38    2.15
  -1  -8  -1   11.69    2.23
   1   8   1   11.80    2.23
  -4  -8  -1    0.64    1.89
   4   8   1   -1.29    2.03
  -5  -8  -1   32.68    2.61
   5   8   1   32.82    2.94
  -6  -8  -1   -0.67    2.01
   6   8   1   -2.44    2.28
  -7  -8  -1    1.38    2.26
   7   8   1    3.77    2.53
  -8  -8  -1    1.63    2.41
   8   8   1   -0.23    2.68
  -9  -8  -1   18.76    3.03
   9   8   1   21.32    3.30
 -10  -8  -1   11.26    3.25
  10   8   1   11.13    3.31
   2  -9  -1    7.75    2.93
   1  -9  -1    8.64    2.84
   0  -9  -1   41.48    3.28
  -1  -9  -1   18.04    2.68
   1   9   1   21.16    2.62
  -2  -9  -1    3.97    2.16
   2   9   1    3.76    2.35
  -3  -9  -1   55.74    3.97
   3   9   1   53.75    3.97
  -4  -9  -1    6.82    2.20
   4   9   1    8.37    2.52
  -5  -9  -1    0.78    2.11
   5   9   1   -0.95    2.37
  -6  -9  -1   12.55    2.42
   6   9   1   11.81    2.79
  -7  -9  -1    2.75    2.46
   7   9   1    2.03    2.67
  -8  -9  -1    1.92    2.64
   8   9   1    5.41    3.07
  -9  -9  -1    3.34    2.88
   9   9   1    1.73    3.15
 -10  -9  -1    7.23    3.12
  10   9   1    9.00    3.57
   1 -10  -1   -1.65    2.89
   0 -10  -1   21.32    3.18
  -1 -10  -1   21.58    3.08
  -2 -10  -1    9.87    2.65
   2  10   1   14.52    2.74
  -3 -10  -1   27.45    2.95
   3  10   1   28.25    3.11
  -4 -10  -1    5.51    2.42
   4  10   1    7.42    2.64
  -5 -10  -1   -1.41    2.26
   5  10   1   -1.67    2.60
  -6 -10  -1   -0.87    2.36
   6  10   1    0.09    2.74
  -7 -10  -1    9.01    2.74
   7  10   1   10.46    3.23
  -8 -10  -1   -2.56    2.80
   8  10   1    0.47    3.04
  -9 -10  -1   -4.41    2.89
   9  10   1    0.30    3.19
  -1 -11  -1   12.45    3.18
  -2 -11  -1    2.12    2.82
  -3 -11  -1    5.69    2.78
   3  11   1    7.95    2.82
  -4 -11  -1    9.09    2.74
   4  11   1   11.87    3.17
  -5 -11  -1   13.08    2.84
   5  11   1   19.07    3.23
  -6 -11  -1   -3.09    2.60
   6  11   1    2.62    3.11
  -7 -11  -1    3.49    2.86
   7  11   1    4.09    3.13
  -8 -11  -1   -3.08    2.98
   8  11   1    3.08    3.29
  -3 -12  -1   -2.38    2.96
  -4 -12  -1   -3.40    2.78
   4  12   1    2.24    2.95
  -5 -12  -1    6.58    3.04
   5  12   1    8.25    3.34
  -6 -12  -1   -0.56    2.98
   6  12   1   -0.29    3.07
  -7 -12  -1   -1.40    2.99
   7  12   1   -0.74    3.24
   4  12  -2    8.74    3.42
  -4 -12   2    6.20    3.08
   7  11  -2   23.45    3.87
  -7 -11   2   21.64    3.44
   6  11  -2   12.36    3.39
  -6 -11   2    6.15    2.87
   5  11  -2   17.01    3.32
  -5 -11   2   25.66    4.78
  -5 -11   2   15.20    3.07
   4  11  -2    4.30    3.01
  -4 -11   2    3.18    2.74
   3  11  -2    3.21    2.85
  -3 -11   2    9.22    2.76
   2  11  -2    8.13    3.05
  -2 -11   2    5.02    2.86
  -1 -11   2   26.93    3.37
   0 -11   2    6.72    3.15
   8  10  -2   -0.23    3.02
  -8 -10   2    4.28    2.91
   7  10  -2   41.91    3.77
  -7 -10   2   30.66    3.42
   6  10  -2   35.53    3.67
  -6 -10   2   36.39    3.31
   5  10  -2   14.26    3.16
  -5 -10   2   13.44    2.93
  -5 -10   2   11.13    2.72
   4  10  -2    5.01    2.61
  -4 -10   2    0.14    2.36
   3  10  -2   11.25    2.83
  -3 -10   2   11.38    2.60
   2  10  -2    6.07    2.76
  -2 -10   2    6.24    2.49
   1  10  -2   41.09    3.45
  -1 -10   2   38.97    3.38
   0 -10   2   14.44    2.96
   1 -10   2    6.00    2.85
   9   9  -2   28.85    3.67
  -9  -9   2   19.98    3.22
   8   9  -2   14.81    3.19
  -8  -9   2    4.15    2.81
   7   9  -2   50.50    4.70
  -7  -9   2   52.94    4.56
   6   9  -2    2.60    2.59
  -6  -9   2    2.34    2.47
   5   9  -2   35.24    3.29
  -5  -9   2   31.76    2.84
  -5  -9   2   31.34    3.14
   4   9  -2    2.73    2.45
  -4  -9   2    3.28    2.14
   3   9  -2   61.11    4.28
  -3  -9   2   65.97    4.04
   2   9  -2   58.74    4.25
  -2  -9   2   51.59    3.99
   1   9  -2    1.77    2.34
  -1  -9   2   -0.24    2.12
   0   9  -2    0.50    2.10
   0  -9   2   -0.19    2.30
   1  -9   2    3.30    2.56
   2  -9   2    2.99    2.71
   3  -9   2    0.27    2.75
   9   8  -2   43.81    3.89
  -9  -8   2   36.09    3.66
   8   8  -2   40.15    3.54
  -8  -8   2   36.81    3.37
   7   8  -2   48.90    4.43
  -7  -8   2   49.71    4.30
   6   8  -2    3.06    2.53
  -6  -8   2    2.31    2.35
   5   8  -2   35.63    3.10
  -5  -8   2   36.16    2.78
  -5  -8   2   40.01    3.77
   4   8  -2   18.11    2.50
  -4  -8   2   15.21    2.24
  -4  -8   2   17.81    2.60
   3   8  -2   70.31    4.07
  -3  -8   2   72.61    3.78
   2   8  -2   36.88    3.58
  -2  -8   2   39.89    3.40
   1   8  -2    6.50    2.20
  -1  -8   2    2.84    1.97
   0   8  -2   15.19    2.35
   0  -8   2   12.08    2.29
  -1   8  -2   32.88    3.09
   1  -8   2   34.79    2.96
   2  -8   2   17.52    2.59
   3  -8   2    4.29    2.54
   4  -8   2    6.63    2.79
 -10  -7   2   13.96    3.29
   9   7  -2   29.69    3.30
   9   7  -2   26.16    4.98
  -9  -7   2   28.83    3.29
   8   7  -2   16.29    2.82
  -8  -7   2   15.38    2.78
   7   7  -2    4.05    2.40
  -7  -7   2    0.62    2.30
   6   7  -2    6.25    2.43
  -6  -7   2    4.46    2.18
  -6  -7   2    5.51    2.12
   5   7  -2   78.32    4.17
  -5  -7   2   78.43    3.83
  -5  -7   2   77.36    4.20
   4   7  -2   53.15    3.49
  -4  -7   2   57.06    3.61
  -4  -7   2   58.68    3.24
   3   7  -2    0.22    1.75
  -3  -7   2    3.25    1.72
   2   7  -2   12.81    2.05
  -2  -7   2   15.01    1.84
   1   7  -2   90.40    3.86
  -1  -7   2   87.44    3.67
   0   7  -2   32.65    3.06
   0  -7   2   35.89    3.15
  -1   7  -2   -1.44    1.61
   1  -7   2   -0.05    1.81
   2  -7   2   18.34    2.37
   3  -7   2   10.17    2.31
   4  -7   2    0.07    2.34
   5  -7   2    3.34    3.34
   5  -7   2   -0.60    2.58
  10   6  -2    9.81    4.00
 -10  -6   2   16.11    3.35
   9   6  -2   17.38    2.80
   9   6  -2   11.68    3.50
  -9  -6   2   16.74    2.97
   8   6  -2   21.79    3.14
   8   6  -2   28.07    2.88
  -8  -6   2   21.86    2.90
   7   6  -2   68.21    4.21
   7   6  -2   61.91    4.35
  -7  -6   2   71.93    4.15
   6   6  -2   32.04    2.55
   6   6  -2   28.72    2.65
  -6  -6   2   34.56    2.64
  -6  -6   2   31.90    3.45
   5   6  -2   16.85    2.29
   5   6  -2   18.84    1.96
  -5  -6   2   19.72    2.17
  -5  -6   2   18.45    2.24
   4   6  -2   35.11    2.38
   4   6  -2   40.74    3.17
  -4  -6   2   37.85    2.70
  -4  -6   2   38.05    3.06
   3   6  -2    1.41    1.59
  -3  -6   2    3.06    1.38
   2   6  -2    7.00    1.74
  -2  -6   2    6.87    1.51
   1   6  -2  215.58    5.57
  -1  -6   2  219.78    5.40
   0   6  -2   75.91    3.29
   0  -6   2   77.64    3.34
  -1   6  -2   -0.68    1.42
   1  -6   2    2.99    1.54
   2  -6   2   27.83    2.28
   3  -6   2   16.88    2.69
   3  -6   2   14.77    2.28
   4  -6   2   48.50    4.61
   4  -6   2   45.39    3.25
   5  -6   2    2.48    2.90
   5  -6   2   -2.12    2.27
   6  -6   2    2.90    3.26
   6  -6   2    4.16    2.77
  10   5  -2   18.14    4.37
 -10  -5   2   24.38    3.46
   9   5  -2   -4.73    3.18
  -9  -5   2   -0.11    2.65
   8   5  -2    1.40    2.07
   8   5  -2   -0.79    2.72
  -8  -5   2    0.33    2.31
   7   5  -2  109.33    4.41
   7   5  -2  102.65    5.06
  -7  -5   2  105.14    4.57
   6   5  -2   75.41    3.70
   6   5  -2   75.07    3.98
  -6  -5   2   67.16    4.18
  -6  -5   2   70.27    3.67
   5   5  -2   26.70    2.22
   5   5  -2   26.04    2.76
  -5  -5   2   24.84    2.09
  -5  -5   2   27.50    2.97
   4   5  -2   22.69    1.76
   4   5  -2   23.36    2.14
  -4  -5   2   22.83    1.92
  -4  -5   2   25.35    2.69
   3   5  -2   44.38    2.67
   3   5  -2   43.10    2.06
  -3  -5   2   44.04    2.78
  -3  -5   2   39.88    2.34
   2   5  -2   15.00    1.79
  -2  -5   2   12.10    1.42
   1   5  -2    8.66    1.62
  -1  -5   2    8.53    1.33
   0   5  -2    0.09    1.35
   0  -5   2    1.06    1.26
  -1   5  -2   11.55    1.51
   1  -5   2    7.58    1.02
   1  -5   2    9.42    1.43
   2  -5   2   11.42    1.91
   2  -5   2    4.62    1.23
   2  -5   2    5.37    1.57
   3  -5   2   32.02    2.84
   3  -5   2   28.42    2.55
   3  -5   2   31.44    2.69
   4  -5   2    9.79    2.44
   4  -5   2   16.37    2.06
   4  -5   2   11.09    2.24
   5  -5   2   -0.38    2.50
   5  -5   2    1.72    2.18
   5  -5   2    1.19    2.22
   6  -5   2   -3.73    2.81
   6  -5   2    1.83    2.42
   6  -5   2   -0.38    2.51
   7  -5   2    1.55    2.96
   7  -5   2    1.06    2.59
   7  -5   2    0.34    3.14
  10   4  -2    0.06    4.09
   9   4  -2   14.46    3.80
  -9  -4   2   26.58    3.20
   8   4  -2   12.87    3.20
  -8  -4   2   18.40    2.71
   7   4  -2   80.77    4.89
   7   4  -2   77.32    3.73
  -7  -4   2   85.44    4.07
   6   4  -2   56.84    3.14
   6   4  -2   56.30    3.82
  -6  -4   2   49.00    3.94
  -6  -4   2   56.78    3.37
   5   4  -2    0.63    1.61
   5   4  -2    3.86    1.48
  -5  -4   2    1.25    1.82
  -5  -4   2    5.47    1.63
   4   4  -2    8.45    1.52
   4   4  -2   11.20    1.59
  -4  -4   2    9.83    1.72
  -4  -4   2   10.35    1.51
   3   4  -2   39.54    2.33
   3   4  -2   37.68    2.56
  -3  -4   2   40.78    2.20
  -3  -4   2   39.68    2.75
   2   4  -2  249.74    5.78
  -2  -4   2  250.97    5.51
  -2  -4   2  252.45    6.06
   1   4  -2   24.76    2.29
  -1  -4   2   22.41    1.81
   0   4  -2    1.58    1.35
   0  -4   2    2.14    1.10
  -1   4  -2   26.95    2.01
   1  -4   2   29.62    2.00
   1  -4   2   26.47    1.57
   2  -4   2   11.47    1.47
   2  -4   2   10.08    1.58
   3  -4   2    1.97    1.52
   3  -4   2    2.00    1.22
   3  -4   2    2.98    1.69
   4  -4   2   54.84    3.21
   5  -4   2   59.62    3.95
   6  -4   2    1.58    2.31
   7  -4   2    3.78    2.83
   8  -4   2    9.30    3.41
  10   3  -2   -2.26    4.07
   9   3  -2   32.64    4.45
   8   3  -2   57.60    5.61
   7   3  -2   44.35    2.94
   7   3  -2   48.69    4.72
  -7  -3   2   41.10    3.63
  -7  -3   2   40.26    3.45
   6   3  -2   25.34    2.53
   6   3  -2   24.16    1.92
  -6  -3   2   23.12    2.15
  -6  -3   2   23.11    2.44
   5   3  -2   27.05    2.88
   5   3  -2   26.15    2.23
  -5  -3   2   27.02    2.42
  -5  -3   2   27.96    2.01
   4   3  -2   12.68    1.63
   4   3  -2   11.05    1.43
  -4  -3   2   11.42    1.87
  -4  -3   2    8.56    1.40
   3   3  -2   76.34    2.95
   3   3  -2   77.34    2.87
  -3  -3   2   76.91    2.69
  -3  -3   2   77.76    3.13
   2   3  -2  267.77    5.59
   2   3  -2  256.75    5.79
  -2  -3   2  259.39    5.52
  -2  -3   2  269.41    6.09
   1   3  -2   24.91    2.11
  -1  -3   2   31.35    1.63
   0   3  -2    9.42    1.39
   0  -3   2    9.55    1.03
  -1   3  -2   13.86    1.33
   1  -3   2   13.64    1.10
   1  -3   2   11.38    1.30
   1  -3   2   12.11    1.12
   2  -3   2  104.07    3.17
   2  -3   2  107.40    3.09
   2  -3   2  108.80    3.57
   3  -3   2    2.60    1.10
   5  -3   2   12.36    2.13
   6  -3   2   10.84    2.44
   7  -3   2    0.45    2.59
   8  -3   2    2.36    3.06
   9   2  -2   36.06    4.79
   8   2  -2   50.98    4.42
   7   2  -2    8.64    2.80
  -7  -2   2   10.06    2.19
   6   2  -2    0.88    1.23
   6   2  -2   -0.23    1.98
  -6  -2   2    0.27    1.66
  -6  -2   2    1.46    1.87
   5   2  -2   14.71    1.94
   5   2  -2   14.66    1.45
  -5  -2   2   16.26    2.07
  -5  -2   2   13.37    1.70
   4   2  -2  113.17    3.85
   4   2  -2  110.82    3.14
  -4  -2   2  114.04    4.09
  -4  -2   2  108.13    3.29
   3   2  -2   15.41    1.66
   3   2  -2   15.84    1.34
  -3  -2   2   18.90    1.87
  -3  -2   2   13.33    1.36
   2   2  -2  128.86    3.60
   2   2  -2  126.77    3.33
  -2  -2   2  128.47    3.13
  -2  -2   2  131.40    3.72
   1   2  -2    1.21    0.99
   1   2  -2    0.80    1.04
  -1  -2   2    2.03    0.79
  -1  -2   2    2.22    1.27
   0   2  -2  242.17    5.15
   0   2  -2  237.58    4.70
   0  -2   2  238.36    4.83
   1  -2   2   89.00    2.39
   1  -2   2   91.99    2.64
   2  -2   2   70.26    2.38
   3  -2   2   15.67    1.51
   5  -2   2    8.57    1.85
   6  -2   2    4.55    2.11
   7  -2   2   -2.43    2.35
   8  -2   2    2.03    2.89
   9  -2   2   -0.64    3.22
   9   1  -2   12.96    4.33
   8   1  -2   45.19    4.45
   7   1  -2   40.20    3.57
  -7  -1   2   34.29    3.77
   6   1  -2   51.01    4.09
  -6  -1   2   47.66    3.63
   5   1  -2  101.09    4.16
  -5  -1   2   95.12    3.92
   4   1  -2  162.22    3.75
   4   1  -2  166.55    4.78
  -4  -1   2  160.92    4.77
  -4  -1   2  163.93    4.14
   3   1  -2   -0.70    0.90
   3   1  -2    0.69    1.35
  -3  -1   2    3.33    1.78
  -3  -1   2    1.56    1.15
   2   1  -2    0.71    0.87
   2   1  -2   -0.52    1.30
  -2  -1   2    2.77    1.46
  -2  -1   2    1.63    0.97
   1   1  -2  273.42    5.55
   1   1  -2  273.61    5.71
  -1  -1   2  263.65    5.33
  -1  -1   2  279.50    5.92
   0   1  -2  272.96    5.60
   0   1  -2  287.32    5.53
   0  -1   2  276.95    5.83
   0  -1   2  275.52    5.29
   4  -1   2  111.48    3.74
   4  -1   2  110.82    2.83
   5  -1   2   13.09    1.85
   6  -1   2   28.14    2.52
   7  -1   2    8.64    2.41
   8  -1   2   20.23    3.32
   9  -1   2   -1.29    3.24
   9   0  -2   -3.30    4.09
   8   0  -2    3.66    3.48
   7   0  -2   15.45    3.26
  -7   0   2   14.78    2.56
   6   0  -2   21.95    2.72
  -6   0   2   29.83    2.89
   5   0  -2   21.85    2.27
  -5   0   2   22.38    2.35
   4   0  -2  122.74    4.19
  -4   0   2  123.09    4.28
   3   0  -2    1.27    1.43
  -3   0   2    1.21    1.72
   2   0  -2   74.37    2.97
  -2   0   2   75.36    3.41
   1   0  -2    3.08    1.27
   0   0  -2    7.15    1.05
   0   0   2    9.92    1.15
  -1   0  -2  186.17    3.95
   1   0   2  183.29    3.90
   3   0   2   17.74    1.51
   4   0   2   18.29    1.45
   5   0   2   17.95    2.00
   5   0   2   18.52    1.57
   6   0   2   10.41    1.95
   6   0   2   18.18    1.76
   7   0   2   16.79    2.49
   8   0   2   29.38    3.31
   9   0   2    3.67    3.26
  10   0   2   -1.04    3.71
   8  -1  -2   16.54    4.08
   7  -1  -2   24.56    3.56
  -7   1   2   22.24    3.15
   6  -1  -2   66.44    4.88
  -6   1   2   68.68    4.47
   5  -1  -2    0.87    1.87
  -5   1   2   -0.02    2.04
   4  -1  -2    9.30    1.77
  -4   1   2   10.20    2.05
   3  -1  -2   16.56    1.76
  -3   1   2   16.07    2.08
   2  -1  -2  356.57    7.71
  -2   1   2  353.95    7.94
   1  -1  -2   25.30    2.24
  -1   1   2   22.94    1.95
   0  -1  -2  213.28    4.69
   0  -1  -2  201.51    4.12
   0  -1  -2  212.89    4.29
   0   1   2  211.51    4.93
   0   1   2  205.72    4.23
  -1  -1  -2   14.84    1.54
  -1  -1  -2   21.68    0.95
   1   1   2   21.54    1.57
  -2  -1  -2  120.16    2.76
   2   1   2  120.78    3.04
  -3  -1  -2    4.85    1.04
   3   1   2    6.19    1.15
  -4  -1  -2   91.37    2.88
   4   1   2   95.97    2.85
  -5  -1  -2   95.28    3.12
   5   1   2   96.46    3.64
   5   1   2  101.38    2.94
   6   1   2   45.84    2.31
   6   1   2   40.99    3.14
   7   1   2   11.47    1.61
   7   1   2    8.81    2.10
   8   1   2   46.39    4.70
   9   1   2   -0.55    2.89
  10   1   2   -1.64    3.60
   8  -2  -2   13.47    4.14
   7  -2  -2    8.36    3.28
  -7   2   2   17.22    3.31
   6  -2  -2   44.74    3.82
  -6   2   2   49.46    4.61
   5  -2  -2   13.01    2.45
  -5   2   2   16.02    2.74
   4  -2  -2   26.58    2.47
  -4   2   2   25.41    2.68
   3  -2  -2   20.72    2.00
  -3   2   2   21.17    2.35
   2  -2  -2  169.46    4.64
  -2   2   2  176.64    5.18
   1  -2  -2    1.91    1.27
  -1   2   2   -0.46    1.62
   0  -2  -2   47.05    1.80
   0  -2  -2   46.55    2.38
   0  -2  -2   50.42    2.12
   0   2   2   43.66    2.74
   0   2   2   52.45    1.82
  -1  -2  -2   11.48    1.19
  -1  -2  -2   12.80    0.96
   1   2   2    6.89    1.40
   1   2   2   13.07    1.24
  -2  -2  -2  157.71    3.44
  -2  -2  -2  151.88    3.73
   2   2   2  163.13    3.82
   2   2   2  146.50    3.42
  -3  -2  -2   29.66    1.84
   3   2   2   34.26    2.10
  -4  -2  -2   13.47    1.37
   4   2   2   11.56    1.42
  -5  -2  -2    8.22    1.38
   5   2   2   10.44    1.39
  -6  -2  -2   35.09    2.51
   6   2   2   28.18    2.95
   6   2   2   31.27    2.42
  -7  -2  -2    2.09    1.68
   7   2   2    3.75    1.47
   7   2   2    4.66    1.92
   8   2   2   31.86    3.14
   8   2   2   34.43    3.18
   9   2   2    0.62    2.87
  10   2   2   32.07    4.41
   7  -3  -2   -0.43    3.29
  -7   3   2    6.57    3.22
   6  -3  -2    0.08    2.78
  -6   3   2    2.78    2.89
   5  -3  -2   -0.37    2.29
  -5   3   2    1.41    2.57
   4  -3  -2   80.64    4.27
  -4   3   2   85.91    4.70
   3  -3  -2   55.23    3.25
  -3   3   2   57.74    3.75
   2  -3  -2   16.28    1.71
  -2   3   2   19.31    2.26
   1  -3  -2    7.81    1.46
   1  -3  -2   10.17    1.37
   1  -3  -2   10.04    1.53
  -1   3   2    8.12    1.99
   0  -3  -2    3.64    1.25
   0  -3  -2    3.41    1.05
   0   3   2    2.85    1.09
   0   3   2    3.95    1.66
  -1  -3  -2    4.90    1.20
  -1  -3  -2    4.81    1.03
   1   3   2    1.09    1.43
   1   3   2    5.99    1.30
  -2  -3  -2    6.73    1.15
  -2  -3  -2    8.62    1.07
   2   3   2    8.32    1.39
   2   3   2    7.68    1.23
  -3  -3  -2   -0.78    1.01
   3   3   2    2.77    1.39
  -4  -3  -2  241.72    5.41
   4   3   2  240.63    5.66
  -5  -3  -2    0.14    1.28
   5   3   2   -1.21    1.32
  -6  -3  -2   32.02    2.52
   6   3   2   30.58    2.59
   6   3   2   29.99    3.08
  -7  -3  -2   14.02    1.93
   7   3   2   14.09    2.35
   7   3   2   11.62    1.82
  -8  -3  -2    4.19    2.01
   8   3   2    3.04    1.80
   8   3   2    1.89    2.23
   9   3   2    0.76    2.77
  10   3   2   37.37    4.37
  11   3   2    1.41    4.14
   7  -4  -2    4.92    3.63
  -7   4   2    5.58    3.61
   6  -4  -2    8.59    3.22
  -6   4   2   12.29    3.46
   5  -4  -2   15.97    2.93
  -5   4   2   18.35    3.35
   4  -4  -2   90.50    4.89
  -4   4   2   83.50    5.32
   3  -4  -2    0.51    1.87
  -3   4   2   -2.31    2.15
   2  -4  -2    2.96    1.67
   2  -4  -2    4.28    1.58
   2  -4  -2    3.41    1.59
  -2   4   2    1.96    1.94
   1  -4  -2    0.40    1.20
   1  -4  -2   -0.20    1.27
   1  -4  -2    0.08    1.33
  -1   4   2   -0.29    1.66
   0  -4  -2  287.84    6.16
   0  -4  -2  279.82    6.33
   0   4   2  284.94    5.97
   0   4   2  281.65    6.92
  -1  -4  -2   13.31    1.40
  -1  -4  -2   17.77    1.47
   1   4   2   13.92    1.85
   1   4   2   15.67    1.55
  -2  -4  -2    7.24    1.22
  -2  -4  -2    7.89    1.24
   2   4   2    7.22    1.58
   2   4   2    6.90    1.51
  -3  -4  -2    8.20    1.29
   3   4   2    3.39    1.55
  -4  -4  -2   89.01    3.02
   4   4   2   89.31    3.46
  -5  -4  -2   46.08    2.62
   5   4   2   48.84    2.92
  -6  -4  -2   47.68    2.82
   6   4   2   48.29    3.11
  -7  -4  -2   21.78    2.14
   7   4   2   18.54    2.19
   7   4   2   18.57    2.43
  -8  -4  -2   40.86    3.55
   8   4   2   41.35    3.45
   8   4   2   39.54    2.88
  -9  -4  -2    9.00    2.47
   9   4   2    4.28    2.85
   9   4   2    5.03    2.18
 -10  -4  -2   42.70    3.58
  10   4   2   40.47    4.50
  11   4   2    4.79    4.06
   6  -5  -2   15.36    3.74
   6  -5  -2   17.53    3.10
   6  -5  -2   17.30    3.70
  -6   5   2   24.89    4.21
   5  -5  -2    1.15    2.93
   5  -5  -2    1.82    2.49
   5  -5  -2    4.52    2.95
  -5   5   2    5.35    3.31
   4  -5  -2   20.50    2.68
   4  -5  -2   21.25    3.05
   4  -5  -2   21.88    3.04
  -4   5   2   24.06    3.63
   3  -5  -2   -1.34    1.92
   3  -5  -2    0.44    2.14
   3  -5  -2   -1.52    2.16
  -3   5   2    3.67    2.63
   2  -5  -2   30.88    2.54
   2  -5  -2   26.40    2.52
   2  -5  -2   32.34    2.33
  -2   5   2   33.38    3.85
   1  -5  -2    5.00    1.53
   1  -5  -2    4.48    1.57
  -1   5   2    4.52    1.98
   0  -5  -2   85.80    3.02
   0  -5  -2   78.13    3.13
   0   5   2   76.97    2.69
   0   5   2   78.67    3.68
  -1  -5  -2   44.18    2.48
  -1  -5  -2   42.10    2.33
   1   5   2   40.32    2.93
   1   5   2   39.60    2.40
  -2  -5  -2   17.84    1.55
  -2  -5  -2   16.83    1.39
   2   5   2   16.75    1.87
   2   5   2   15.90    1.83
  -3  -5  -2    1.35    1.20
   3   5   2    1.16    1.54
  -4  -5  -2   86.27    2.91
   4   5   2   85.47    3.57
  -5  -5  -2    1.13    1.43
   5   5   2    3.95    1.73
  -6  -5  -2    5.38    1.68
   6   5   2    5.21    1.88
  -7  -5  -2   -0.79    1.78
   7   5   2   -0.50    2.07
   7   5   2    1.49    2.00
  -8  -5  -2   62.48    4.04
   8   5   2   67.29    4.18
   8   5   2   65.29    4.81
  -9  -5  -2    5.02    2.42
   9   5   2    6.59    2.43
   9   5   2    7.64    2.94
 -10  -5  -2    2.15    2.69
  10   5   2   -0.82    3.27
  10   5   2   -2.58    2.43
 -11  -5  -2   -2.01    2.93
  11   5   2   -2.15    3.73
   5  -6  -2   -0.84    3.01
   5  -6  -2   -0.39    2.65
   5  -6  -2    4.24    3.21
  -5   6   2    3.60    3.58
   4  -6  -2   -0.91    2.68
   4  -6  -2    2.54    2.44
   4  -6  -2    0.46    2.64
  -4   6   2    2.53    3.34
   3  -6  -2    3.22    2.20
   3  -6  -2   -0.15    2.46
   3  -6  -2    2.03    2.45
  -3   6   2    6.73    3.15
   2  -6  -2   57.09    4.23
   2  -6  -2   52.96    3.61
  -2   6   2   53.19    4.84
   1  -6  -2   -0.21    1.64
   1  -6  -2    0.69    1.78
  -1   6   2    2.40    2.45
   0  -6  -2    2.70    1.57
   0  -6  -2    1.71    1.63
   0   6   2    2.15    2.12
   0   6   2    1.02    1.32
  -1  -6  -2    2.92    1.36
  -1  -6  -2    3.57    1.46
   1   6   2    3.65    1.96
   1   6   2    3.82    1.48
  -2  -6  -2   26.03    2.08
  -2  -6  -2   30.46    2.44
   2   6   2   24.70    2.05
  -3  -6  -2    4.19    1.42
   3   6   2    1.98    1.68
  -4  -6  -2   -0.14    1.33
   4   6   2   -0.09    1.78
  -5  -6  -2    0.08    1.44
   5   6   2    0.31    1.83
  -6  -6  -2   28.51    2.28
   6   6   2   26.85    2.61
  -7  -6  -2   14.03    2.22
   7   6   2   14.20    2.53
   7   6   2   11.10    2.44
  -8  -6  -2   20.18    2.54
   8   6   2   19.27    2.81
   8   6   2   23.66    3.02
  -9  -6  -2    1.14    2.44
   9   6   2    0.67    2.79
   9   6   2   -1.88    2.52
 -10  -6  -2    5.01    2.79
  10   6   2    5.63    3.43
  10   6   2    6.60    2.82
 -11  -6  -2   -3.00    2.99
  11   6   2    2.61    3.81
   4  -7  -2    3.72    2.71
  -4   7   2    4.33    3.65
   3  -7  -2    1.97    2.44
  -3   7   2    3.47    3.50
   2  -7  -2   40.67    3.09
   2  -7  -2   39.84    3.28
  -2   7   2   40.20    4.24
   1  -7  -2    7.95    2.29
   1  -7  -2    5.13    2.02
  -1   7   2    6.71    3.04
   0  -7  -2    1.36    1.78
   0  -7  -2    0.99    1.83
   0   7   2    0.38    2.53
   0   7   2    3.22    1.64
  -1  -7  -2    0.70    1.45
  -1  -7  -2    0.99    1.72
   1   7   2   -0.03    1.59
  -2  -7  -2   73.90    2.82
  -2  -7  -2   76.58    3.38
   2   7   2   67.24    3.36
  -3  -7  -2   -1.34    1.55
   3   7   2   -0.33    1.79
  -4  -7  -2    7.62    1.83
   4   7   2    8.38    2.16
  -5  -7  -2    7.02    1.76
   5   7   2    3.61    2.22
  -6  -7  -2   31.19    2.53
   6   7   2   34.07    3.01
  -7  -7  -2    2.54    2.14
   7   7   2   -0.72    2.13
   7   7   2   -1.84    2.46
  -8  -7  -2   23.27    2.76
   8   7   2   16.26    2.88
   8   7   2   22.97    3.01
  -9  -7  -2    3.77    2.49
   9   7   2   -0.06    2.79
   9   7   2   -2.06    2.63
 -10  -7  -2   27.45    3.41
  10   7   2   31.41    3.61
  10   7   2   28.79    4.00
 -11  -7  -2    8.07    3.26
  11   7   2    2.46    3.21
  11   7   2    5.36    3.81
   3  -8  -2   -2.46    2.61
   2  -8  -2   -1.32    2.43
   1  -8  -2   -2.84    2.19
   0  -8  -2   33.91    2.97
  -1  -8  -2    0.41    1.99
   1   8   2    3.33    1.92
  -2  -8  -2    9.06    2.01
   2   8   2    9.55    2.09
  -3  -8  -2   23.00    2.32
   3   8   2   23.15    2.52
  -4  -8  -2   20.48    2.23
   4   8   2   20.26    2.58
  -5  -8  -2    1.90    1.83
   5   8   2    1.91    2.34
  -6  -8  -2    4.40    2.09
   6   8   2    3.55    2.50
  -7  -8  -2   -1.83    2.25
   7   8   2    3.98    2.74
   7   8   2   -0.26    2.27
  -8  -8  -2    7.96    2.58
   8   8   2   10.21    2.93
   8   8   2   11.70    2.53
  -9  -8  -2    1.17    2.59
   9   8   2   -3.93    2.78
   9   8   2    2.29    2.64
 -10  -8  -2   17.50    3.30
  10   8   2   17.70    3.51
  10   8   2   16.34    3.57
   2  -9  -2   -2.10    2.74
   1  -9  -2    8.56    2.89
   0  -9  -2   18.80    2.81
  -1  -9  -2   -2.35    2.23
  -2  -9  -2    6.70    2.29
   2   9   2    5.29    2.27
  -3  -9  -2    0.39    2.12
   3   9   2    1.72    2.25
  -4  -9  -2   25.15    2.53
   4   9   2   21.95    2.92
  -5  -9  -2    1.97    2.12
   5   9   2    1.36    2.56
  -6  -9  -2   40.69    3.05
   6   9   2   42.65    3.49
  -7  -9  -2    5.62    2.49
   7   9   2    6.12    2.77
  -8  -9  -2   11.30    2.85
   8   9   2   11.35    3.18
  -9  -9  -2    1.84    2.83
   9   9   2   10.24    3.28
 -10  -9  -2   18.43    3.29
  10   9   2    9.26    3.44
   1 -10  -2   -2.69    3.01
   0 -10  -2    3.25    2.82
  -1 -10  -2    3.37    2.74
  -2 -10  -2   -3.05    2.34
   2  10   2    2.40    2.48
  -3 -10  -2    4.81    2.52
   3  10   2    6.36    2.58
  -4 -10  -2   20.83    2.78
   4  10   2   19.52    2.99
  -5 -10  -2   -0.18    2.30
   5  10   2    3.59    2.85
  -6 -10  -2    1.89    2.42
   6  10   2    3.46    2.77
  -7 -10  -2    3.35    2.58
   7  10   2    4.56    3.00
  -8 -10  -2    9.21    2.96
   8  10   2   13.57    3.45
  -9 -10  -2    2.12    2.96
   9  10   2    2.71    3.34
 -10 -10  -2    3.35    3.17
  10  10   2    0.14    3.36
  -1 -11  -2    2.97    3.08
  -2 -11  -2    6.12    2.94
  -3 -11  -2    3.24    2.76
   3  11   2    9.33    2.84
  -4 -11  -2    2.61    2.65
   4  11   2    6.87    2.90
  -5 -11  -2   13.09    2.84
   5  11   2   16.85    3.16
  -6 -11  -2    4.04    2.75
   6  11   2    9.44    3.11
  -7 -11  -2   -3.60    2.65
   7  11   2    0.51    3.25
  -8 -11  -2    5.43    3.07
   8  11   2   13.72    3.71
  -9 -11  -2    3.89    3.15
   9  11   2   16.97    3.87
  -4 -12  -2   -2.58    2.83
   4  12   2    0.39    2.98
  -5 -12  -2   -1.54    2.84
   5  12   2    3.44    3.08
  -6 -12  -2   19.55    3.42
   6  12   2   21.21    3.73
  -7 -12  -2    2.44    3.07
   7  12   2    5.38    3.49
   6  11  -3    3.98    3.34
  -6 -11   3   -1.11    2.80
   5  11  -3    5.64    3.24
  -5 -11   3   -0.25    3.08
  -5 -11   3   -1.30    2.73
   4  11  -3    1.39    2.96
  -4 -11   3   -3.86    2.58
  -4 -11   3    5.87    3.26
   3  11  -3    2.68    3.03
  -3 -11   3    1.51    2.66
   2  11  -3    3.22    2.95
  -2 -11   3    2.81    2.80
   1  11  -3   10.73    3.08
  -1 -11   3    2.58    2.79
   8  10  -3   -0.69    3.12
  -8 -10   3   -1.25    2.85
   7  10  -3   30.71    3.66
  -7 -10   3   26.67    3.34
   6  10  -3    3.38    2.96
  -6 -10   3   -4.37    2.55
   5  10  -3    1.08    2.69
  -5 -10   3   -1.39    2.73
  -5 -10   3   -1.78    2.44
   4  10  -3   -0.66    2.70
  -4 -10   3   -4.13    2.38
  -4 -10   3    3.64    2.97
   3  10  -3   25.16    3.22
  -3 -10   3   21.55    2.82
   2  10  -3    2.16    2.70
  -2 -10   3    2.97    2.52
   1  10  -3    1.35    2.59
  -1 -10   3   -1.02    2.45
   0  10  -3   -1.30    2.42
   0 -10   3   -4.11    2.54
   1 -10   3    8.15    2.85
   8   9  -3   13.67    3.16
  -8  -9   3   11.59    3.03
   7   9  -3    6.41    3.02
  -7  -9   3    9.53    2.81
   6   9  -3    1.94    2.57
  -6  -9   3   -1.07    2.46
   5   9  -3    8.98    2.62
  -5  -9   3    9.83    2.84
  -5  -9   3   13.49    2.54
   4   9  -3    2.15    2.42
  -4  -9   3   -0.87    2.23
  -4  -9   3    5.01    2.61
   3   9  -3   10.36    2.72
  -3  -9   3    7.22    2.30
   2   9  -3    9.41    2.69
  -2  -9   3    3.04    2.25
   1   9  -3   44.49    4.18
  -1  -9   3   46.92    3.90
   0   9  -3   15.54    2.71
   0  -9   3    9.79    2.54
   1  -9   3   18.99    2.84
   2  -9   3    2.39    2.72
   3  -9   3    2.80    2.72
   9   8  -3   27.87    3.51
  -9  -8   3   21.81    3.39
   8   8  -3    6.72    2.87
  -8  -8   3    3.59    2.64
   7   8  -3    7.32    2.71
  -7  -8   3    0.29    2.37
   6   8  -3    3.64    2.42
  -6  -8   3    0.18    2.62
  -6  -8   3    3.37    2.41
   5   8  -3    4.45    2.32
  -5  -8   3    2.32    2.49
  -5  -8   3    3.66    2.17
   4   8  -3    0.86    2.19
  -4  -8   3    5.91    2.36
  -4  -8   3   -0.67    1.99
   3   8  -3    7.49    2.44
  -3  -8   3    5.98    2.09
   2   8  -3    2.81    2.27
  -2  -8   3   -0.60    1.87
   1   8  -3   20.39    2.67
  -1  -8   3   16.99    2.25
   0   8  -3    8.45    2.30
   0  -8   3    7.53    2.15
  -1   8  -3    1.81    2.02
   1  -8   3   -0.38    2.17
   2  -8   3    0.97    2.25
   3  -8   3   15.61    2.74
   4  -8   3    0.78    2.60
   9   7  -3   24.69    3.21
  -9  -7   3   19.12    3.22
   8   7  -3    1.59    2.53
  -8  -7   3    1.07    2.55
   7   7  -3   36.76    3.22
  -7  -7   3   41.33    3.20
   6   7  -3    0.06    2.21
  -6  -7   3   -1.57    2.13
  -6  -7   3   -2.10    2.23
   5   7  -3   32.20    2.89
  -5  -7   3   26.35    2.53
  -5  -7   3   29.08    2.94
   4   7  -3   12.21    2.29
  -4  -7   3   12.33    2.44
  -4  -7   3   12.84    2.05
   3   7  -3    5.01    2.00
  -3  -7   3    1.96    2.06
  -3  -7   3    4.38    1.70
   2   7  -3    2.93    2.00
  -2  -7   3    1.84    1.65
   1   7  -3   30.48    2.59
  -1  -7   3   29.41    2.27
   0   7  -3   19.86    2.26
   0  -7   3   22.59    2.16
  -1   7  -3    2.11    1.83
   1  -7   3    3.14    1.91
   2  -7   3    2.30    1.90
   3  -7   3   54.38    3.88
   4  -7   3    5.17    2.36
   5  -7   3    1.59    2.54
   9   6  -3    2.53    3.41
  -9  -6   3    1.68    2.77
   8   6  -3    3.83    2.35
   8   6  -3   -1.42    2.82
  -8  -6   3    2.47    2.49
   7   6  -3   23.31    2.87
   7   6  -3   28.18    2.79
  -7  -6   3   28.92    2.81
   6   6  -3    7.43    2.13
   6   6  -3   11.42    2.36
  -6  -6   3    6.96    2.52
  -6  -6   3    9.47    2.22
   5   6  -3    6.63    1.80
   5   6  -3    6.23    2.02
  -5  -6   3    6.94    2.18
  -5  -6   3    9.60    2.04
   4   6  -3    7.31    1.95
   4   6  -3    9.01    1.53
  -4  -6   3   11.84    1.86
  -4  -6   3   10.42    2.17
   3   6  -3    9.04    1.83
  -3  -6   3    7.75    1.98
  -3  -6   3    6.94    1.61
   2   6  -3    1.31    1.60
  -2  -6   3    1.12    1.38
   1   6  -3   -1.26    1.69
  -1  -6   3   -0.44    1.30
   0   6  -3    4.69    1.74
   0  -6   3    3.02    1.46
  -1   6  -3   31.52    2.74
   1  -6   3   34.25    2.74
   2  -6   3    0.71    1.59
   3  -6   3    6.76    1.96
   4  -6   3   13.93    2.31
   4  -6   3   14.35    2.76
   5  -6   3    4.43    2.90
   5  -6   3    9.27    2.54
   6  -6   3    6.41    3.20
   6  -6   3    6.19    2.64
   9   5  -3   -1.46    3.53
  -9  -5   3    2.43    2.78
   8   5  -3   -1.97    2.90
   8   5  -3    4.10    2.22
  -8  -5   3    0.53    2.46
   7   5  -3   33.83    2.75
   7   5  -3   34.29    3.30
  -7  -5   3   35.58    2.89
   6   5  -3    4.50    2.17
   6   5  -3    0.85    1.84
  -6  -5   3   -2.74    2.39
  -6  -5   3    4.14    2.02
   5   5  -3   12.92    2.06
   5   5  -3    9.37    1.95
  -5  -5   3    9.62    1.94
  -5  -5   3   12.94    2.21
   4   5  -3   29.08    2.80
   4   5  -3   28.00    2.57
  -4  -5   3   32.24    2.58
  -4  -5   3   29.57    3.04
   3   5  -3   70.17    2.65
   3   5  -3   72.34    3.20
  -3  -5   3   72.29    2.82
  -3  -5   3   73.25    3.58
   2   5  -3    2.98    1.52
  -2  -5   3    3.70    1.69
  -2  -5   3    4.40    1.24
   1   5  -3    8.22    1.75
  -1  -5   3    8.43    1.27
   0   5  -3    0.60    1.44
   0  -5   3    1.84    1.17
  -1   5  -3    5.17    1.47
   1  -5   3    6.11    1.30
   2  -5   3    3.48    1.19
   2  -5   3    5.54    1.49
   3  -5   3   21.72    2.04
   3  -5   3   20.20    1.85
   3  -5   3   19.71    2.26
   4  -5   3    7.17    2.03
   4  -5   3    3.94    2.18
   4  -5   3    3.23    1.73
   5  -5   3   57.50    3.87
   5  -5   3   55.41    4.09
   5  -5   3   52.88    4.53
   6  -5   3   -2.84    2.79
   6  -5   3    1.16    2.29
   6  -5   3    0.38    2.31
   7  -5   3   15.70    3.02
   7  -5   3   15.32    3.57
   9   4  -3   21.14    4.21
   8   4  -3   10.77    3.34
  -8  -4   3   12.96    2.62
   7   4  -3   -2.95    2.50
   7   4  -3    0.45    1.76
  -7  -4   3    1.26    2.15
  -7  -4   3    1.23    3.21
   6   4  -3    0.29    1.67
   6   4  -3    1.30    2.21
  -6  -4   3    3.14    1.89
  -6  -4   3   -2.04    2.52
   5   4  -3   45.42    3.38
   5   4  -3   41.52    2.84
  -5  -4   3   45.80    3.76
  -5  -4   3   47.72    3.05
   4   4  -3    0.78    1.42
   4   4  -3    2.41    1.50
  -4  -4   3    1.79    1.39
  -4  -4   3    2.21    1.71
   3   4  -3   38.47    2.39
   3   4  -3   37.35    2.51
  -3  -4   3   40.29    2.93
  -3  -4   3   39.67    2.26
   2   4  -3   62.52    2.85
   2   4  -3   63.20    2.36
  -2  -4   3   61.46    3.24
  -2  -4   3   64.40    2.45
   1   4  -3   44.65    2.73
  -1  -4   3   53.55    2.14
   0   4  -3   47.46    2.61
   0  -4   3   49.32    2.12
  -1   4  -3   42.70    2.42
   1  -4   3   44.61    2.03
   2  -4   3   31.04    2.04
   2  -4   3   27.41    2.36
   2  -4   3   26.07    2.01
   3  -4   3   10.64    1.73
   3  -4   3   10.29    1.48
   3  -4   3   12.83    1.93
   4  -4   3    2.79    1.42
   5  -4   3   49.53    3.69
   6  -4   3   22.75    2.89
   7  -4   3    4.83    2.71
   8  -4   3    4.79    3.14
   9   3  -3   17.48    4.21
   8   3  -3   12.38    3.47
   7   3  -3    4.91    2.75
  -7  -3   3    8.48    2.41
  -7  -3   3    3.35    2.14
   6   3  -3   18.93    2.68
   6   3  -3   19.85    1.87
  -6  -3   3   19.12    2.21
  -6  -3   3   15.86    2.71
   5   3  -3   34.61    2.44
   5   3  -3   36.70    3.38
  -5  -3   3   31.73    3.77
  -5  -3   3   35.65    2.66
   4   3  -3   17.09    1.61
   4   3  -3   19.25    1.95
  -4  -3   3   20.68    1.71
  -4  -3   3   19.60    2.21
   3   3  -3    4.92    1.35
   3   3  -3    4.08    1.42
  -3  -3   3    4.11    1.64
  -3  -3   3    2.21    1.21
   2   3  -3    4.57    1.31
   2   3  -3    3.58    1.40
  -2  -3   3    4.69    1.61
  -2  -3   3    1.59    1.06
   1   3  -3   32.14    2.35
   1   3  -3   32.57    1.79
  -1  -3   3   37.43    1.71
  -1  -3   3   33.05    2.59
   0   3  -3    0.72    1.28
   0  -3   3    0.55    0.79
  -1   3  -3   16.37    1.53
   1  -3   3   17.68    1.19
   2  -3   3   90.64    2.78
   2  -3   3   92.72    3.11
   4  -3   3   13.89    1.62
   6  -3   3   46.30    4.10
   7  -3   3    1.41    2.57
   8  -3   3   -0.23    2.87
   9   2  -3    8.99    4.25
   8   2  -3    7.01    3.46
   7   2  -3   26.78    3.44
  -7  -2   3   28.43    2.97
   6   2  -3    1.66    1.43
   6   2  -3    0.34    2.20
  -6  -2   3    0.21    2.25
   5   2  -3   27.09    2.14
   5   2  -3   27.22    2.43
  -5  -2   3   28.73    2.54
  -5  -2   3   25.27    2.74
   4   2  -3   20.48    1.90
   4   2  -3   21.76    2.04
  -4  -2   3   21.49    1.67
  -4  -2   3   21.76    2.43
   3   2  -3   -0.78    1.36
   3   2  -3    0.55    1.10
  -3  -2   3    2.91    1.79
  -3  -2   3   -2.98    1.10
   2   2  -3   27.30    2.05
   2   2  -3   29.12    2.52
  -2  -2   3   29.68    2.71
  -2  -2   3   26.23    1.74
   1   2  -3  167.33    4.08
   1   2  -3  165.30    4.06
  -1  -2   3  163.56    3.56
  -1  -2   3  166.52    4.48
   0   2  -3   44.13    1.81
   0   2  -3   46.70    2.19
   0  -2   3   45.10    2.52
   0  -2   3   38.82    1.46
   1  -2   3   11.72    1.11
   1  -2   3   11.81    0.95
   4  -2   3   49.79    2.78
   6  -2   3   12.93    2.31
   7  -2   3    9.21    2.56
   8  -2   3   15.95    3.22
   9  -2   3   17.43    3.82
   9   1  -3   -5.56    4.06
   8   1  -3    3.18    3.63
   7   1  -3    4.80    2.98
  -7  -1   3    8.99    2.51
   6   1  -3   13.80    2.65
  -6  -1   3   12.38    2.51
   5   1  -3    1.94    1.91
  -5  -1   3    4.28    2.10
   4   1  -3   56.85    3.35
   4   1  -3   65.55    2.27
  -4  -1   3   61.97    3.74
   3   1  -3   62.28    2.24
   3   1  -3   63.26    3.10
  -3  -1   3   62.61    2.46
  -3  -1   3   71.32    3.74
   2   1  -3   14.83    1.62
   2   1  -3   14.81    1.23
  -2  -1   3   15.47    1.98
  -2  -1   3   14.40    1.19
   1   1  -3    2.25    1.29
   1   1  -3   -0.81    0.99
  -1  -1   3    1.88    0.75
  -1  -1   3    1.08    1.43
   0   1  -3 1000.00   18.30
   0  -1   3  953.06   17.87
   0  -1   3  959.99   18.59
  -1   1  -3   46.53    1.94
   1  -1   3   45.81    1.58
   1  -1   3   40.89    2.19
   1  -1   3   43.51    1.37
   5  -1   3    2.24    1.00
   5  -1   3    3.08    1.58
   6  -1   3   21.89    1.84
   6  -1   3   33.74    2.68
   7  -1   3   64.24    4.43
   8  -1   3   81.70    5.55
   9  -1   3    3.22    3.23
   8   0  -3   -6.64    3.55
   7   0  -3   12.54    3.33
  -7   0   3   17.52    3.01
   6   0  -3    4.56    2.53
  -6   0   3    4.64    2.42
   5   0  -3    3.10    2.03
  -5   0   3    1.02    2.18
   4   0  -3    0.43    1.61
  -4   0   3   -0.08    1.83
   3   0  -3   56.40    2.97
  -3   0   3   54.31    3.46
   2   0  -3    0.51    1.39
  -2   0   3    2.17    1.94
   1   0  -3   65.32    2.85
  -1   0   3   65.63    3.12
   0   0  -3   22.42    1.52
   0   0   3   20.89    2.22
  -1   0  -3   62.16    2.30
   1   0   3   64.87    2.30
   2   0   3   12.50    1.48
   4   0   3   10.50    1.22
   5   0   3   55.99    2.15
   6   0   3   28.43    1.94
   6   0   3   27.85    2.45
   7   0   3   50.27    2.53
   7   0   3   40.89    3.67
   8   0   3   82.77    5.25
   9   0   3    1.16    2.95
  10   0   3   -2.70    3.46
   8  -1  -3    0.73    4.00
   7  -1  -3    0.64    3.22
  -7   1   3    6.12    2.87
   6  -1  -3   13.30    2.90
  -6   1   3   16.41    2.98
   5  -1  -3   38.46    4.00
  -5   1   3   42.68    4.17
   4  -1  -3    3.95    1.71
  -4   1   3    2.93    2.10
   3  -1  -3   85.34    3.50
  -3   1   3   83.58    3.90
   2  -1  -3   96.40    3.49
  -2   1   3   91.59    4.00
   1  -1  -3   22.98    2.35
  -1   1   3   19.65    2.10
   0  -1  -3   21.98    1.64
   0  -1  -3   22.92    1.44
   0  -1  -3   20.46    1.16
   0   1   3   24.80    2.68
  -1  -1  -3   84.26    1.87
  -1  -1  -3   85.39    2.74
   1   1   3   86.80    2.83
  -2  -1  -3   34.75    2.09
  -2  -1  -3   32.37    1.38
   2   1   3   29.43    2.02
   2   1   3   31.91    1.58
  -3  -1  -3   19.44    1.61
   3   1   3   19.77    1.34
   3   1   3   20.65    1.50
  -4  -1  -3    1.43    1.11
   4   1   3    1.25    1.10
  -5  -1  -3   32.55    2.15
   5   1   3   32.08    2.09
   6   1   3  133.47    4.61
   6   1   3  135.28    3.81
   7   1   3   81.86    3.15
   7   1   3   76.86    4.25
   8   1   3   56.91    4.58
   9   1   3    2.66    2.95
  10   1   3   16.49    3.89
   7  -2  -3    1.63    3.41
  -7   2   3    3.49    3.07
   6  -2  -3    9.85    3.15
  -6   2   3   10.45    3.03
   5  -2  -3    5.55    2.43
  -5   2   3    9.59    2.74
   4  -2  -3   35.70    3.44
  -4   2   3   34.62    3.93
   3  -2  -3    7.09    1.75
  -3   2   3    6.28    2.14
   2  -2  -3    4.07    1.53
  -2   2   3    3.30    1.86
   1  -2  -3   51.31    2.77
  -1   2   3   47.10    3.14
   0  -2  -3  139.77    3.95
   0  -2  -3  139.57    3.22
   0  -2  -3  143.01    3.49
   0   2   3  131.26    4.20
   0   2   3  145.92    3.31
  -1  -2  -3    3.36    1.25
  -1  -2  -3    4.81    0.83
   1   2   3    3.62    1.47
   1   2   3    4.26    1.18
  -2  -2  -3  403.00    7.67
  -2  -2  -3  396.64    8.17
   2   2   3  389.11    7.96
   2   2   3  399.30    8.05
  -3  -2  -3  131.67    3.20
   3   2   3  130.81    3.62
  -4  -2  -3   20.15    1.43
   4   2   3   16.44    1.58
  -5  -2  -3    3.12    1.24
   5   2   3    5.37    1.34
  -6  -2  -3  106.47    3.51
   6   2   3  109.10    3.52
  -7  -2  -3    7.77    1.74
   7   2   3    9.23    1.68
   7   2   3    7.88    2.05
   8   2   3    5.51    2.29
   8   2   3    2.88    1.83
   9   2   3   12.90    2.93
  10   2   3   55.60    4.90
   7  -3  -3    0.45    3.62
  -7   3   3    8.34    3.57
   6  -3  -3   -3.28    2.97
  -6   3   3    2.74    3.08
   5  -3  -3    1.75    2.57
  -5   3   3   -0.22    2.76
   4  -3  -3    0.16    2.15
  -4   3   3    0.84    2.47
   3  -3  -3    3.05    1.86
  -3   3   3    2.22    2.31
   2  -3  -3    1.34    1.49
  -2   3   3   -1.68    1.90
   1  -3  -3   80.64    3.33
   1  -3  -3   87.22    3.22
   1  -3  -3   82.74    2.76
  -1   3   3   81.02    3.85
   0  -3  -3   41.50    1.96
   0  -3  -3   42.32    2.75
   0   3   3   33.74    3.08
   0   3   3   43.45    2.01
  -1  -3  -3    1.16    0.96
  -1  -3  -3   -1.32    1.25
   1   3   3   -0.54    1.20
   1   3   3   -0.60    1.54
  -2  -3  -3   26.47    1.66
  -2  -3  -3   27.12    2.23
   2   3   3   23.42    2.26
   2   3   3   26.96    2.19
  -3  -3  -3   39.24    1.98
   3   3   3   36.92    1.80
   3   3   3   40.01    2.42
  -4  -3  -3  121.33    3.35
   4   3   3  122.54    3.71
  -5  -3  -3   75.25    2.77
   5   3   3   76.90    3.09
  -6  -3  -3   41.00    2.60
   6   3   3   40.31    2.74
  -7  -3  -3    7.48    1.70
   7   3   3    4.80    1.71
  -8  -3  -3   23.65    2.45
   8   3   3   27.47    2.42
   8   3   3   23.65    2.92
  -9  -3  -3   33.64    2.91
   9   3   3   29.99    2.70
   9   3   3   31.10    3.54
  11   3   3    4.72    4.07
   6  -4  -3    7.03    3.48
  -6   4   3   11.48    3.65
   5  -4  -3    2.61    2.86
  -5   4   3    3.81    3.23
   4  -4  -3   25.33    3.09
  -4   4   3   27.83    3.57
   3  -4  -3   59.70    4.28
  -3   4   3   53.78    4.52
   2  -4  -3   20.98    2.26
   2  -4  -3   21.76    2.24
   2  -4  -3   23.86    2.04
  -2   4   3   23.07    2.71
   1  -4  -3   -1.47    1.40
   1  -4  -3    1.62    1.52
   1  -4  -3    2.11    1.26
  -1   4   3    2.57    1.88
   0  -4  -3  147.22    4.39
   0  -4  -3  154.07    3.89
   0   4   3  154.37    4.95
   0   4   3  155.70    3.75
  -1  -4  -3    6.57    1.46
  -1  -4  -3    8.50    1.30
   1   4   3    7.61    1.80
   1   4   3    7.91    1.47
  -2  -4  -3    1.30    1.08
  -2  -4  -3    1.54    1.25
   2   4   3   -1.09    1.46
   2   4   3    1.54    1.46
  -3  -4  -3   67.19    2.43
  -3  -4  -3   63.80    2.76
   3   4   3   69.13    2.99
   3   4   3   64.98    2.58
  -4  -4  -3   89.32    2.97
   4   4   3   89.50    3.40
  -5  -4  -3    1.38    1.29
   5   4   3    0.37    1.58
  -6  -4  -3   64.00    2.98
   6   4   3   64.73    3.30
  -7  -4  -3   11.72    1.95
   7   4   3   14.13    2.08
  -8  -4  -3  107.95    4.40
   8   4   3  104.64    5.39
   8   4   3  117.24    4.55
  -9  -4  -3   16.58    2.61
   9   4   3   14.26    3.08
   9   4   3   13.14    2.39
 -10  -4  -3   25.26    3.07
  10   4   3   23.19    3.75
  11   4   3   -0.06    3.78
   6  -5  -3   -0.84    2.82
   6  -5  -3    0.75    3.39
   6  -5  -3    1.58    3.43
  -6   5   3    4.08    3.82
   5  -5  -3    4.60    2.65
   5  -5  -3    5.02    3.05
   5  -5  -3    1.06    3.04
  -5   5   3    4.45    3.38
   4  -5  -3    6.09    2.42
   4  -5  -3    4.71    2.76
   4  -5  -3    5.83    2.65
  -4   5   3    6.44    3.33
   3  -5  -3   -2.69    2.14
   3  -5  -3   -1.21    2.35
   3  -5  -3    0.11    1.96
  -3   5   3    0.29    2.77
   2  -5  -3   11.21    1.95
   2  -5  -3   11.50    2.19
   2  -5  -3   11.55    2.33
  -2   5   3    8.54    2.68
   1  -5  -3    4.27    1.53
   1  -5  -3    4.82    1.85
  -1   5   3    4.55    2.25
   0  -5  -3   -0.68    1.45
   0  -5  -3    1.02    1.30
   0   5   3   -0.26    1.21
   0   5   3    1.84    1.94
  -1  -5  -3   32.13    2.60
  -1  -5  -3   32.42    2.35
   1   5   3   34.09    3.06
   1   5   3   34.20    2.37
  -2  -5  -3   42.95    2.36
  -2  -5  -3   44.27    2.51
   2   5   3   43.52    2.73
   2   5   3   44.14    2.96
  -3  -5  -3   10.40    1.36
  -3  -5  -3    8.88    1.40
   3   5   3   10.90    1.80
   3   5   3   10.51    1.58
  -4  -5  -3  183.56    4.60
   4   5   3  188.74    5.13
  -5  -5  -3   11.39    1.62
   5   5   3   11.38    1.90
  -6  -5  -3    7.22    1.69
   6   5   3    5.87    1.94
  -7  -5  -3    1.45    1.79
   7   5   3   -0.53    1.99
  -8  -5  -3   81.08    4.21
   8   5   3   78.59    4.40
   8   5   3   80.07    5.14
  -9  -5  -3    9.16    2.50
   9   5   3    6.08    2.47
   9   5   3   13.09    3.13
 -10  -5  -3    7.90    2.76
  10   5   3    8.62    2.67
  10   5   3    8.65    3.22
 -11  -5  -3   -1.78    2.85
  11   5   3   -2.55    3.63
   5  -6  -3    2.28    3.33
   5  -6  -3    0.86    3.09
   5  -6  -3    3.57    2.81
  -5   6   3    6.19    3.89
   4  -6  -3   -2.76    2.93
   4  -6  -3    1.41    2.47
   4  -6  -3    0.03    2.79
  -4   6   3    3.12    3.54
   3  -6  -3   -0.49    2.57
   3  -6  -3    1.61    2.47
   3  -6  -3   -0.93    2.17
  -3   6   3    1.75    3.08
   2  -6  -3   25.06    2.53
   2  -6  -3   21.65    2.85
  -2   6   3   21.67    3.37
   1  -6  -3    1.74    2.19
   1  -6  -3   -1.48    1.64
  -1   6   3   -0.09    2.47
   0  -6  -3   11.71    1.84
   0  -6  -3    9.18    1.97
   0   6   3    9.53    2.41
   0   6   3    7.93    1.47
  -1  -6  -3   40.07    2.73
  -1  -6  -3   41.04    2.93
   1   6   3   42.94    3.42
   1   6   3   38.47    2.63
  -2  -6  -3  148.01    4.16
  -2  -6  -3  146.70    4.15
   2   6   3  142.47    4.37
   2   6   3  140.12    4.78
  -3  -6  -3   39.51    2.62
  -3  -6  -3   42.04    2.49
   3   6   3   41.12    2.90
   3   6   3   44.38    3.03
  -4  -6  -3    2.62    1.38
   4   6   3    0.86    1.87
  -5  -6  -3   11.03    1.68
   5   6   3   13.44    2.22
  -6  -6  -3  125.86    4.37
   6   6   3  136.74    4.87
  -7  -6  -3   81.08    3.95
   7   6   3   76.90    4.35
  -8  -6  -3  120.81    4.77
   8   6   3  112.04    5.12
  -9  -6  -3    2.95    2.46
   9   6   3    2.52    2.55
   9   6   3    4.44    2.98
 -10  -6  -3    8.26    2.82
  10   6   3    4.33    3.23
  10   6   3    6.68    2.85
 -11  -6  -3    0.86    3.03
  11   6   3   -0.61    3.53
  11   6   3    2.50    3.12
   4  -7  -3    7.41    2.93
  -4   7   3    8.68    4.12
   3  -7  -3    3.82    2.94
   3  -7  -3    3.12    2.52
  -3   7   3    6.35    3.79
   2  -7  -3   25.39    3.24
   2  -7  -3   19.99    2.70
  -2   7   3   23.87    3.99
   1  -7  -3    2.78    2.07
   1  -7  -3    0.44    2.28
  -1   7   3    3.04    3.06
   0  -7  -3    2.05    1.91
   0  -7  -3    1.69    2.06
   0   7   3    2.96    2.63
  -1  -7  -3    9.01    1.93
  -1  -7  -3    9.33    1.87
   1   7   3    8.55    2.60
   1   7   3    7.30    1.80
  -2  -7  -3  176.75    5.04
  -2  -7  -3  183.33    4.84
   2   7   3  178.35    5.14
   2   7   3  182.65    5.83
  -3  -7  -3   -1.10    1.29
  -3  -7  -3   -1.88    1.56
   3   7   3   -1.69    1.90
  -4  -7  -3    0.70    1.68
   4   7   3   -1.69    1.93
  -5  -7  -3    4.30    1.69
   5   7   3    6.98    2.30
  -6  -7  -3  142.09    4.69
   6   7   3  137.13    5.30
  -7  -7  -3   15.89    2.41
   7   7   3   17.69    2.87
  -8  -7  -3   48.65    4.10
   8   7   3   48.10    3.70
  -9  -7  -3    3.56    2.55
   9   7   3   -0.81    2.69
   9   7   3    4.51    2.87
 -10  -7  -3   33.70    3.53
  10   7   3   40.53    3.93
  10   7   3   41.77    4.00
 -11  -7  -3    6.04    3.11
  11   7   3    9.93    3.44
  11   7   3   11.69    3.87
   3  -8  -3   -3.03    2.71
  -3   8   3    7.86    4.00
   2  -8  -3    1.66    2.57
  -2   8   3    0.61    3.63
   1  -8  -3    3.97    2.40
  -1   8   3   10.77    3.62
   0  -8  -3   39.85    3.16
   0   8   3   49.02    5.52
  -1  -8  -3   -1.87    1.97
   1   8   3    1.40    1.74
   1   8   3    1.22    2.73
  -2  -8  -3    3.01    1.94
   2   8   3    4.40    2.04
  -3  -8  -3    3.91    1.92
   3   8   3    0.21    2.06
  -4  -8  -3   75.60    3.71
   4   8   3   74.56    4.24
  -5  -8  -3   74.02    3.79
   5   8   3   69.29    4.35
  -6  -8  -3   92.37    4.17
   6   8   3   88.76    4.88
  -7  -8  -3   21.15    2.67
   7   8   3   19.20    2.95
  -8  -8  -3    4.88    2.41
   8   8   3    7.76    2.95
  -9  -8  -3    9.45    2.80
   9   8   3   10.54    2.98
   9   8   3    8.80    3.06
 -10  -8  -3   83.19    5.26
  10   8   3   70.93    5.60
  10   8   3   78.71    5.86
 -11  -8  -3   15.43    3.55
  11   8   3   20.70    3.81
  11   8   3   20.46    4.08
   2  -9  -3   -0.45    2.84
   1  -9  -3    0.34    2.73
   0  -9  -3   18.69    2.90
  -1  -9  -3   -0.21    2.29
  -2  -9  -3    2.90    2.22
   2   9   3   -0.55    2.08
  -3  -9  -3   17.65    2.52
   3   9   3   19.38    2.67
  -4  -9  -3   96.64    4.37
   4   9   3   92.91    4.66
  -5  -9  -3    6.22    2.27
   5   9   3    9.99    2.71
  -6  -9  -3   15.89    2.50
   6   9   3   16.69    3.02
  -7  -9  -3   13.50    2.67
   7   9   3   11.64    2.95
  -8  -9  -3   50.08    3.62
   8   9   3   49.53    4.17
  -9  -9  -3   39.19    3.47
   9   9   3   33.34    3.89
 -10  -9  -3   59.31    5.05
  10   9   3   43.25    4.28
   0 -10  -3   10.61    3.01
  -1 -10  -3    3.63    2.76
  -2 -10  -3   29.45    3.10
  -3 -10  -3    5.27    2.56
   3  10   3    5.61    2.51
  -4 -10  -3   85.73    4.61
   4  10   3   92.56    4.87
  -5 -10  -3    3.54    2.41
   5  10   3    2.71    2.85
  -6 -10  -3    7.77    2.59
   6  10   3    5.92    2.87
  -7 -10  -3    1.10    2.56
   7  10   3    1.19    2.89
  -8 -10  -3   69.85    5.10
   8  10   3   65.25    5.40
  -9 -10  -3    6.13    3.01
   9  10   3    4.66    3.48
 -10 -10  -3    5.55    3.27
  10  10   3    9.17    3.65
  -1 -11  -3   -2.87    2.97
  -2 -11  -3   36.06    3.56
  -3 -11  -3   12.08    3.06
  -4 -11  -3   -0.68    2.63
   4  11   3   11.23    2.88
  -5 -11  -3   -0.37    2.57
   5  11   3    4.97    2.90
  -6 -11  -3   22.97    3.21
   6  11   3   24.16    3.54
  -7 -11  -3   24.67    3.29
   7  11   3   25.90    3.83
  -8 -11  -3   56.12    4.14
   8  11   3   47.08    4.44
  -9 -11  -3   22.72    3.60
   9  11   3   22.66    4.04
  -4 -12  -3    1.43    2.99
   4  12   3    2.31    2.95
  -5 -12  -3   -4.04    2.87
   5  12   3    1.67    3.08
  -6 -12  -3   26.55    3.63
   6  12   3   31.90    3.85
  -7 -12  -3   13.43    3.32
   7  12   3   26.68    3.98
   6  11  -4    5.72    3.47
  -6 -11   4   -2.50    2.87
   5  11  -4   -0.12    3.24
  -5 -11   4   -3.00    2.74
  -5 -11   4    2.32    3.51
   4  11  -4   -0.75    3.19
  -4 -11   4    3.95    3.43
  -4 -11   4    2.45    2.91
   3  11  -4    4.99    3.13
  -3 -11   4    7.66    3.57
  -3 -11   4    3.89    2.81
   2  11  -4    0.06    3.07
  -2 -11   4   -1.78    2.67
   1  11  -4    7.49    3.11
  -1 -11   4    4.17    2.82
   7  10  -4   -0.25    3.07
  -7 -10   4   -3.83    2.73
   6  10  -4   10.07    3.28
  -6 -10   4    9.19    2.94
   5  10  -4    6.60    3.06
  -5 -10   4    3.08    2.67
  -5 -10   4    0.76    3.26
   4  10  -4    6.91    3.14
  -4 -10   4   -3.22    2.53
  -4 -10   4    0.83    3.02
   3  10  -4   21.41    3.28
  -3 -10   4   27.19    3.88
  -3 -10   4   19.96    2.93
   2  10  -4    8.90    2.93
  -2 -10   4    6.32    2.58
   1  10  -4   15.47    3.11
  -1 -10   4   11.17    2.70
   0  10  -4    2.99    2.64
   0 -10   4   -1.59    2.52
   1 -10   4    6.42    2.86
   8   9  -4    2.49    2.97
  -8  -9   4   -1.03    2.76
   7   9  -4    0.43    2.81
  -7  -9   4   -2.17    2.61
   6   9  -4    2.94    2.77
  -6  -9   4   -2.42    2.49
   5   9  -4    6.95    2.86
  -5  -9   4   12.05    3.38
  -5  -9   4   12.28    2.62
   4   9  -4    0.77    2.54
  -4  -9   4    3.98    2.99
  -4  -9   4    0.82    2.29
   3   9  -4    0.15    2.61
  -3  -9   4    3.50    2.97
  -3  -9   4    0.17    2.25
   2   9  -4    2.09    2.57
  -2  -9   4    1.48    2.16
   1   9  -4   13.14    2.74
  -1  -9   4   11.66    2.41
   0   9  -4    3.18    2.49
   0  -9   4    1.34    2.24
   1  -9   4   35.41    3.15
   2  -9   4    2.50    2.68
   3  -9   4    4.09    2.78
   8   8  -4    8.07    3.00
  -8  -8   4   10.83    2.93
   7   8  -4    4.91    2.68
  -7  -8   4    4.17    2.65
   6   8  -4    6.40    2.59
  -6  -8   4    3.50    2.39
  -6  -8   4   -2.44    2.59
   5   8  -4   28.38    3.05
  -5  -8   4   23.30    2.74
  -5  -8   4   22.83    3.20
   4   8  -4   -0.75    2.31
  -4  -8   4    1.26    2.08
  -4  -8   4    2.80    2.62
   3   8  -4    9.45    2.48
  -3  -8   4    5.92    2.64
  -3  -8   4    7.85    2.11
   2   8  -4    9.37    2.51
  -2  -8   4   11.22    2.12
   1   8  -4   11.64    2.64
  -1  -8   4   13.63    2.16
   0   8  -4   -1.03    2.19
   0  -8   4    1.01    2.00
  -1   8  -4    0.09    2.13
   1  -8   4   -0.99    1.98
   2  -8   4   -1.38    2.19
   3  -8   4   35.55    3.17
   4  -8   4    3.92    2.61
  -9  -7   4    6.20    2.90
   8   7  -4    1.71    2.65
  -8  -7   4    2.16    2.64
   7   7  -4   22.82    2.97
  -7  -7   4   26.37    2.81
   6   7  -4    2.61    2.28
  -6  -7   4    4.12    2.25
  -6  -7   4   -0.44    2.53
   5   7  -4    7.38    2.34
  -5  -7   4    8.45    2.75
  -5  -7   4    9.08    2.25
   4   7  -4   -0.38    2.23
  -4  -7   4   -3.92    2.33
  -4  -7   4   -2.49    1.87
   3   7  -4   38.88    3.61
  -3  -7   4   39.42    3.14
  -3  -7   4   43.00    4.09
   2   7  -4   26.67    2.85
  -2  -7   4   27.06    2.22
  -2  -7   4   25.90    3.04
   1   7  -4   81.64    4.09
  -1  -7   4   77.26    3.52
   0   7  -4    5.58    2.13
   0  -7   4    7.99    1.85
  -1   7  -4    0.96    1.98
   1  -7   4    0.49    1.82
   2  -7   4    4.53    1.96
   3  -7   4   73.40    4.07
   4  -7   4    4.83    2.29
   5  -7   4    1.37    2.35
   9   6  -4   -2.08    3.55
  -9  -6   4    3.09    2.96
   8   6  -4    2.09    2.46
   8   6  -4   -3.40    2.95
  -8  -6   4    1.24    2.54
   7   6  -4   -2.20    2.39
   7   6  -4    0.85    2.26
  -7  -6   4   -0.91    2.34
   6   6  -4    0.23    2.14
   6   6  -4   -2.16    2.09
  -6  -6   4   -0.18    2.15
  -6  -6   4   -0.89    2.63
   5   6  -4    1.91    2.05
   5   6  -4    1.99    1.89
  -5  -6   4    0.56    2.26
  -5  -6   4    0.31    1.91
   4   6  -4    8.14    2.08
  -4  -6   4   10.59    2.01
  -4  -6   4    8.43    2.33
   3   6  -4   77.40    3.82
  -3  -6   4   80.68    3.28
  -3  -6   4   78.08    4.29
   2   6  -4   -1.31    1.76
  -2  -6   4    2.78    1.46
  -2  -6   4    2.20    1.98
   1   6  -4    1.67    1.76
  -1  -6   4    2.89    1.36
   0   6  -4   17.48    2.17
   0  -6   4   16.42    1.73
  -1   6  -4   65.58    3.45
   1  -6   4   70.46    3.20
   2  -6   4   60.67    3.16
   3  -6   4   45.13    3.26
   4  -6   4    4.26    2.51
   4  -6   4    3.76    2.08
   5  -6   4    1.12    2.65
   5  -6   4    0.58    2.17
   6  -6   4   -1.62    2.35
   6  -6   4   -4.46    2.77
   9   5  -4   12.03    4.09
  -9  -5   4   14.12    2.99
   8   5  -4   -1.86    3.13
  -8  -5   4    1.91    2.60
   7   5  -4    6.57    2.21
   7   5  -4    6.88    2.88
  -7  -5   4    8.93    2.45
   6   5  -4    4.80    2.37
   6   5  -4    4.16    2.07
  -6  -5   4    3.39    2.14
  -6  -5   4    0.53    2.74
   5   5  -4   29.19    2.48
   5   5  -4   31.94    2.59
  -5  -5   4   34.77    4.06
  -5  -5   4   34.74    2.51
   4   5  -4    2.43    1.81
   4   5  -4    1.81    1.67
  -4  -5   4    1.76    2.10
  -4  -5   4    0.56    1.58
   3   5  -4  100.86    3.88
   3   5  -4   94.73    3.33
  -3  -5   4   94.82    4.31
  -3  -5   4   92.54    3.30
   2   5  -4    0.26    1.67
  -2  -5   4    0.34    1.79
  -2  -5   4    2.21    1.23
   1   5  -4   12.08    1.82
  -1  -5   4   13.31    2.11
  -1  -5   4   12.28    1.38
   0   5  -4    2.29    1.58
   0  -5   4    3.05    1.16
  -1   5  -4  133.77    4.17
   1  -5   4  129.68    3.70
   2  -5   4   27.83    2.30
   2  -5   4   22.10    2.05
   3  -5   4   21.57    2.28
   3  -5   4   19.34    1.83
   3  -5   4   21.70    1.98
   4  -5   4    4.01    1.82
   4  -5   4   -2.19    1.60
   4  -5   4    2.87    1.99
   5  -5   4   63.44    4.52
   5  -5   4   59.60    4.12
   5  -5   4   60.26    3.94
   6  -5   4   30.61    3.10
   6  -5   4   29.36    3.54
   7  -5   4   38.46    3.46
   7  -5   4   49.19    5.13
   9   4  -4    4.70    4.03
   8   4  -4   -0.75    3.32
  -8  -4   4   -0.16    2.52
   7   4  -4   -4.80    2.72
   7   4  -4   -0.65    2.20
  -7  -4   4   -0.58    2.75
  -7  -4   4    1.94    2.31
   6   4  -4   -1.07    2.38
   6   4  -4    1.88    1.89
  -6  -4   4   -1.80    2.89
  -6  -4   4    2.79    1.99
   5   4  -4  106.99    4.55
   5   4  -4  105.06    3.97
  -5  -4   4  101.28    3.79
  -5  -4   4  105.00    5.14
   4   4  -4   20.96    2.09
   4   4  -4   20.88    2.03
  -4  -4   4   25.21    2.54
  -4  -4   4   19.97    1.86
   3   4  -4   26.23    2.56
   3   4  -4   26.58    1.94
  -3  -4   4   28.04    2.22
  -3  -4   4   26.89    3.16
   2   4  -4    7.90    1.33
   2   4  -4    6.10    1.54
  -2  -4   4    7.25    1.85
  -2  -4   4    5.51    1.20
   1   4  -4  108.48    2.75
   1   4  -4  109.76    3.68
  -1  -4   4  111.64    3.01
  -1  -4   4  108.12    4.07
   0   4  -4   61.20    2.91
   0  -4   4   61.81    2.18
   1  -4   4  227.09    5.06
   2  -4   4   39.10    2.04
   3  -4   4   17.09    1.88
   3  -4   4   22.55    2.35
   3  -4   4   17.86    1.66
   4  -4   4    1.86    1.56
   4  -4   4    6.49    1.91
   4  -4   4    2.55    1.48
   5  -4   4   35.18    3.23
   6  -4   4   76.91    4.52
   7  -4   4   14.47    2.87
   8  -4   4   -4.24    2.89
   9   3  -4    0.43    4.13
   8   3  -4    0.05    3.53
   7   3  -4    5.61    3.11
  -7  -3   4    7.90    2.78
   6   3  -4    0.68    2.46
   6   3  -4   -0.42    1.65
  -6  -3   4    4.71    2.06
  -6  -3   4   -1.37    2.67
   5   3  -4   11.94    1.79
   5   3  -4   13.17    2.32
  -5  -3   4   13.03    2.81
  -5  -3   4   13.19    1.93
   4   3  -4   14.27    1.97
   4   3  -4   12.93    1.65
  -4  -3   4   13.13    1.62
  -4  -3   4   11.58    2.38
   3   3  -4   28.47    2.70
   3   3  -4   25.92    2.31
  -3  -3   4   25.45    2.33
  -3  -3   4   25.71    2.07
   2   3  -4   15.14    1.64
   2   3  -4   15.63    1.63
  -2  -3   4   16.61    1.36
  -2  -3   4   16.48    2.10
   1   3  -4   67.45    2.49
   1   3  -4   67.96    2.89
  -1  -3   4   69.45    2.16
  -1  -3   4   67.78    3.40
   0   3  -4   79.21    2.35
   0   3  -4   78.36    3.02
   0  -3   4   79.71    3.44
   0  -3   4   78.45    2.26
   1  -3   4   20.67    1.46
   2  -3   4   16.51    1.23
   2  -3   4   14.78    1.36
   4  -3   4   31.61    2.50
   5  -3   4   56.71    3.41
   6  -3   4   60.10    4.04
   7  -3   4    3.94    2.50
   8  -3   4   -1.75    2.76
   9   2  -4   -6.50    4.16
   8   2  -4   -2.78    3.60
   7   2  -4   54.03    5.78
  -7  -2   4   56.86    4.69
   6   2  -4    5.19    2.60
  -6  -2   4    5.79    2.67
   5   2  -4   13.06    2.36
   5   2  -4   13.72    1.64
  -5  -2   4   13.95    2.84
  -5  -2   4   17.07    1.95
   4   2  -4    6.09    1.36
   4   2  -4    7.92    1.86
  -4  -2   4    5.76    1.48
  -4  -2   4    6.42    2.40
   3   2  -4  109.79    3.98
   3   2  -4  112.34    3.37
  -3  -2   4  117.15    3.26
  -3  -2   4  118.08    4.51
   2   2  -4   15.12    1.76
   2   2  -4   12.62    1.47
  -2  -2   4   12.69    1.19
  -2  -2   4   13.07    1.97
   1   2  -4  414.43    8.48
   1   2  -4  396.21    8.44
  -1  -2   4  413.54    9.00
  -1  -2   4  410.65    7.93
   0   2  -4   79.90    2.57
   0  -2   4   80.81    3.25
   0  -2   4   72.59    1.97
  -1   2  -4   27.24    1.86
   1  -2   4   25.69    2.49
   1  -2   4   26.01    1.34
   2  -2   4    3.31    1.11
   2  -2   4    6.25    0.90
   5  -2   4   32.68    3.05
   6  -2   4   10.24    2.21
   6  -2   4   11.01    1.42
   7  -2   4   85.94    4.94
   8  -2   4   40.25    3.76
   9  -2   4   19.46    3.69
   8   1  -4   -5.50    3.68
   7   1  -4    1.99    3.23
  -7  -1   4    8.62    2.91
   6   1  -4   -0.73    2.52
  -6  -1   4    3.06    2.54
   5   1  -4    8.71    2.30
  -5  -1   4   11.93    2.68
   4   1  -4    1.38    1.10
   4   1  -4    0.60    1.71
  -4  -1   4    2.88    2.29
   3   1  -4  221.05    5.76
   3   1  -4  219.66    4.92
  -3  -1   4  211.86    4.91
  -3  -1   4  213.88    6.32
   2   1  -4   25.83    1.94
   2   1  -4   29.94    2.74
  -2  -1   4   25.83    1.74
  -2  -1   4   33.85    3.28
   1   1  -4    0.11    1.47
  -1  -1   4    0.33    0.79
  -1  -1   4    0.36    1.62
   0   1  -4  129.88    3.63
   0  -1   4  131.23    2.69
   0  -1   4  132.96    4.07
  -1   1  -4   10.02    1.24
   1  -1   4    8.01    1.47
   1  -1   4    8.78    0.64
   2  -1   4   50.42    2.41
   5  -1   4   17.69    1.48
   6  -1   4    6.15    1.98
   6  -1   4    3.14    1.21
   7  -1   4   41.43    3.21
   8  -1   4   67.12    5.00
   9  -1   4    4.37    3.05
   8   0  -4   -2.24    4.03
   7   0  -4    4.38    3.39
  -7   0   4    9.25    3.05
   6   0  -4   -0.56    2.63
  -6   0   4    3.59    2.69
   5   0  -4   11.09    2.46
  -5   0   4   16.45    2.84
   4   0  -4    5.82    1.92
  -4   0   4    3.28    2.26
   3   0  -4   83.61    3.68
  -3   0   4   87.03    4.27
   2   0  -4   19.54    1.93
  -2   0   4   18.95    2.47
   1   0  -4   37.95    2.81
  -1   0   4   42.45    3.21
   0   0  -4  131.36    3.84
   0   0   4  133.02    4.05
  -1   0  -4  632.95   12.11
   1   0   4  596.98   12.22
  -2   0  -4  280.67    6.18
   2   0   4  284.40    6.13
   3   0   4   28.48    1.86
   4   0   4   98.16    3.10
   5   0   4   64.27    2.56
   6   0   4   79.31    2.84
   8   0   4   75.31    4.81
   9   0   4    3.68    2.76
  10   0   4    2.01    3.41
   8  -1  -4   -5.15    4.26
   7  -1  -4   -1.42    3.61
  -7   1   4    3.45    2.98
   6  -1  -4   -2.75    2.85
  -6   1   4    5.21    2.83
   5  -1  -4   38.24    3.42
  -5   1   4   38.47    3.55
   4  -1  -4    1.26    1.89
  -4   1   4    1.18    2.33
   3  -1  -4    6.00    1.78
  -3   1   4    7.84    2.23
   2  -1  -4   25.22    2.65
  -2   1   4   22.81    2.47
   1  -1  -4   49.28    3.02
  -1   1   4   51.69    3.76
   0  -1  -4   34.70    2.58
   0  -1  -4   33.82    1.29
   0  -1  -4   32.21    1.50
   0   1   4   35.99    3.18
  -1  -1  -4  338.98    6.43
  -1  -1  -4  349.77    7.37
   1   1   4  341.67    7.46
  -2  -1  -4  473.42    9.28
  -2  -1  -4  512.96   10.07
   2   1   4  499.74    9.87
  -3  -1  -4   12.47    1.05
   3   1   4   11.15    1.20
   3   1   4   13.10    1.60
  -4  -1  -4   31.27    1.91
   4   1   4   35.14    1.71
   4   1   4   34.67    2.34
  -5  -1  -4   52.28    2.31
   5   1   4   55.73    2.48
   6   1   4  126.01    3.80
   7   1   4   51.16    3.97
   7   1   4   51.84    2.88
   8   1   4   61.57    4.73
   8   1   4   66.06    3.34
   9   1   4    8.48    2.82
  10   1   4    8.08    3.51
   7  -2  -4    9.84    4.10
  -7   2   4   13.93    3.61
   6  -2  -4    3.57    3.26
  -6   2   4    3.10    3.00
   5  -2  -4    2.46    2.64
  -5   2   4   -1.75    2.73
   4  -2  -4   32.71    2.98
  -4   2   4   35.59    3.47
   3  -2  -4   10.90    2.14
  -3   2   4   11.35    2.56
   2  -2  -4    0.18    1.58
  -2   2   4   -1.93    1.86
  -1   2   4  103.59    4.19
   0  -2  -4   68.63    2.37
   0  -2  -4   70.64    3.17
   0  -2  -4   71.48    2.10
   0   2   4   70.49    2.42
   0   2   4   65.16    3.55
  -1  -2  -4   24.29    1.86
  -1  -2  -4   26.02    1.35
   1   2   4   26.37    2.75
   1   2   4   26.83    2.10
  -2  -2  -4  348.27    7.53
  -2  -2  -4  353.43    6.84
   2   2   4  351.87    7.39
   2   2   4  353.95    7.50
  -3  -2  -4   85.37    3.09
  -3  -2  -4   85.15    2.42
   3   2   4   83.54    3.01
   3   2   4   89.05    2.65
  -4  -2  -4   79.44    2.52
   4   2   4   84.95    3.03
  -5  -2  -4  170.84    4.26
   5   2   4  174.64    4.61
  -6  -2  -4  246.80    5.72
   6   2   4  239.76    5.91
  -7  -2  -4   12.67    1.82
   7   2   4   13.41    1.79
   8   2   4    1.67    1.75
   8   2   4    1.68    2.35
   9   2   4   14.90    3.00
  10   2   4   48.34    4.28
  11   2   4    7.47    4.07
   7  -3  -4   11.36    4.19
   6  -3  -4    2.18    3.46
  -6   3   4    7.41    3.42
   5  -3  -4   25.02    3.56
  -5   3   4   29.62    3.77
   4  -3  -4   10.81    2.69
  -4   3   4    8.68    3.00
   3  -3  -4   11.96    2.37
  -3   3   4   12.29    2.83
   2  -3  -4    1.63    1.75
  -2   3   4    0.61    2.14
   1  -3  -4  117.14    4.09
   1  -3  -4  110.47    3.25
   1  -3  -4  117.77    3.67
  -1   3   4  111.94    4.51
   0  -3  -4   78.49    2.43
   0  -3  -4   77.09    3.39
   0   3   4   79.19    2.53
   0   3   4   73.28    3.73
  -1  -3  -4   13.11    1.13
  -1  -3  -4   13.21    1.68
   1   3   4    9.63    1.88
   1   3   4   14.23    1.50
  -2  -3  -4    3.58    0.96
  -2  -3  -4    2.31    1.32
   2   3   4    4.16    1.43
   2   3   4    1.00    1.54
  -3  -3  -4  183.35    4.78
  -3  -3  -4  190.69    4.21
   3   3   4  185.24    4.45
   3   3   4  194.30    4.81
  -4  -3  -4  243.84    5.32
   4   3   4  244.59    5.82
  -5  -3  -4  206.80    4.93
   5   3   4  213.40    5.35
  -6  -3  -4  212.62    5.18
   6   3   4  206.81    5.45
  -7  -3  -4    0.85    1.54
   7   3   4    2.05    1.65
  -8  -3  -4   26.13    2.40
   8   3   4   24.13    2.42
   8   3   4   26.68    3.00
  -9  -3  -4   31.73    2.83
   9   3   4   25.60    2.63
   9   3   4   34.32    3.64
  10   3   4  123.30    7.06
  11   3   4    4.38    3.68
   6  -4  -4    7.34    3.65
  -6   4   4    7.39    3.84
   5  -4  -4    1.53    3.03
  -5   4   4    6.19    3.40
   4  -4  -4   24.73    3.24
  -4   4   4   33.29    3.87
   3  -4  -4   28.36    2.42
   3  -4  -4   32.03    3.07
   3  -4  -4   32.43    2.98
  -3   4   4   24.71    3.38
   2  -4  -4   73.43    4.23
   2  -4  -4   71.29    3.79
   2  -4  -4   76.09    3.26
  -2   4   4   66.55    4.65
   1  -4  -4   43.91    2.49
   1  -4  -4   45.53    3.41
   1  -4  -4   43.79    2.79
  -1   4   4   42.48    3.74
   0  -4  -4  107.30    3.91
   0  -4  -4  113.00    3.24
   0   4   4  106.97    4.43
   0   4   4  114.00    3.16
  -1  -4  -4    9.38    1.67
  -1  -4  -4    9.29    1.31
   1   4   4   11.35    1.49
   1   4   4    8.92    1.91
  -2  -4  -4   51.50    2.83
  -2  -4  -4   54.96    2.20
   2   4   4   53.58    2.96
   2   4   4   52.72    2.72
  -3  -4  -4  263.21    6.19
  -3  -4  -4  269.73    5.70
   3   4   4  268.01    6.17
   3   4   4  258.80    6.00
  -4  -4  -4  366.97    7.53
   4   4   4  355.44    7.30
   4   4   4  358.67    7.96
  -5  -4  -4   11.13    1.47
   5   4   4    9.99    1.71
  -6  -4  -4   16.00    1.76
   6   4   4   15.08    1.93
  -7  -4  -4    6.39    1.76
   7   4   4    7.16    1.90
  -8  -4  -4  173.68    5.34
   8   4   4  169.03    5.48
  -9  -4  -4   34.92    2.91
   9   4   4   39.78    3.73
   9   4   4   37.56    2.97
 -10  -4  -4   43.10    3.42
  10   4   4   37.95    4.14
  10   4   4   37.08    3.25
  11   4   4    3.98    3.57
   5  -5  -4   -1.13    3.28
   5  -5  -4    6.61    2.71
   5  -5  -4    4.20    2.94
  -5   5   4    9.15    3.90
   4  -5  -4   -2.26    2.46
   4  -5  -4   -0.12    2.32
   4  -5  -4   -1.40    2.82
  -4   5   4    4.22    3.39
   3  -5  -4   21.98    3.17
   3  -5  -4   25.11    2.59
   3  -5  -4   20.58    2.84
  -3   5   4   25.03    3.60
   2  -5  -4   74.70    3.56
   2  -5  -4   74.29    4.85
   2  -5  -4   77.66    4.23
  -2   5   4   77.95    5.12
   1  -5  -4    0.89    1.54
   1  -5  -4    0.72    2.11
  -1   5   4   -0.51    2.31
   0  -5  -4   14.97    2.05
   0  -5  -4   11.16    1.53
   0   5   4   11.26    2.36
  -1  -5  -4   45.76    3.12
  -1  -5  -4   46.12    2.48
   1   5   4   51.18    2.62
   1   5   4   48.00    3.31
  -2  -5  -4  273.00    6.10
  -2  -5  -4  274.79    6.50
   2   5   4  290.57    6.47
   2   5   4  271.46    6.81
  -3  -5  -4   49.54    2.79
  -3  -5  -4   42.25    2.29
   3   5   4   51.09    2.92
   3   5   4   50.14    2.81
  -4  -5  -4  211.94    5.03
   4   5   4  212.21    5.52
   4   5   4  205.30    4.95
  -5  -5  -4    3.38    1.45
   5   5   4    2.49    1.70
  -6  -5  -4   60.10    3.24
   6   5   4   62.93    3.60
  -7  -5  -4   92.05    3.89
   7   5   4   90.61    4.27
  -8  -5  -4  148.30    5.13
   8   5   4  151.62    5.37
  -9  -5  -4    9.56    2.49
   9   5   4   10.23    3.09
   9   5   4    9.27    2.46
 -10  -5  -4   14.18    2.80
  10   5   4   15.41    3.62
  10   5   4    8.36    2.66
 -11  -5  -4    3.37    2.84
  11   5   4   -0.09    3.46
   4  -6  -4   23.07    3.05
   4  -6  -4   24.63    3.66
   4  -6  -4   20.28    3.69
  -4   6   4   27.11    4.34
   3  -6  -4   34.94    3.57
   3  -6  -4   41.45    3.20
   3  -6  -4   36.01    3.77
  -3   6   4   40.63    4.50
   2  -6  -4   56.24    3.80
   2  -6  -4   59.24    5.04
  -2   6   4   63.00    5.61
   1  -6  -4    0.85    1.81
   1  -6  -4   -1.02    2.28
  -1   6   4    1.16    2.71
   0  -6  -4    1.31    1.62
   0  -6  -4    0.73    2.00
   0   6   4    0.82    2.42
  -1  -6  -4  100.81    3.57
  -1  -6  -4  100.06    4.09
   1   6   4  101.90    4.63
   1   6   4   96.50    3.57
  -2  -6  -4  282.02    6.68
  -2  -6  -4  271.22    6.36
   2   6   4  275.38    7.22
   2   6   4  274.80    6.56
  -3  -6  -4   33.71    2.56
  -3  -6  -4   34.94    2.73
   3   6   4   33.58    2.92
   3   6   4   38.01    3.04
  -4  -6  -4   18.96    1.78
   4   6   4   21.50    2.42
   4   6   4   19.47    2.22
  -5  -6  -4   47.83    2.81
   5   6   4   52.80    3.47
  -6  -6  -4  192.17    5.28
   6   6   4  188.85    5.76
  -7  -6  -4  148.11    4.89
   7   6   4  146.99    5.37
  -8  -6  -4  176.69    5.42
   8   6   4  147.45    5.74
  -9  -6  -4   -1.21    2.35
   9   6   4   -0.27    2.54
 -10  -6  -4   27.94    3.21
  10   6   4   23.84    3.92
  10   6   4   24.55    3.43
 -11  -6  -4   10.39    3.12
  11   6   4    7.30    3.66
  11   6   4    7.00    3.05
   4  -7  -4   29.46    3.53
   4  -7  -4   26.51    4.63
  -4   7   4   42.88    5.27
   3  -7  -4    3.62    2.62
   3  -7  -4    1.27    3.10
  -3   7   4    4.50    3.77
   2  -7  -4    0.07    2.71
   2  -7  -4    0.64    2.30
  -2   7   4    4.33    3.43
   1  -7  -4   44.60    3.55
   1  -7  -4   44.18    3.67
  -1   7   4   50.02    5.33
   0  -7  -4   65.21    4.42
   0  -7  -4   66.64    3.77
   0   7   4   71.75    5.29
  -1  -7  -4   22.62    2.48
  -1  -7  -4   28.48    2.34
   1   7   4   29.60    3.26
   1   7   4   25.07    2.16
  -2  -7  -4  135.24    4.47
  -2  -7  -4  138.34    4.54
   2   7   4  130.02    4.47
   2   7   4  139.98    5.46
  -3  -7  -4   -1.31    1.57
  -3  -7  -4    2.55    1.65
   3   7   4   -0.16    2.01
   3   7   4    0.48    2.02
  -4  -7  -4   46.17    3.03
   4   7   4   46.03    3.65
  -5  -7  -4   18.39    2.06
   5   7   4   17.39    2.55
  -6  -7  -4  121.35    4.38
   6   7   4  122.54    5.12
  -7  -7  -4   36.37    2.85
   7   7   4   36.10    3.20
  -8  -7  -4    3.65    2.32
   8   7   4    0.89    2.65
  -9  -7  -4    2.28    2.42
   9   7   4   -2.43    2.77
 -10  -7  -4   59.04    4.95
  10   7   4   62.36    5.18
  10   7   4   75.80    6.28
 -11  -7  -4   11.78    3.24
  11   7   4   12.12    3.45
  11   7   4    7.51    3.51
   3  -8  -4   -0.22    2.85
  -3   8   4    6.39    4.23
   2  -8  -4    1.94    2.65
  -2   8   4    9.76    4.05
   1  -8  -4   13.73    2.73
  -1   8   4   16.01    3.94
   0  -8  -4  110.45    4.94
   0   8   4  116.14    6.57
  -1  -8  -4   42.10    3.57
   1   8   4   35.78    3.85
  -2  -8  -4    6.26    2.10
  -2  -8  -4    6.55    2.29
   2   8   4    3.95    2.08
   2   8   4    5.51    2.84
  -3  -8  -4   55.36    3.50
  -3  -8  -4   54.09    3.39
   3   8   4   53.40    4.42
   3   8   4   45.96    3.75
  -4  -8  -4  140.17    4.73
   4   8   4  141.45    5.21
  -5  -8  -4   69.26    3.75
   5   8   4   67.69    4.56
  -6  -8  -4  188.94    5.68
   6   8   4  196.69    6.53
  -7  -8  -4    4.53    2.35
   7   8   4    5.49    2.76
  -8  -8  -4   29.72    2.97
   8   8   4   30.49    3.44
  -9  -8  -4   15.04    2.86
   9   8   4   12.51    3.09
 -10  -8  -4   88.22    5.37
  10   8   4  101.11    6.37
  10   8   4   87.12    5.85
 -11  -8  -4   15.70    3.45
  11   8   4   10.35    3.71
  11   8   4   13.80    3.65
   1  -9  -4    5.02    2.93
  -1   9   4   11.10    4.10
   0  -9  -4   39.46    3.32
   0   9   4   44.88    4.83
  -1  -9  -4    4.36    2.45
   1   9   4    7.21    3.43
  -2  -9  -4    2.97    2.26
   2   9   4    2.68    2.74
  -3  -9  -4   19.24    2.55
   3   9   4   24.76    2.74
  -4  -9  -4  120.37    4.76
   4   9   4  121.29    5.17
  -5  -9  -4    8.84    2.32
   5   9   4    8.19    2.77
  -6  -9  -4    5.78    2.26
   6   9   4    6.73    2.91
  -7  -9  -4   -2.97    2.28
   7   9   4   -0.03    2.85
  -8  -9  -4   65.44    4.65
   8   9   4   65.08    5.15
  -9  -9  -4   19.88    3.07
   9   9   4   18.97    3.45
 -10  -9  -4   35.66    3.68
  10   9   4   40.78    4.20
   0 -10  -4   13.35    3.15
  -1 -10  -4   -2.61    2.67
  -2 -10  -4   57.97    4.52
  -3 -10  -4    6.50    2.60
   3  10   4   13.03    2.65
  -4 -10  -4   51.16    4.20
   4  10   4   56.04    4.38
  -5 -10  -4    8.57    2.51
   5  10   4   10.40    2.89
  -6 -10  -4   -2.09    2.36
   6  10   4   -0.85    2.84
  -7 -10  -4   12.24    2.82
   7  10   4   15.19    3.42
  -8 -10  -4   79.17    5.14
   8  10   4   73.91    5.67
  -9 -10  -4    9.48    3.04
   9  10   4    9.27    3.46
 -10 -10  -4    0.80    3.13
  10  10   4   -3.39    3.35
  -2 -11  -4   59.12    5.22
  -3 -11  -4    5.13    2.97
  -4 -11  -4    4.50    2.74
   4  11   4    6.04    2.84
  -5 -11  -4   -0.56    2.65
   5  11   4    0.56    2.97
  -6 -11  -4   31.09    3.45
   6  11   4   32.24    3.67
  -7 -11  -4   21.28    3.16
   7  11   4   22.94    3.70
  -8 -11  -4   36.20    3.71
   8  11   4   43.17    4.22
  -9 -11  -4    6.53    3.25
   9  11   4   11.24    3.72
  -5 -12  -4   -5.46    2.84
   5  12   4    2.71    3.03
  -6 -12  -4   30.89    3.73
   6  12   4   35.80    4.05
   4  11  -5   14.27    3.51
  -4 -11   5    8.01    3.03
  -4 -11   5   12.35    4.00
   3  11  -5   12.72    3.38
  -3 -11   5   15.81    3.10
  -3 -11   5   22.44    4.18
   2  11  -5    4.36    3.16
  -2 -11   5    6.30    3.82
  -2 -11   5   -1.02    2.70
   6  10  -5   23.15    3.63
  -6 -10   5   19.60    3.28
   5  10  -5   42.10    4.07
  -5 -10   5   44.82    4.86
  -5 -10   5   44.29    3.63
   4  10  -5   17.74    3.51
  -4 -10   5   11.70    2.85
  -4 -10   5    9.21    3.64
   3  10  -5   15.84    3.44
  -3 -10   5   15.67    3.72
  -3 -10   5   10.56    2.74
   2  10  -5    1.26    2.94
  -2 -10   5    4.96    3.48
  -2 -10   5    4.96    2.50
   1  10  -5   14.06    3.12
  -1 -10   5   14.81    2.85
   0  10  -5   20.13    3.30
   0 -10   5   18.74    2.96
   1 -10   5   38.85    3.61
   7   9  -5   -0.48    3.03
  -7  -9   5   -1.37    2.69
   6   9  -5    6.47    3.07
  -6  -9   5    9.27    2.82
   5   9  -5   22.37    3.27
  -5  -9   5   21.87    3.01
  -5  -9   5   22.03    3.77
   4   9  -5    2.01    2.68
  -4  -9   5    2.25    3.24
  -4  -9   5    3.40    2.46
   3   9  -5   -1.77    2.73
  -3  -9   5   -2.83    2.22
  -3  -9   5    1.11    3.08
   2   9  -5   24.82    3.15
  -2  -9   5   15.94    2.54
  -2  -9   5   19.90    3.72
   1   9  -5   31.57    3.36
  -1  -9   5   28.51    2.85
   0   9  -5   32.16    3.44
   0  -9   5   33.00    2.96
   1  -9   5   51.63    4.44
   2  -9   5    0.38    2.48
   3  -9   5    5.97    2.89
   8   8  -5   21.08    3.49
  -8  -8   5   15.58    3.15
   7   8  -5   15.74    3.30
  -7  -8   5   13.17    2.87
   6   8  -5    4.32    2.78
  -6  -8   5    1.28    3.04
  -6  -8   5    4.02    2.54
   5   8  -5   26.58    3.29
  -5  -8   5   21.61    3.51
  -5  -8   5   22.85    2.82
   4   8  -5    1.16    2.45
  -4  -8   5    1.49    2.21
  -4  -8   5    5.36    3.02
   3   8  -5   42.77    4.18
  -3  -8   5   38.87    2.90
  -3  -8   5   39.24    3.89
   2   8  -5   27.69    3.20
  -2  -8   5   29.81    2.56
  -2  -8   5   25.47    3.41
   1   8  -5   85.50    4.77
  -1  -8   5   83.98    3.91
   0   8  -5   19.14    2.84
   0  -8   5   17.30    2.31
   1  -8   5    0.09    2.03
   2  -8   5   10.26    2.47
   3  -8   5   68.73    4.42
   4  -8   5    8.54    2.62
   8   7  -5    6.45    2.95
  -8  -7   5    3.62    2.80
   7   7  -5   29.62    3.42
  -7  -7   5   29.62    3.08
   6   7  -5    2.24    2.55
  -6  -7   5   -1.25    2.89
  -6  -7   5   -4.58    2.25
   5   7  -5   -0.41    2.34
  -5  -7   5    1.42    2.76
  -5  -7   5    0.64    2.18
   4   7  -5   25.52    2.92
  -4  -7   5   30.31    3.43
  -4  -7   5   28.59    2.59
   3   7  -5   72.10    4.33
  -3  -7   5   73.60    4.91
  -3  -7   5   83.19    3.82
   2   7  -5   18.98    2.60
  -2  -7   5   19.52    2.13
  -2  -7   5   20.98    3.01
   1   7  -5  110.05    4.78
  -1  -7   5  115.94    5.66
  -1  -7   5  114.07    4.09
   0   7  -5   14.34    2.62
   0  -7   5   17.36    2.05
   1  -7   5   24.41    2.24
   2  -7   5   10.22    2.08
   3  -7   5   70.03    4.06
   4  -7   5   32.94    2.91
   5  -7   5    6.67    2.49
   8   6  -5    1.40    4.34
  -8  -6   5    2.77    2.70
   7   6  -5   20.76    2.97
   7   6  -5   14.70    4.09
  -7  -6   5   18.51    2.75
   6   6  -5    3.45    2.37
  -6  -6   5   -1.64    3.07
  -6  -6   5    1.72    2.21
   5   6  -5    1.30    2.23
  -5  -6   5    4.03    2.12
  -5  -6   5    3.88    2.70
   4   6  -5   44.20    3.80
  -4  -6   5   45.60    4.51
  -4  -6   5   44.29    3.34
   3   6  -5  142.14    5.10
  -3  -6   5  140.19    5.74
  -3  -6   5  141.48    4.41
   2   6  -5    0.45    1.87
  -2  -6   5    2.64    2.21
  -2  -6   5    1.49    1.51
   1   6  -5    0.88    2.05
  -1  -6   5    5.10    2.29
  -1  -6   5    7.09    1.53
   0   6  -5   17.19    2.33
   0  -6   5   21.22    1.84
   1  -6   5  106.84    3.77
   2  -6   5   64.32    3.18
   3  -6   5   71.81    3.54
   4  -6   5   -0.38    1.83
   5  -6   5   -0.45    2.42
   5  -6   5    1.91    2.10
   6  -6   5    8.92    3.06
   6  -6   5    5.60    2.35
   8   5  -5   -2.59    3.42
  -8  -5   5    3.28    2.66
   7   5  -5   -1.21    2.96
   7   5  -5   -0.17    2.31
  -7  -5   5   -0.25    2.36
   6   5  -5   10.61    2.87
   6   5  -5    9.55    2.33
  -6  -5   5    3.72    3.15
  -6  -5   5   10.70    2.31
   5   5  -5   83.81    4.15
   5   5  -5   70.14    4.43
  -5  -5   5   78.46    3.76
  -5  -5   5   72.15    4.99
   4   5  -5   28.76    2.64
   4   5  -5   30.83    2.59
  -4  -5   5   36.17    2.98
  -4  -5   5   37.11    4.02
   3   5  -5   66.83    3.60
   3   5  -5   64.36    3.31
  -3  -5   5   66.19    4.20
  -3  -5   5   65.13    3.02
   2   5  -5   11.57    1.26
   2   5  -5    8.26    1.96
  -2  -5   5    9.97    2.27
  -2  -5   5    7.38    1.46
   1   5  -5   28.78    2.31
  -1  -5   5   28.32    2.14
  -1  -5   5   25.38    2.61
   0   5  -5   55.19    3.24
   0  -5   5   51.37    3.76
   0  -5   5   56.51    2.40
   1  -5   5  242.96    5.67
   2  -5   5   39.19    2.34
   2  -5   5   42.51    3.06
   3  -5   5    0.40    1.35
   4  -5   5   20.15    2.06
   4  -5   5   15.20    2.35
   5  -5   5   74.66    4.07
   5  -5   5   80.31    4.60
   6  -5   5   28.45    2.86
   6  -5   5   25.06    3.23
   7  -5   5    8.39    2.71
   7  -5   5    9.80    3.12
   8   4  -5   -5.16    3.49
   7   4  -5   -1.89    3.07
  -7  -4   5    0.28    3.12
  -7  -4   5    0.30    2.32
   6   4  -5    7.91    2.84
   6   4  -5    8.93    2.20
  -6  -4   5    1.93    3.31
  -6  -4   5    7.43    2.23
   5   4  -5   78.97    4.76
   5   4  -5   83.09    3.91
  -5  -4   5   74.63    5.28
  -5  -4   5   81.50    3.69
   4   4  -5    9.46    2.12
   4   4  -5    5.73    1.89
  -4  -4   5    6.78    2.45
  -4  -4   5    7.69    1.68
   3   4  -5    8.51    1.81
   3   4  -5    7.27    1.85
  -3  -4   5    8.05    2.21
  -3  -4   5    8.18    1.49
   2   4  -5   -0.18    1.30
   2   4  -5    1.51    1.62
  -2  -4   5   -0.24    1.82
  -2  -4   5    0.40    1.18
   1   4  -5  134.84    4.21
   1   4  -5  132.65    3.44
  -1  -4   5  133.40    4.74
  -1  -4   5  130.07    3.45
   0   4  -5  140.01    3.47
   0   4  -5  147.31    4.37
   0  -4   5  146.47    4.87
   0  -4   5  147.71    3.56
   1  -4   5  257.49    5.66
   2  -4   5   78.92    2.63
   3  -4   5    4.68    1.40
   3  -4   5    4.36    1.23
   4  -4   5    8.72    1.63
   4  -4   5   10.94    1.77
   4  -4   5    3.72    1.65
   5  -4   5   69.33    3.69
   5  -4   5   71.55    4.02
   5  -4   5   75.38    3.57
   6  -4   5   32.88    2.81
   7  -4   5    4.11    2.44
   8  -4   5   -0.84    2.90
   8   3  -5    2.29    3.87
   7   3  -5   34.20    4.11
  -7  -3   5   37.94    3.82
   6   3  -5    2.73    2.81
  -6  -3   5    2.89    2.11
  -6  -3   5    3.64    3.10
   5   3  -5   25.22    2.94
   5   3  -5   25.62    2.22
  -5  -3   5   26.22    3.53
  -5  -3   5   26.39    2.34
   4   3  -5    0.91    1.54
   4   3  -5    0.34    1.98
  -4  -3   5    0.70    1.48
  -4  -3   5    0.41    2.44
   3   3  -5   35.47    3.16
   3   3  -5   38.09    2.68
  -3  -3   5   37.86    2.31
  -3  -3   5   36.41    3.56
   2   3  -5   31.45    2.85
   2   3  -5   32.18    2.55
  -2  -3   5   33.43    3.40
  -2  -3   5   31.60    1.91
   1   3  -5  207.26    5.34
   1   3  -5  213.98    5.05
  -1  -3   5  216.58    5.96
  -1  -3   5  213.21    4.58
   0   3  -5   17.27    1.74
   0  -3   5   17.06    1.28
   0  -3   5   15.77    2.05
   1  -3   5   30.65    2.92
   1  -3   5   28.34    1.59
   2  -3   5    2.79    0.94
   3  -3   5  108.50    3.58
   3  -3   5  112.44    3.23
   5  -3   5  125.75    4.57
   6  -3   5   30.08    2.71
   7  -3   5    0.89    2.24
   8  -3   5   -1.35    2.64
   8   2  -5   -2.16    4.01
   7   2  -5   44.96    4.53
  -7  -2   5   57.00    5.08
   6   2  -5   13.69    3.18
  -6  -2   5   17.65    3.20
   5   2  -5   51.95    4.69
   5   2  -5   51.42    2.94
  -5  -2   5   56.70    5.09
   4   2  -5    1.97    1.41
   4   2  -5    1.23    1.97
  -4  -2   5    2.99    1.49
  -4  -2   5    5.44    2.73
   3   2  -5  111.37    4.28
   3   2  -5  117.08    3.60
  -3  -2   5  110.13    3.24
  -3  -2   5  112.24    4.85
   2   2  -5   34.00    3.01
   2   2  -5   29.90    2.31
  -2  -2   5   29.28    1.75
  -2  -2   5   30.74    3.24
   1   2  -5  343.09    7.48
  -1  -2   5  335.38    6.72
  -1  -2   5  344.30    8.11
   0   2  -5  207.24    4.87
   0  -2   5  200.01    4.12
   0  -2   5  201.48    5.53
  -1   2  -5   43.41    2.26
   1  -2   5   42.19    2.89
   1  -2   5   42.70    1.56
   2  -2   5   26.72    2.56
   2  -2   5   29.87    1.73
   2  -2   5   28.79    1.48
   6  -2   5   33.23    2.35
   6  -2   5   38.81    3.86
   7  -2   5   36.01    3.22
   8  -2   5   21.64    3.04
   9  -2   5    5.22    3.17
   8   1  -5   -4.15    4.27
   7   1  -5   20.68    4.11
  -7  -1   5   31.00    3.84
   6   1  -5   -1.52    2.87
  -6  -1   5    4.34    2.80
   5   1  -5    2.27    2.48
  -5  -1   5    0.26    2.64
   4   1  -5    2.51    2.00
  -4  -1   5   -2.92    2.62
   3   1  -5  108.05    4.29
  -3  -1   5  103.09    5.04
   2   1  -5   54.06    3.28
  -2  -1   5   54.92    3.73
  -2  -1   5   50.54    2.02
   1   1  -5   27.10    2.10
  -1  -1   5   29.37    3.08
  -1  -1   5   24.03    1.37
   0   1  -5   -0.43    1.29
   0  -1   5    1.78    1.63
  -1   1  -5   81.32    2.85
   1  -1   5   77.81    3.26
   1  -1   5   78.22    1.76
  -2   1  -5  218.61    5.18
   2  -1   5  218.66    5.41
   3  -1   5  302.42    6.85
   5  -1   5   -2.67    1.14
   6  -1   5    0.11    1.20
   7  -1   5   21.51    2.81
   7  -1   5   17.08    1.70
   8  -1   5   44.23    3.68
   9  -1   5    2.49    2.82
   7   0  -5    6.21    4.10
  -7   0   5   15.31    3.55
   6   0  -5    1.22    3.22
  -6   0   5    6.39    3.06
   5   0  -5   30.91    3.50
  -5   0   5   40.01    4.63
   4   0  -5   26.31    2.72
  -4   0   5   28.76    3.20
   3   0  -5  157.49    5.25
  -3   0   5  160.40    5.81
   2   0  -5  169.41    5.10
  -2   0   5  172.36    5.79
   1   0  -5   -1.15    1.57
  -1   0   5    5.87    2.07
   0   0  -5   10.10    1.67
   0   0   5   13.38    2.02
  -1   0  -5  496.20   10.09
   1   0   5  486.09   10.33
  -2   0  -5  391.54    8.22
   2   0   5  380.23    8.23
   3   0   5   34.61    2.07
   4   0   5   98.26    3.05
   5   0   5  171.48    4.56
   6   0   5  158.30    4.38
   7   0   5  138.82    4.19
   8   0   5   59.65    4.96
   8   0   5   68.41    5.12
   9   0   5    0.11    2.62
  10   0   5   -0.39    3.02
   7  -1  -5   -2.97    4.07
  -7   1   5    3.51    3.40
   6  -1  -5    0.58    3.40
  -6   1   5    2.49    3.07
   5  -1  -5  144.23    6.61
  -5   1   5  132.66    6.34
   4  -1  -5   95.73    5.01
  -4   1   5   90.37    5.25
   3  -1  -5   52.78    3.79
  -3   1   5   52.08    4.22
   2  -1  -5   46.94    3.31
  -2   1   5   43.41    3.83
   1  -1  -5   52.39    3.22
  -1   1   5   45.57    3.81
   0  -1  -5   23.33    1.17
   0  -1  -5   25.43    1.39
   0  -1  -5   23.93    2.00
   0   1   5   31.89    3.51
  -1  -1  -5  340.02    7.49
   1   1   5  328.26    7.61
  -2  -1  -5  271.65    5.29
  -2  -1  -5  283.11    6.33
   2   1   5  274.74    6.30
  -3  -1  -5    1.48    1.34
  -3  -1  -5    0.19    0.82
   3   1   5    3.04    1.09
   3   1   5   -1.97    1.31
  -4  -1  -5   -0.11    0.95
   4   1   5   -0.07    1.43
   4   1   5   -0.32    0.97
   5   1   5  101.64    3.48
   5   1   5  104.13    2.96
   6   1   5  173.54    4.71
   6   1   5  169.32    4.16
   7   1   5   30.23    2.71
   8   1   5   41.92    3.21
   8   1   5   43.77    4.56
   9   1   5    5.97    2.82
  10   1   5   28.29    3.82
   7  -2  -5   14.05    4.42
  -7   2   5   21.27    3.99
   6  -2  -5    4.68    3.61
  -6   2   5    6.60    3.40
   5  -2  -5   67.37    5.80
  -5   2   5   59.92    5.66
   4  -2  -5   56.08    4.81
  -4   2   5   55.89    5.10
   3  -2  -5    6.83    2.27
  -3   2   5    9.78    2.70
   2  -2  -5    6.39    1.94
  -2   2   5    8.41    2.36
   1  -2  -5  264.66    6.72
  -1   2   5  258.64    6.98
  -1   2   5  259.34    5.51
   0  -2  -5  188.23    4.01
   0  -2  -5  186.66    5.16
   0   2   5  187.03    4.38
   0   2   5  181.09    5.57
  -1  -2  -5  228.93    4.58
  -1  -2  -5  219.38    5.70
   1   2   5  235.07    6.05
   1   2   5  219.89    5.22
  -2  -2  -5   38.09    2.55
  -2  -2  -5   39.62    1.45
   2   2   5   42.15    3.02
   2   2   5   37.86    2.49
  -3  -2  -5   76.35    2.23
  -3  -2  -5   79.89    3.12
   3   2   5   81.91    3.16
   3   2   5   82.40    2.95
  -4  -2  -5  224.52    4.84
   4   2   5  222.13    4.95
   4   2   5  219.43    5.46
  -5  -2  -5  175.16    4.23
   5   2   5  177.16    4.74
  -6  -2  -5  122.49    3.69
   6   2   5  127.96    4.11
  -7  -2  -5    3.11    1.57
   7   2   5    5.60    1.75
   8   2   5    5.77    1.83
   9   2   5   20.09    3.26
   9   2   5   17.15    2.39
  10   2   5   50.97    4.60
  11   2   5    6.44    3.66
   6  -3  -5   12.45    4.04
  -6   3   5   18.29    4.02
   5  -3  -5   35.29    3.99
  -5   3   5   51.79    5.73
   4  -3  -5   18.21    3.17
  -4   3   5   20.83    3.56
   3  -3  -5   81.04    4.99
  -3   3   5   82.55    5.27
   2  -3  -5   41.69    3.83
  -2   3   5   40.56    4.15
   1  -3  -5  165.97    4.13
   1  -3  -5  165.75    4.61
   1  -3  -5  172.74    5.42
  -1   3   5  163.12    5.61
   0  -3  -5  517.36   10.12
   0  -3  -5  513.83   11.02
   0   3   5  522.32   10.21
   0   3   5  507.54   11.28
  -1  -3  -5    3.80    0.95
  -1  -3  -5    5.40    1.65
   1   3   5    5.81    1.36
   1   3   5    4.33    1.90
  -2  -3  -5    8.03    0.97
  -2  -3  -5    6.22    1.47
   2   3   5    6.70    1.83
   2   3   5    5.93    1.44
  -3  -3  -5  248.03    5.19
  -3  -3  -5  246.28    5.98
   3   3   5  246.07    5.81
   3   3   5  249.36    5.85
  -4  -3  -5  229.42    4.95
   4   3   5  221.60    5.57
   4   3   5  219.58    5.04
  -5  -3  -5   14.73    1.41
   5   3   5   11.79    1.73
  -6  -3  -5  114.80    3.65
   6   3   5  120.95    4.09
  -7  -3  -5   76.57    3.33
   7   3   5   82.43    3.63
  -8  -3  -5   49.60    3.39
   8   3   5   50.22    3.53
   9   3   5    5.13    2.15
   9   3   5    8.09    3.02
  10   3   5   72.10    5.32
  11   3   5   -1.55    3.29
   5  -4  -5   -5.24    3.19
  -5   4   5    3.60    3.44
   4  -4  -5    2.05    2.15
   4  -4  -5    1.20    2.47
   4  -4  -5    0.16    2.97
  -4   4   5    5.62    3.20
   3  -4  -5   81.75    5.48
   3  -4  -5   77.91    3.93
   3  -4  -5   86.60    4.65
  -3   4   5   81.27    5.70
   2  -4  -5   90.96    4.11
   2  -4  -5   85.63    3.53
   2  -4  -5   83.25    4.98
  -2   4   5   86.12    5.26
   1  -4  -5   54.39    3.18
   1  -4  -5   55.88    2.67
   1  -4  -5   54.49    4.05
  -1   4   5   55.08    4.27
   0  -4  -5   99.20    4.15
   0  -4  -5  102.68    3.08
   0   4   5   98.53    3.09
   0   4   5   99.85    4.52
  -1  -4  -5   11.03    1.85
  -1  -4  -5   13.35    1.34
   1   4   5   13.29    2.18
   1   4   5   13.58    1.56
  -2  -4  -5   58.60    3.02
  -2  -4  -5   61.51    2.28
   2   4   5   59.12    2.83
   2   4   5   63.24    3.31
  -3  -4  -5  153.40    3.75
  -3  -4  -5  153.99    4.47
   3   4   5  152.74    4.36
   3   4   5  152.41    4.33
  -4  -4  -5  326.79    6.77
  -4  -4  -5  318.76    7.37
   4   4   5  313.77    7.28
   4   4   5  319.96    6.86
  -5  -4  -5   11.90    1.45
   5   4   5    9.79    1.80
  -6  -4  -5    0.82    1.41
   6   4   5    0.39    1.75
  -7  -4  -5   22.76    2.18
   7   4   5   22.30    2.34
  -8  -4  -5   80.78    3.85
   8   4   5   77.31    4.07
  -9  -4  -5    8.54    2.31
   9   4   5    8.24    2.35
 -10  -4  -5    6.09    2.48
  10   4   5    5.38    3.40
  10   4   5    3.15    2.47
  11   4   5    4.89    3.60
   5  -5  -5   12.70    3.88
   5  -5  -5   24.26    3.15
   5  -5  -5   14.49    3.36
  -5   5   5   24.29    4.56
   4  -5  -5   21.39    2.83
   4  -5  -5   18.12    3.62
   4  -5  -5   21.13    3.16
  -4   5   5   24.09    4.12
   3  -5  -5   75.52    4.21
   3  -5  -5   78.55    4.84
   3  -5  -5   75.93    5.78
  -3   5   5   85.09    6.03
   2  -5  -5   78.88    5.31
   2  -5  -5   72.18    4.32
   2  -5  -5   74.01    3.63
  -2   5   5   74.23    5.45
   1  -5  -5   -0.98    1.58
   1  -5  -5   -1.96    2.22
  -1   5   5   -0.40    2.59
   0  -5  -5   -0.13    2.00
   0  -5  -5    0.47    1.40
   0   5   5    0.34    1.36
   0   5   5   -0.02    2.34
  -1  -5  -5  217.31    6.00
  -1  -5  -5  213.19    5.16
   1   5   5  214.86    5.27
   1   5   5  214.19    6.41
  -2  -5  -5  235.19    5.32
  -2  -5  -5  229.55    5.95
   2   5   5  222.77    6.24
   2   5   5  232.03    5.66
  -3  -5  -5   33.73    2.18
  -3  -5  -5   30.08    2.72
   3   5   5   32.58    2.75
   3   5   5   34.48    2.80
  -4  -5  -5   32.61    2.74
  -4  -5  -5   30.90    2.16
   4   5   5   32.05    2.85
   4   5   5   34.03    2.47
  -5  -5  -5    5.15    1.50
   5   5   5    5.74    1.81
   5   5   5    6.44    1.17
  -6  -5  -5   64.98    3.15
   6   5   5   63.51    3.59
  -7  -5  -5   91.37    3.83
   7   5   5   95.14    4.25
  -8  -5  -5   59.57    3.85
   8   5   5   56.87    4.07
  -9  -5  -5    2.98    2.28
   9   5   5   -0.32    2.37
 -10  -5  -5    3.52    2.47
  10   5   5    4.52    3.35
  10   5   5   -2.10    2.45
 -11  -5  -5    0.70    2.70
  11   5   5   -0.64    2.83
  11   5   5   -0.29    3.59
   4  -6  -5   37.97    3.96
   4  -6  -5   33.09    4.36
   4  -6  -5   36.98    3.41
  -4   6   5   39.76    5.00
   3  -6  -5   24.52    3.72
   3  -6  -5   23.34    2.89
  -3   6   5   31.15    4.36
   2  -6  -5   45.06    3.83
   2  -6  -5   49.27    3.84
  -2   6   5   49.54    5.55
   1  -6  -5    2.75    2.45
   1  -6  -5   -0.24    1.87
  -1   6   5    2.57    2.99
   0  -6  -5    1.81    1.73
   0  -6  -5    4.93    2.39
   0   6   5    3.15    2.65
  -1  -6  -5  115.11    4.78
  -1  -6  -5  113.01    3.85
   1   6   5  113.88    5.10
   1   6   5  113.01    3.86
  -2  -6  -5  255.04    5.99
  -2  -6  -5  249.54    6.50
   2   6   5  253.81    7.02
   2   6   5  240.07    6.16
  -3  -6  -5    0.31    1.39
  -3  -6  -5   -0.57    1.56
   3   6   5    0.09    1.86
   3   6   5    1.49    1.84
  -4  -6  -5   18.05    1.77
  -4  -6  -5   16.71    1.99
   4   6   5   17.99    2.27
   4   6   5   18.32    2.05
  -5  -6  -5    6.40    1.63
   5   6   5   10.69    2.27
   5   6   5   10.06    1.56
  -6  -6  -5  157.98    4.72
   6   6   5  147.87    5.25
  -7  -6  -5    7.33    2.00
   7   6   5    5.58    2.37
  -8  -6  -5   53.57    3.81
   8   6   5   58.25    4.23
  -9  -6  -5   -0.86    2.29
   9   6   5    2.19    2.53
 -10  -6  -5   12.98    2.83
  10   6   5   18.28    3.93
  10   6   5   11.56    3.00
 -11  -6  -5    1.44    2.82
  11   6   5    0.03    3.73
  11   6   5    1.19    2.96
   3  -7  -5    4.36    2.70
   3  -7  -5   -1.27    3.23
  -3   7   5    5.15    3.95
   2  -7  -5    2.16    2.94
   2  -7  -5    1.99    2.42
  -2   7   5    1.50    3.66
   1  -7  -5   26.29    3.34
   1  -7  -5   23.95    2.70
  -1   7   5   27.20    4.05
   0  -7  -5  131.82    5.76
   0  -7  -5  126.22    4.79
   0   7   5  124.44    6.25
  -1  -7  -5   49.89    4.35
  -1  -7  -5   47.41    3.41
   1   7   5   51.61    4.81
  -2  -7  -5   37.02    3.60
  -2  -7  -5   38.94    3.14
   2   7   5   35.44    2.63
   2   7   5   38.78    4.33
  -3  -7  -5    0.88    1.73
  -3  -7  -5   -0.26    1.68
   3   7   5    2.40    2.11
   3   7   5    0.61    2.17
  -4  -7  -5   34.88    2.98
  -4  -7  -5   37.64    3.24
   4   7   5   37.23    3.60
   4   7   5   38.19    3.40
  -5  -7  -5   35.74    3.12
   5   7   5   40.99    3.14
  -6  -7  -5  101.28    4.05
   6   7   5  100.98    4.76
  -7  -7  -5   -0.14    2.04
   7   7   5   -1.19    2.47
  -8  -7  -5    3.18    2.33
   8   7   5    5.31    2.66
  -9  -7  -5    0.39    2.46
   9   7   5   -0.13    2.80
 -10  -7  -5   19.42    3.15
  10   7   5   22.59    3.53
 -11  -7  -5    0.26    2.86
  11   7   5    1.62    3.28
  11   7   5    1.10    3.64
   2  -8  -5    3.70    2.72
  -2   8   5    7.38    4.14
   1  -8  -5   12.35    2.72
  -1   8   5   17.81    4.11
   0  -8  -5  134.22    5.28
   0  -8  -5  136.11    6.35
   0   8   5  140.97    7.31
  -1  -8  -5   18.57    2.77
  -1  -8  -5   16.55    2.48
   1   8   5   14.95    3.41
  -2  -8  -5   14.04    2.30
  -2  -8  -5   14.97    2.48
   2   8   5   22.04    3.35
   2   8   5   19.81    2.43
  -3  -8  -5   15.45    2.31
  -3  -8  -5   14.52    2.25
   3   8   5   16.11    2.60
   3   8   5   19.75    3.00
  -4  -8  -5   50.66    3.56
  -4  -8  -5   55.85    3.57
   4   8   5   52.62    4.04
   4   8   5   51.73    4.15
  -5  -8  -5   23.39    2.42
   5   8   5   23.39    2.95
  -6  -8  -5  141.61    4.87
   6   8   5  137.49    5.62
  -7  -8  -5   -3.64    2.16
   7   8   5   -1.96    2.56
  -8  -8  -5   17.84    2.74
   8   8   5   13.83    2.95
  -9  -8  -5    5.47    2.69
   9   8   5   -1.56    2.86
 -10  -8  -5   38.40    3.56
  10   8   5   35.22    3.97
 -11  -8  -5    7.58    3.24
  11   8   5    8.68    3.41
  11   8   5    9.32    3.69
   1  -9  -5   23.84    3.43
  -1   9   5   37.55    5.04
   0  -9  -5   70.94    4.83
   0   9   5   80.39    7.11
  -1  -9  -5   -1.55    2.40
   1   9   5   -0.14    3.41
  -2  -9  -5    8.26    2.47
   2   9   5    8.77    3.44
  -3  -9  -5    4.02    2.26
   3   9   5    3.65    2.37
   3   9   5    8.14    3.07
  -4  -9  -5   88.95    4.34
   4   9   5   87.75    4.76
  -5  -9  -5   16.60    2.51
   5   9   5   15.10    2.98
  -6  -9  -5   -0.11    2.20
   6   9   5    0.84    2.78
  -7  -9  -5    1.73    2.39
   7   9   5    1.52    2.81
  -8  -9  -5   15.51    2.87
   8   9   5   14.14    3.33
  -9  -9  -5    1.95    2.74
   9   9   5   -0.88    2.93
 -10  -9  -5   18.57    3.29
  10   9   5   12.81    3.45
  -1 -10  -5    9.95    3.06
  -2 -10  -5   58.53    4.57
  -3 -10  -5   24.66    3.10
  -4 -10  -5   53.11    4.24
   4  10   5   48.96    4.37
  -5 -10  -5   21.18    2.78
   5  10   5   24.66    3.34
  -6 -10  -5   -1.29    2.47
   6  10   5    8.86    3.03
  -7 -10  -5   -0.02    2.56
   7  10   5    4.76    3.09
  -8 -10  -5   15.78    3.10
   8  10   5   16.61    3.48
  -9 -10  -5    4.20    2.97
   9  10   5    5.74    3.41
 -10 -10  -5   -1.44    3.04
  10  10   5    1.06    3.50
  -2 -11  -5   78.57    5.51
  -3 -11  -5    7.38    3.05
  -4 -11  -5   16.94    3.07
   4  11   5   17.81    3.23
  -5 -11  -5    0.42    2.70
   5  11   5    2.52    2.91
  -6 -11  -5   55.61    3.99
   6  11   5   49.84    4.24
  -7 -11  -5    1.21    2.77
   7  11   5    5.41    3.28
  -8 -11  -5   21.37    3.35
   8  11   5   26.21    4.14
   5  10  -6   36.02    4.15
  -5 -10   6   31.84    4.71
  -5 -10   6   31.95    3.47
   4  10  -6   17.67    3.59
  -4 -10   6   15.45    4.34
  -4 -10   6   13.49    2.99
   3  10  -6    9.45    3.17
  -3 -10   6    9.22    2.82
  -3 -10   6    6.94    3.84
   2  10  -6    2.05    2.97
  -2 -10   6   -2.35    2.53
  -2 -10   6   -1.83    3.38
   1  10  -6   28.03    3.67
  -1 -10   6   26.54    4.42
  -1 -10   6   20.72    2.95
   0 -10   6   47.76    3.59
   6   9  -6   19.42    3.56
  -6  -9   6   18.43    3.13
   5   9  -6   24.37    3.48
  -5  -9   6   22.84    3.04
  -5  -9   6   21.14    4.03
   4   9  -6    3.16    3.00
  -4  -9   6   -3.14    2.43
  -4  -9   6   -1.33    3.51
   3   9  -6    2.00    2.84
  -3  -9   6   -0.91    2.42
  -3  -9   6    0.65    3.30
   2   9  -6   16.40    3.23
  -2  -9   6   11.01    3.50
  -2  -9   6    7.62    2.44
   1   9  -6   44.49    3.94
  -1  -9   6   42.19    4.58
  -1  -9   6   48.17    4.07
   0  -9   6    9.50    2.40
   1  -9   6   17.76    2.76
   2  -9   6   -2.26    2.36
   7   8  -6   39.50    3.92
  -7  -8   6   46.81    3.62
   6   8  -6    9.59    3.10
  -6  -8   6   10.50    2.75
  -6  -8   6    7.35    3.55
   5   8  -6   25.80    3.35
  -5  -8   6   25.19    2.87
  -5  -8   6   23.70    3.86
   4   8  -6    2.55    2.78
  -4  -8   6    2.02    3.15
  -4  -8   6    0.65    2.32
   3   8  -6   20.59    3.07
  -3  -8   6   22.31    3.79
  -3  -8   6   21.85    2.59
   2   8  -6   30.66    3.29
  -2  -8   6   30.20    3.88
  -2  -8   6   34.40    2.73
   1   8  -6  100.11    5.25
  -1  -8   6  115.22    4.32
  -1  -8   6  104.60    6.16
   0   8  -6    0.50    2.73
   0  -8   6    6.28    2.06
   1  -8   6    3.26    2.08
   2  -8   6    4.68    2.23
   3  -8   6   42.62    3.28
   4  -8   6    7.15    2.53
   7   7  -6   26.65    3.47
  -7  -7   6   21.51    3.04
   6   7  -6    4.78    2.76
  -6  -7   6    8.87    2.46
  -6  -7   6   -1.84    3.36
   5   7  -6   -0.61    2.55
  -5  -7   6    0.95    2.23
  -5  -7   6   -0.22    3.09
   4   7  -6   26.44    3.22
  -4  -7   6   25.75    2.60
  -4  -7   6   24.62    3.53
   3   7  -6   64.15    4.31
  -3  -7   6   59.81    3.68
  -3  -7   6   59.74    5.45
   2   7  -6   27.05    2.97
  -2  -7   6   31.31    2.43
  -2  -7   6   33.17    3.57
   1   7  -6   44.00    4.10
  -1  -7   6   49.19    3.18
  -1  -7   6   50.63    4.81
   0   7  -6    0.42    2.39
   0  -7   6    5.21    1.76
   0  -7   6    0.85    2.72
   1  -7   6   30.07    2.39
   2  -7   6   14.44    2.24
   3  -7   6   23.18    2.40
   4  -7   6   28.18    2.78
   5  -7   6    1.38    2.23
  -8  -6   6    9.16    4.82
   7   6  -6   39.84    3.57
  -7  -6   6   38.20    3.24
   6   6  -6    1.40    2.53
  -6  -6   6    2.26    2.33
  -6  -6   6   -4.87    3.45
   5   6  -6    1.74    2.40
  -5  -6   6    2.74    2.14
  -5  -6   6    0.30    2.98
   4   6  -6   12.13    2.59
  -4  -6   6   10.70    3.04
  -4  -6   6   12.13    2.16
   3   6  -6  109.94    4.84
  -3  -6   6  112.24    5.71
  -3  -6   6  117.29    4.18
   2   6  -6   13.24    2.42
  -2  -6   6   18.88    2.00
  -2  -6   6   14.93    2.94
   1   6  -6    7.67    2.34
  -1  -6   6   10.45    1.65
  -1  -6   6    4.52    2.51
   0   6  -6   18.12    2.45
   0  -6   6   15.71    2.89
   0  -6   6   21.85    1.83
   1  -6   6   85.60    3.28
   2  -6   6   34.07    2.68
   3  -6   6   81.65    3.61
   4  -6   6    0.34    1.68
   5  -6   6   23.10    2.55
   6  -6   6   -0.99    2.58
   6  -6   6    2.95    2.28
   8   5  -6    2.38    3.94
  -8  -5   6    7.73    3.19
   7   5  -6   -4.06    3.17
  -7  -5   6  -12.57    4.48
  -7  -5   6    3.92    2.57
   6   5  -6    6.70    2.96
   6   5  -6   10.94    2.52
  -6  -5   6    0.28    3.42
  -6  -5   6    7.17    2.34
   5   5  -6   82.48    4.95
   5   5  -6   93.39    4.56
  -5  -5   6   95.03    4.20
  -5  -5   6   80.43    5.93
   4   5  -6   40.68    3.68
   4   5  -6   37.02    3.88
  -4  -5   6   38.08    3.60
  -4  -5   6   40.98    3.26
   3   5  -6   69.18    3.99
   3   5  -6   71.12    3.55
  -3  -5   6   68.83    3.25
  -3  -5   6   70.78    4.84
   2   5  -6   18.35    2.32
   2   5  -6   19.00    1.66
  -2  -5   6   19.49    2.76
  -2  -5   6   19.59    1.76
   1   5  -6   28.44    2.62
  -1  -5   6   30.88    2.35
  -1  -5   6   23.27    2.78
   0  -5   6   27.27    2.02
   0  -5   6   18.19    2.63
   1  -5   6  185.07    6.27
   1  -5   6  185.54    4.60
   2  -5   6   27.87    1.90
   3  -5   6    0.12    1.29
   4  -5   6    2.96    1.77
   4  -5   6    3.66    1.62
   5  -5   6   54.42    3.91
   5  -5   6   58.42    3.55
   6  -5   6   12.15    2.73
   6  -5   6   16.12    2.47
   7  -5   6    7.28    2.47
   7  -5   6    5.43    2.83
   8   4  -6   -2.44    3.94
   7   4  -6   -2.67    3.44
  -7  -4   6    0.89    3.47
  -7  -4   6    6.00    2.52
   6   4  -6   11.97    3.26
   6   4  -6    9.56    2.43
  -6  -4   6   10.81    2.42
  -6  -4   6    6.02    3.71
   5   4  -6  144.40    5.11
   5   4  -6  142.38    6.04
  -5  -4   6  138.01    6.63
  -5  -4   6  146.93    4.80
   4   4  -6   41.63    4.10
   4   4  -6   38.56    3.44
  -4  -4   6   40.14    3.70
  -4  -4   6   42.41    3.00
   3   4  -6   22.15    2.46
   3   4  -6   20.96    2.31
  -3  -4   6   21.22    1.85
  -3  -4   6   22.59    2.89
   2   4  -6    0.03    1.50
   2   4  -6    0.71    1.72
  -2  -4   6   -0.07    1.28
  -2  -4   6    0.34    2.22
   1   4  -6   82.55    3.63
   1   4  -6   75.99    2.91
  -1  -4   6   76.12    4.22
  -1  -4   6   79.40    2.66
   0   4  -6   54.25    2.39
   0  -4   6   56.88    3.73
   0  -4   6   54.06    2.13
   1  -4   6   92.30    2.84
   1  -4   6  108.10    4.55
   2  -4   6   18.35    1.47
   3  -4   6   10.44    1.42
   4  -4   6   19.32    2.09
   4  -4   6   21.05    1.85
   5  -4   6   54.85    3.36
   5  -4   6   64.78    3.67
   5  -4   6   62.93    3.69
   6  -4   6   23.69    2.88
   6  -4   6   23.68    2.55
   6  -4   6   22.58    2.44
   7  -4   6    5.03    2.28
   8   3  -6    5.15    4.29
   7   3  -6   57.58    5.01
  -7  -3   6   75.44    5.89
   6   3  -6   35.39    3.92
  -6  -3   6   34.28    4.20
   5   3  -6  148.33    4.85
   5   3  -6  141.68    6.20
  -5  -3   6  154.30    4.64
  -5  -3   6  132.71    6.96
   4   3  -6    9.78    2.02
   4   3  -6   11.66    2.58
  -4  -3   6    9.91    1.78
  -4  -3   6    7.65    3.08
   3   3  -6   -0.82    2.00
   3   3  -6    2.43    1.72
  -3  -3   6    2.78    1.41
  -3  -3   6    3.19    2.43
   2   3  -6   49.67    3.25
   2   3  -6   46.30    2.99
  -2  -3   6   45.60    3.73
  -2  -3   6   46.97    2.19
   1   3  -6  356.04    7.79
  -1  -3   6  352.67    8.77
  -1  -3   6  357.74    7.15
   0   3  -6   17.92    1.56
   0  -3   6   23.14    1.42
   0  -3   6   17.70    2.29
  -1   3  -6    3.65    1.19
   1  -3   6    2.42    0.87
   1  -3   6    3.83    1.85
   2  -3   6   11.40    1.13
   2  -3   6   13.95    2.19
   3  -3   6  135.27    3.99
   3  -3   6  135.21    3.59
   4  -3   6   48.43    2.93
   4  -3   6   56.69    2.51
   6  -3   6   -2.86    1.84
   7  -3   6   17.80    2.68
   8  -3   6   -0.68    2.53
   8   2  -6    7.79    4.48
   7   2  -6   34.68    4.61
  -7  -2   6   51.18    5.50
   6   2  -6   29.72    3.96
  -6  -2   6   28.41    3.78
   5   2  -6   17.88    3.15
  -5  -2   6   17.08    3.68
   4   2  -6    1.18    2.32
  -4  -2   6   -0.59    3.06
   3   2  -6  139.79    5.19
  -3  -2   6  133.98    3.71
  -3  -2   6  131.49    5.67
   2   2  -6  103.62    4.29
  -2  -2   6  110.89    4.74
  -2  -2   6   98.21    2.85
   1   2  -6  200.47    5.26
  -1  -2   6  194.93    4.17
  -1  -2   6  200.28    5.93
   0   2  -6  402.76    8.54
   0  -2   6  390.83    7.64
   0  -2   6  404.07    9.31
  -1   2  -6   11.01    1.44
   1  -2   6    7.54    1.86
   1  -2   6    7.71    0.77
   2  -2   6   22.88    2.24
   2  -2   6   23.48    1.32
   3  -2   6   95.73    2.67
   3  -2   6   92.39    3.73
   3  -2   6   94.45    3.04
   6  -2   6    0.98    1.47
   7  -2   6   62.11    4.61
   7  -2   6   49.97    3.49
   8  -2   6   14.70    2.82
   9  -2   6    1.41    2.79
   7   1  -6   40.60    4.99
  -7  -1   6   52.37    6.01
   6   1  -6   -1.34    3.26
  -6  -1   6    7.54    3.19
   5   1  -6   16.95    3.28
  -5  -1   6   14.71    3.35
   4   1  -6   47.66    4.67
  -4  -1   6   47.91    5.26
   3   1  -6  228.24    6.64
  -3  -1   6  220.46    7.31
   2   1  -6   64.73    3.83
  -2  -1   6   62.43    4.26
   1   1  -6   39.19    3.04
  -1  -1   6   42.05    3.54
   0   1  -6    2.90    1.43
   0  -1   6    2.32    1.77
  -1   1  -6  196.35    5.05
   1  -1   6  200.00    5.57
  -2   1  -6   28.06    2.35
   2  -1   6   32.88    2.63
   2  -1   6   28.15    1.12
   3  -1   6  101.92    3.52
   4  -1   6   19.85    2.19
   6  -1   6   14.78    1.91
   7  -1   6   26.48    2.56
   8  -1   6    5.78    2.76
   9  -1   6   -0.07    2.64
   7   0  -6    7.79    4.13
  -7   0   6   15.84    3.79
   6   0  -6   -3.49    3.27
  -6   0   6    4.01    3.21
   5   0  -6  112.73    6.32
  -5   0   6  104.72    5.94
   4   0  -6   55.05    4.88
  -4   0   6   54.57    4.97
   3   0  -6  186.91    6.14
  -3   0   6  180.42    6.83
   2   0  -6   79.21    4.11
  -2   0   6   70.16    4.86
   1   0  -6    7.30    1.82
  -1   0   6   10.61    2.36
   0   0  -6    9.48    1.71
   0   0   6   12.68    2.17
  -1   0  -6  438.12    9.29
   1   0   6  429.74    9.60
  -2   0  -6   78.29    3.20
   2   0   6   78.11    3.33
   3   0   6    8.25    1.35
   4   0   6   12.03    1.48
   5   0   6   44.85    2.46
   5   0   6   38.86    2.74
   6   0   6   37.18    2.85
   6   0   6   44.37    2.50
   7   0   6   32.08    2.82
   8   0   6    8.57    1.87
   8   0   6    7.54    2.80
   9   0   6   12.64    3.04
  10   0   6    0.05    2.97
   7  -1  -6   -2.80    3.91
  -7   1   6    5.52    3.69
   6  -1  -6    1.63    3.60
  -6   1   6    9.43    3.44
   5  -1  -6   75.82    6.19
  -5   1   6   86.06    6.04
   4  -1  -6   60.40    5.12
  -4   1   6   57.70    5.04
   3  -1  -6    6.43    2.33
  -3   1   6    2.92    2.76
   2  -1  -6    0.55    2.00
  -2   1   6    1.10    2.44
   1  -1  -6   87.95    4.00
  -1   1   6   95.87    4.81
   0  -1  -6  183.12    5.20
   0  -1  -6  176.46    3.69
   0   1   6  187.44    5.85
  -1  -1  -6  169.25    4.91
   1   1   6  173.36    5.23
  -2  -1  -6  123.00    3.88
   2   1   6  121.34    4.13
  -3  -1  -6   34.45    2.56
   3   1   6   42.25    2.45
   4   1   6   -2.98    1.06
   4   1   6    0.26    1.41
   5   1   6   10.45    1.39
   5   1   6   11.70    1.76
   6   1   6   35.34    2.81
   6   1   6   35.07    2.21
   7   1   6   30.63    2.88
   8   1   6    5.87    1.89
   9   1   6    5.70    2.08
   9   1   6    6.24    3.07
  10   1   6   10.20    3.29
   6  -2  -6   14.90    4.15
  -6   2   6   12.61    3.82
   5  -2  -6   47.65    4.40
   4  -2  -6    1.06    2.80
  -4   2   6    2.44    3.07
   3  -2  -6   -0.61    2.40
  -3   2   6    2.34    2.77
   2  -2  -6    0.88    2.20
  -2   2   6    0.03    2.50
   1  -2  -6  181.87    5.57
   1  -2  -6  175.90    4.55
   1  -2  -6  174.64    4.10
  -1   2   6  174.98    4.23
  -1   2   6  172.30    5.87
   0  -2  -6   96.42    2.49
   0  -2  -6  100.08    4.02
   0   2   6   96.89    3.09
   0   2   6   99.96    4.51
  -1  -2  -6    8.31    0.80
  -1  -2  -6    7.25    1.71
   1   2   6    7.62    2.19
   1   2   6    8.59    1.51
  -2  -2  -6    0.66    1.38
  -2  -2  -6   -0.01    0.63
   2   2   6    0.31    1.43
   2   2   6    2.54    1.90
  -3  -2  -6   47.62    1.64
  -3  -2  -6   48.04    2.85
   3   2   6   52.47    2.88
   3   2   6   49.58    2.79
  -4  -2  -6   51.18    1.99
   4   2   6   50.96    2.93
   4   2   6   55.43    2.56
  -5  -2  -6  109.24    2.99
   5   2   6  109.48    3.79
   5   2   6   98.61    3.07
  -6  -2  -6   24.90    2.12
   6   2   6   27.65    2.27
   7   2   6   29.92    2.48
   8   2   6   -0.41    1.84
   9   2   6    6.16    2.16
  10   2   6    7.79    3.62
  11   2   6    0.06    3.54
   6  -3  -6   30.18    4.83
  -6   3   6   37.36    4.60
   5  -3  -6   10.16    3.69
  -5   3   6   16.53    3.97
   4  -3  -6    9.42    3.32
  -4   3   6   16.31    3.56
   3  -3  -6   78.01    5.51
  -3   3   6   83.40    5.45
   2  -3  -6   31.33    2.59
   2  -3  -6   31.12    2.55
   2  -3  -6   29.41    3.09
  -2   3   6   26.50    3.33
   1  -3  -6   88.70    4.50
   1  -3  -6   91.51    3.43
   1  -3  -6   89.04    2.89
  -1   3   6   87.23    4.77
   0  -3  -6  205.88    4.69
   0  -3  -6  219.28    6.10
   0   3   6  209.89    4.98
   0   3   6  210.52    6.41
  -1  -3  -6    7.39    1.01
  -1  -3  -6    5.89    1.76
   1   3   6    5.74    1.46
   1   3   6    5.20    2.04
  -2  -3  -6    1.38    0.83
  -2  -3  -6    1.54    1.41
   2   3   6    3.21    1.46
   2   3   6   -0.04    1.77
  -3  -3  -6   64.43    3.11
  -3  -3  -6   63.77    2.07
   3   3   6   64.02    3.28
   3   3   6   61.85    2.98
  -4  -3  -6   40.33    1.90
  -4  -3  -6   35.04    2.79
   4   3   6   38.26    2.67
   4   3   6   35.94    2.68
  -5  -3  -6    0.15    1.14
   5   3   6    0.22    1.55
   5   3   6    1.33    1.34
  -6  -3  -6   28.05    1.89
   6   3   6   29.66    2.41
  -7  -3  -6   30.10    2.12
   7   3   6   31.14    2.62
  -8  -3  -6   18.48    2.11
   8   3   6   17.44    2.38
   9   3   6    2.15    2.18
  10   3   6    9.85    3.55
  10   3   6    2.44    2.40
  11   3   6   11.07    3.80
   5  -4  -6   -0.47    2.42
   5  -4  -6   -1.39    3.59
   5  -4  -6   -1.48    2.91
  -5   4   6    8.55    3.80
   4  -4  -6    1.72    2.23
   4  -4  -6   -3.53    3.14
   4  -4  -6   -0.34    2.52
  -4   4   6    4.85    3.45
   3  -4  -6   45.38    4.14
   3  -4  -6   49.25    3.52
   3  -4  -6   42.83    3.96
  -3   4   6   49.81    5.57
   2  -4  -6   41.45    3.45
   2  -4  -6   36.37    3.50
   2  -4  -6   37.27    2.87
  -2   4   6   36.69    3.80
   1  -4  -6   39.29    3.26
   1  -4  -6   39.40    2.55
  -1   4   6   35.21    3.49
   0  -4  -6   18.39    2.46
   0  -4  -6   17.99    1.57
   0   4   6   17.75    2.77
   0   4   6   18.48    1.69
  -1  -4  -6   72.33    3.88
  -1  -4  -6   74.95    2.55
   1   4   6   73.13    4.16
   1   4   6   70.34    2.98
  -2  -4  -6    9.77    1.73
  -2  -4  -6   11.17    1.22
   2   4   6   12.66    2.08
   2   4   6   11.01    1.74
  -3  -4  -6    2.18    1.48
  -3  -4  -6    2.83    1.08
   3   4   6    3.64    1.62
   3   4   6    0.63    1.68
  -4  -4  -6  118.44    4.13
  -4  -4  -6  114.30    3.22
   4   4   6  113.71    4.03
   4   4   6  115.56    3.71
  -5  -4  -6    0.62    1.20
   5   4   6   -1.75    1.57
   5   4   6    3.25    1.23
  -6  -4  -6    4.99    1.48
   6   4   6    5.91    1.88
  -7  -4  -6    0.38    1.62
   7   4   6   -1.57    1.91
  -8  -4  -6    9.05    1.99
   8   4   6    6.65    2.18
  -9  -4  -6    2.28    2.06
   9   4   6    1.59    2.26
 -10  -4  -6    9.43    2.52
  10   4   6    5.61    2.60
  11   4   6   14.90    4.23
   4  -5  -6    4.74    2.82
   4  -5  -6   10.45    2.65
   4  -5  -6    3.63    3.62
  -4   5   6   14.88    4.04
   3  -5  -6   41.49    4.22
   3  -5  -6   57.46    3.96
   3  -5  -6   52.33    4.52
  -3   5   6   50.33    5.88
   2  -5  -6   74.80    5.59
   2  -5  -6   71.83    3.83
  -2   5   6   71.77    5.75
   1  -5  -6   14.69    1.97
   1  -5  -6   13.25    2.75
  -1   5   6   14.82    3.25
   0  -5  -6    3.55    2.32
   0  -5  -6   -0.70    1.43
   0   5   6    0.88    2.62
  -1  -5  -6  131.85    5.08
  -1  -5  -6  131.88    3.80
   1   5   6  127.75    4.00
   1   5   6  128.54    5.28
  -2  -5  -6   75.90    2.91
  -2  -5  -6   86.77    3.94
   2   5   6   83.33    3.43
   2   5   6   84.49    4.24
  -3  -5  -6   31.87    3.05
  -3  -5  -6   33.79    2.14
   3   5   6   33.75    3.18
   3   5   6   28.96    2.84
  -4  -5  -6   28.71    2.24
  -4  -5  -6   30.88    2.98
   4   5   6   29.75    2.82
   4   5   6   31.87    2.96
  -5  -5  -6   24.55    1.85
   5   5   6   17.06    2.16
   5   5   6   24.00    2.23
  -6  -5  -6   49.25    2.95
   6   5   6   43.27    3.42
  -7  -5  -6    6.29    1.83
   7   5   6    5.95    2.14
  -8  -5  -6   16.61    2.34
   8   5   6   21.04    2.75
  -9  -5  -6    5.38    2.28
   9   5   6    2.83    2.44
 -10  -5  -6   -1.38    2.38
  10   5   6    2.44    2.61
 -11  -5  -6    4.27    2.63
  11   5   6   -0.39    2.78
  11   5   6    4.42    3.78
   3  -6  -6   -0.82    2.32
   3  -6  -6    1.79    3.37
  -3   6   6    1.22    3.67
   2  -6  -6   33.52    3.78
   2  -6  -6   30.01    2.79
  -2   6   6   36.63    4.34
   1  -6  -6   15.75    3.12
   1  -6  -6   17.50    2.29
  -1   6   6   19.62    3.55
   0  -6  -6   24.82    3.05
   0  -6  -6   21.58    2.24
   0   6   6   22.21    3.42
  -1  -6  -6   12.93    1.83
  -1  -6  -6    9.28    2.42
   1   6   6   14.04    1.94
   1   6   6   12.61    2.90
  -2  -6  -6  171.38    4.69
  -2  -6  -6  174.19    5.68
   2   6   6  173.61    6.07
   2   6   6  169.78    5.07
  -3  -6  -6    1.33    1.92
  -3  -6  -6    1.44    1.46
   3   6   6    0.91    1.87
   3   6   6    0.45    2.07
  -4  -6  -6   30.00    2.63
  -4  -6  -6   33.18    3.31
   4   6   6   38.30    3.31
   4   6   6   33.31    3.14
  -5  -6  -6    3.00    1.57
   5   6   6    3.58    1.66
   5   6   6    0.38    1.95
  -6  -6  -6   48.02    3.10
   6   6   6   45.98    3.68
  -7  -6  -6   18.42    2.25
   7   6   6   15.24    2.51
  -8  -6  -6   10.48    2.27
   8   6   6   12.17    2.69
  -9  -6  -6   -0.98    2.26
   9   6   6   -0.60    2.51
 -10  -6  -6    8.38    2.74
  10   6   6    9.70    2.85
 -11  -6  -6    3.11    2.77
  11   6   6   -1.39    3.02
  11   6   6    3.71    3.75
   3  -7  -6   -2.03    3.47
  -3   7   6    6.01    4.17
   2  -7  -6    2.05    3.17
   2  -7  -6    0.67    2.51
  -2   7   6    6.77    3.97
   1  -7  -6   54.74    5.48
   1  -7  -6   52.70    3.87
  -1   7   6   64.75    6.37
   0  -7  -6  103.00    4.61
   0  -7  -6  107.42    5.78
   0   7   6  112.08    6.44
  -1  -7  -6    9.69    2.04
  -1  -7  -6   11.68    2.72
   1   7   6    7.71    3.08
  -2  -7  -6    6.84    2.32
  -2  -7  -6    8.24    1.89
   2   7   6   11.93    2.94
   2   7   6    3.90    2.13
  -3  -7  -6    1.08    1.70
  -3  -7  -6    3.68    2.09
   3   7   6    3.37    2.15
   3   7   6    6.02    2.57
  -4  -7  -6   15.30    2.04
  -4  -7  -6   17.26    2.34
   4   7   6   17.03    2.59
   4   7   6   16.49    2.52
  -5  -7  -6   52.61    3.36
   5   7   6   57.79    4.13
   5   7   6   58.76    3.57
  -6  -7  -6   51.82    3.38
   6   7   6   51.05    4.18
  -7  -7  -6    1.22    2.06
   7   7   6    3.05    2.60
  -8  -7  -6   -1.67    2.18
   8   7   6    1.04    2.52
  -9  -7  -6   -5.04    2.31
   9   7   6   -0.54    2.64
 -10  -7  -6   16.19    3.03
  10   7   6   15.99    3.26
 -11  -7  -6    5.36    2.97
  11   7   6    0.09    3.22
  11   7   6   13.22    4.14
   1  -8  -6   27.14    3.91
   1  -8  -6   32.58    3.34
  -1   8   6   33.93    4.67
   0  -8  -6   36.97    3.12
   0  -8  -6   43.02    3.89
   0   8   6   43.57    4.72
  -1  -8  -6    2.94    2.70
  -1  -8  -6   -2.20    2.10
   1   8   6    4.39    3.35
  -2  -8  -6    5.06    2.42
  -2  -8  -6    6.03    2.14
   2   8   6    3.83    3.01
  -3  -8  -6   15.05    2.48
  -3  -8  -6   13.86    2.28
   3   8   6   18.42    2.65
   3   8   6   23.48    3.20
  -4  -8  -6   61.07    3.53
  -4  -8  -6   60.02    4.18
   4   8   6   60.47    4.29
   4   8   6   61.80    4.49
  -5  -8  -6    0.22    1.97
   5   8   6    0.63    2.49
  -6  -8  -6    8.65    2.21
   6   8   6    8.08    2.78
  -7  -8  -6    3.17    2.28
   7   8   6    3.77    2.70
  -8  -8  -6    1.50    2.43
   8   8   6    1.61    2.77
  -9  -8  -6   -4.22    2.50
   9   8   6    0.94    2.85
 -10  -8  -6   11.55    3.04
  10   8   6   11.77    3.26
 -11  -8  -6    0.28    2.99
  11   8   6   -1.05    3.29
  11   8   6   14.02    4.09
   0  -9  -6   13.79    2.90
   0   9   6   18.79    4.40
  -1  -9  -6    6.90    2.71
   1   9   6   11.37    3.90
  -2  -9  -6   17.26    2.67
   2   9   6   23.48    3.96
  -3  -9  -6    0.46    2.30
   3   9   6    3.24    2.41
   3   9   6    8.02    3.24
  -4  -9  -6   95.20    4.54
   4   9   6  106.12    5.54
   4   9   6   97.69    5.06
  -5  -9  -6    2.17    2.20
   5   9   6   -1.03    2.76
  -6  -9  -6    5.45    2.38
   6   9   6    5.77    2.85
  -7  -9  -6   -1.44    2.31
   7   9   6    0.82    2.80
  -8  -9  -6   13.99    2.84
   8   9   6   10.25    3.18
  -9  -9  -6    3.84    2.71
   9   9   6   12.56    3.27
 -10  -9  -6    0.78    2.89
  10   9   6    0.11    3.26
  -1 -10  -6    7.56    2.97
   1  10   6   12.88    4.27
  -2 -10  -6    8.94    2.83
   2  10   6   15.46    4.15
  -3 -10  -6   -0.58    2.61
   3  10   6    3.23    3.46
  -4 -10  -6   10.91    2.68
   4  10   6    5.98    2.79
  -5 -10  -6    0.72    2.45
   5  10   6    1.03    2.85
  -6 -10  -6    9.19    2.64
   6  10   6   13.16    3.15
  -7 -10  -6   -0.27    2.55
   7  10   6    2.72    3.04
  -8 -10  -6   20.80    3.20
   8  10   6   13.02    3.41
  -9 -10  -6    4.00    2.91
   9  10   6   -0.63    3.15
  -3 -11  -6    2.54    2.94
  -4 -11  -6   -4.81    2.64
  -5 -11  -6    1.06    2.70
   5  11   6    2.20    2.94
  -6 -11  -6    2.63    2.86
   6  11   6    8.51    3.28
  -7 -11  -6   -0.94    2.79
   7  11   6    2.87    3.24
  -8 -11  -6    7.77    3.11
   8  11   6    4.48    3.56
   4  10  -7    5.85    3.50
  -4 -10   7    1.51    4.11
   3  10  -7    8.79    3.45
  -3 -10   7    8.69    4.40
   2  10  -7    6.48    3.32
  -2 -10   7    1.79    3.87
  -1 -10   7    6.76    2.91
  -1 -10   7    5.14    3.86
   5   9  -7   37.46    3.93
  -5  -9   7   33.65    4.72
   4   9  -7   -0.16    3.00
  -4  -9   7   -2.90    3.68
   3   9  -7    2.12    3.01
  -3  -9   7   -0.66    3.73
   2   9  -7    6.88    3.12
  -2  -9   7    7.10    2.57
  -2  -9   7   10.67    3.83
   1   9  -7   15.25    3.28
  -1  -9   7   15.50    3.99
  -1  -9   7   14.95    2.58
   0  -9   7    2.88    2.27
   0  -9   7    3.24    3.53
   1  -9   7    2.31    3.48
   1  -9   7    1.06    2.29
   2  -9   7    1.59    2.54
   6   8  -7   15.43    3.32
  -6  -8   7    8.46    4.16
   5   8  -7   23.29    3.41
  -5  -8   7   21.29    4.15
   4   8  -7   -1.54    2.80
  -4  -8   7   -5.81    3.35
   3   8  -7    8.14    2.95
  -3  -8   7    2.79    2.50
  -3  -8   7    5.47    3.61
   2   8  -7   25.17    3.32
  -2  -8   7   22.86    2.66
  -2  -8   7   25.89    4.00
   1   8  -7   57.73    4.84
  -1  -8   7   69.13    6.08
  -1  -8   7   65.72    3.90
   0  -8   7    2.84    3.12
   0  -8   7    3.63    2.01
   1  -8   7    1.75    1.99
   1  -8   7    3.66    3.24
   2  -8   7   -0.33    2.01
   3  -8   7   23.27    2.84
   7   7  -7   24.37    3.58
   6   7  -7   11.75    3.11
  -6  -7   7   -4.24    3.84
   5   7  -7    0.20    2.70
  -5  -7   7   -2.75    3.29
   4   7  -7   10.06    2.85
  -4  -7   7    8.76    3.50
   3   7  -7   40.63    3.50
  -3  -7   7   44.70    3.65
  -3  -7   7   42.00    4.23
   2   7  -7    9.37    2.76
  -2  -7   7   10.56    3.42
  -2  -7   7    9.21    2.11
   1   7  -7   14.90    2.82
  -1  -7   7   14.98    2.07
  -1  -7   7   11.18    3.24
   0  -7   7   -0.61    2.74
   0  -7   7    2.71    1.72
   1  -7   7   18.19    2.13
   1  -7   7   15.15    3.27
   2  -7   7   11.02    1.97
   3  -7   7   12.57    2.22
   4  -7   7    3.53    2.13
   5  -7   7    2.00    2.24
   6   6  -7    6.86    2.88
  -6  -6   7   -2.31    3.91
   5   6  -7   27.59    3.21
  -5  -6   7   26.12    4.08
   4   6  -7   16.94    2.86
  -4  -6   7   20.63    3.69
  -4  -6   7   17.35    3.17
   3   6  -7   98.77    4.89
  -3  -6   7   93.70    5.88
  -3  -6   7   99.67    3.99
   2   6  -7    5.27    2.40
  -2  -6   7    5.52    1.85
  -2  -6   7    7.72    2.98
   1   6  -7    1.17    2.24
  -1  -6   7    4.30    1.64
  -1  -6   7    0.85    2.77
   0  -6   7    4.55    1.59
   0  -6   7    3.28    2.66
   1  -6   7   32.21    2.57
   1  -6   7   27.96    3.47
   2  -6   7    1.52    1.52
   3  -6   7    3.88    1.66
   4  -6   7    2.64    1.69
   5  -6   7   42.69    3.52
   6  -6   7    5.17    2.28
   7   5  -7    1.45    3.64
  -7  -5   7   -7.26    4.42
   6   5  -7   22.52    2.99
   6   5  -7   15.46    3.37
  -6  -5   7    5.26    4.07
   5   5  -7  109.29    5.68
   5   5  -7  111.36    5.10
  -5  -5   7   95.84    6.77
   4   5  -7   32.18    2.93
   4   5  -7   28.87    2.98
  -4  -5   7   35.34    2.96
  -4  -5   7   33.06    3.94
   3   5  -7   71.20    4.22
   3   5  -7   57.66    3.77
  -3  -5   7   68.44    3.31
  -3  -5   7   66.54    5.11
   2   5  -7    0.36    2.09
  -2  -5   7   -0.02    2.52
  -2  -5   7    0.52    1.58
  -1  -5   7   31.17    2.49
  -1  -5   7   28.05    3.25
   0  -5   7   24.38    2.16
   0  -5   7   21.39    2.94
   1  -5   7   69.91    4.58
   1  -5   7   62.30    2.67
   2  -5   7   -1.64    2.47
   2  -5   7   -3.94    1.29
   3  -5   7   -1.06    1.39
   4  -5   7   -1.15    1.40
   5  -5   7    5.15    1.76
   5  -5   7    4.58    1.97
   6  -5   7    2.34    2.24
   6  -5   7    0.51    1.82
   7  -5   7   -0.54    2.06
   7  -5   7    1.47    2.53
   7   4  -7    0.06    3.69
  -7  -4   7   -0.67    3.91
   6   4  -7    3.14    3.36
  -6  -4   7    2.81    4.02
   5   4  -7   41.86    3.82
   5   4  -7   33.84    3.63
  -5  -4   7   27.53    4.15
   4   4  -7    6.11    2.26
   4   4  -7    5.96    2.64
  -4  -4   7    1.34    3.19
  -4  -4   7    4.91    2.18
   3   4  -7   -0.69    1.98
   3   4  -7   -3.32    2.07
  -3  -4   7   -0.43    2.67
  -3  -4   7    0.99    1.52
   2   4  -7   14.06    1.98
   2   4  -7   14.30    2.32
  -2  -4   7   14.17    1.61
  -2  -4   7   13.84    2.85
   1   4  -7   49.28    2.87
  -1  -4   7   54.04    2.40
  -1  -4   7   51.83    4.35
   0   4  -7   23.48    2.36
   0  -4   7   19.48    2.71
   0  -4   7   27.04    1.85
   1  -4   7    7.68    2.34
   1  -4   7    4.74    1.11
   2  -4   7   -0.86    2.12
   2  -4   7   -1.39    1.14
   3  -4   7   21.30    2.84
   3  -4   7   23.76    1.74
   4  -4   7   -1.22    1.52
   4  -4   7    1.87    1.40
   5  -4   7    3.81    1.82
   5  -4   7    3.73    1.66
   6  -4   7   -2.66    1.73
   6  -4   7    1.20    2.01
   6  -4   7    2.72    2.06
   7  -4   7   14.08    2.42
   7  -4   7   13.58    2.77
   7   3  -7   39.51    4.79
  -7  -3   7   57.24    6.21
   6   3  -7   21.01    3.91
  -6  -3   7   15.93    4.10
   5   3  -7   27.91    3.67
  -5  -3   7   28.10    4.33
   4   3  -7    5.35    2.77
  -4  -3   7    6.03    3.35
  -4  -3   7   11.05    2.52
   3   3  -7   23.17    2.85
  -3  -3   7   24.11    3.47
  -3  -3   7   29.00    2.46
   2   3  -7    8.34    2.10
  -2  -3   7   10.00    1.36
  -2  -3   7    8.71    2.60
   1   3  -7  225.17    5.82
  -1  -3   7  225.89    4.88
  -1  -3   7  228.09    6.94
   0   3  -7   11.78    1.64
   0  -3   7   13.99    2.43
   0  -3   7   13.01    1.06
  -1   3  -7   17.12    1.71
   1  -3   7   14.62    2.40
   1  -3   7   10.94    1.05
   2  -3   7   -1.36    0.92
   2  -3   7    1.65    1.96
   3  -3   7   53.24    2.23
   3  -3   7   52.56    3.78
   4  -3   7    0.27    1.38
   4  -3   7   -2.60    1.88
   4  -3   7    1.24    1.24
   7  -3   7   55.72    4.56
   8  -3   7    2.74    2.50
   7   2  -7   19.05    4.44
  -7  -2   7   35.25    4.31
   6   2  -7    9.82    3.69
  -6  -2   7    8.96    3.59
   5   2  -7    1.09    3.10
  -5  -2   7   -4.31    3.46
   4   2  -7    1.28    2.73
  -4  -2   7   -1.39    3.41
   3   2  -7   59.67    4.80
  -3  -2   7   68.16    5.38
   2   2  -7    7.16    2.20
  -2  -2   7    5.01    2.67
  -2  -2   7    5.34    1.19
   1   2  -7   11.31    1.96
  -1  -2   7   10.29    2.35
  -1  -2   7    9.95    0.99
   0   2  -7    2.17    1.45
   0  -2   7    2.72    0.73
   0  -2   7    3.85    2.19
  -1   2  -7   11.80    1.66
   1  -2   7   12.99    1.02
   1  -2   7   13.90    2.23
  -2   2  -7    0.54    1.35
   2  -2   7   -0.48    0.73
   2  -2   7    1.08    1.80
   3  -2   7   21.45    1.48
   3  -2   7   19.24    1.74
   3  -2   7   21.51    2.32
   4  -2   7   -1.41    1.56
   5  -2   7   -1.96    1.62
   7  -2   7    1.62    1.67
   8  -2   7    0.06    2.51
   9  -2   7    0.32    2.70
   7   1  -7   33.57    5.04
  -7  -1   7   59.22    6.51
   6   1  -7    7.12    3.82
  -6  -1   7    8.39    3.52
   5   1  -7    8.23    3.34
  -5  -1   7    5.46    3.45
   4   1  -7    2.97    2.84
  -4  -1   7    4.73    3.50
   3   1  -7   73.74    5.02
  -3  -1   7   69.72    5.74
   2   1  -7   10.32    2.44
  -2  -1   7    8.06    2.80
   1   1  -7    0.37    1.81
  -1  -1   7    0.10    2.24
   0   1  -7   42.63    3.02
   0  -1   7   42.62    3.78
  -1   1  -7  165.61    4.73
   1  -1   7  163.15    5.23
  -2   1  -7    1.24    1.42
   2  -1   7    0.22    1.64
   3  -1   7    0.90    1.48
   3  -1   7   -0.72    0.80
   3  -1   7    0.35    0.73
   4  -1   7    2.40    1.40
   5  -1   7   77.58    3.49
   6  -1   7    8.79    1.92
   6  -1   7   13.77    1.94
   7  -1   7    2.37    1.82
   8  -1   7    1.69    2.66
   8  -1   7    3.13    1.83
   9  -1   7   13.51    3.19
   6   0  -7   -3.13    3.64
  -6   0   7    6.13    3.55
   5   0  -7   42.49    4.38
  -5   0   7   54.29    5.48
   4   0  -7    0.88    2.82
  -4   0   7   -1.82    3.07
   3   0  -7   38.57    3.51
  -3   0   7   38.75    4.08
   2   0  -7   29.71    2.98
  -2   0   7   31.94    3.62
   1   0  -7    6.28    2.03
  -1   0   7    4.12    2.57
   0   0  -7    1.38    1.70
   0   0   7    1.99    2.20
  -1   0  -7   41.83    2.83
   1   0   7   41.79    3.43
  -2   0  -7    4.18    1.47
   2   0   7    2.04    1.71
  -3   0  -7    0.22    1.43
   3   0   7    4.60    1.59
   4   0   7    6.65    1.47
   5   0   7   24.39    2.44
   5   0   7   30.44    2.80
   6   0   7   -0.54    1.76
   6   0   7   -0.91    1.41
   7   0   7    7.20    1.95
   8   0   7    1.80    1.90
   9   0   7   28.24    3.69
  10   0   7    1.47    3.07
   6  -1  -7    2.68    4.00
  -6   1   7    8.53    3.79
   5  -1  -7   20.00    3.91
  -5   1   7   23.18    3.93
   4  -1  -7   11.81    3.21
  -4   1   7   15.00    3.38
   3  -1  -7   -0.55    2.65
  -3   1   7    2.62    3.04
   2  -1  -7    0.99    2.35
  -2   1   7    3.50    2.87
   1  -1  -7   85.82    4.34
  -1   1   7   82.24    5.06
   0  -1  -7   13.64    1.00
   0  -1  -7   15.48    2.18
   0   1   7   15.17    2.77
  -1  -1  -7    1.00    1.54
   1   1   7    0.48    2.00
  -2  -1  -7   45.09    2.84
   2   1   7   45.36    3.39
  -3  -1  -7   15.61    1.88
   3   1   7   17.48    1.99
   4   1   7    1.00    1.58
   4   1   7    3.18    1.40
   5   1   7   20.29    1.88
   5   1   7   25.09    2.32
   6   1   7   -3.01    1.27
   6   1   7    1.74    1.76
   7   1   7   26.45    2.51
   8   1   7    0.49    1.93
   9   1   7   13.36    2.49
  10   1   7    2.93    3.45
   6  -2  -7    1.47    4.18
   5  -2  -7   34.10    4.69
  -5   2   7   40.18    4.55
   4  -2  -7   -3.90    3.03
  -4   2   7    6.76    3.41
   3  -2  -7   12.29    3.06
  -3   2   7    9.00    3.20
   2  -2  -7   -0.95    2.52
  -2   2   7   -1.40    2.68
   1  -2  -7  143.94    4.00
   1  -2  -7  144.05    3.59
   1  -2  -7  144.01    5.45
  -1   2   7  141.64    5.83
  -1   2   7  140.99    3.94
   0  -2  -7   10.65    2.14
   0  -2  -7   14.96    1.07
   0   2   7   15.78    2.85
   0   2   7   13.65    1.64
  -1  -2  -7   18.99    1.15
  -1  -2  -7   18.83    2.22
   1   2   7   25.90    1.97
   1   2   7   19.40    2.66
  -2  -2  -7   -0.81    1.46
   2   2   7    4.02    2.13
   2   2   7    3.76    1.58
  -3  -2  -7   31.88    2.80
  -3  -2  -7   32.60    1.34
   3   2   7   34.74    2.76
   3   2   7   29.62    3.06
  -4  -2  -7    1.26    1.52
  -4  -2  -7    1.80    0.87
   4   2   7    2.93    1.69
   4   2   7    2.62    1.67
  -5  -2  -7    7.66    1.16
   5   2   7    8.40    1.52
   5   2   7    7.05    1.82
  -6  -2  -7   -0.68    1.23
   6   2   7    1.54    1.82
   7   2   7   37.31    3.26
   8   2   7    1.71    2.05
   9   2   7    1.25    2.24
  10   2   7   11.64    2.78
  10   2   7   15.59    3.84
   5  -3  -7   -3.27    3.68
  -5   3   7   11.45    4.01
   4  -3  -7    9.23    3.72
  -4   3   7   14.44    3.77
   3  -3  -7   19.22    2.06
   3  -3  -7   16.71    2.57
   3  -3  -7   20.40    3.67
  -3   3   7   20.37    3.72
   2  -3  -7   21.56    2.32
   2  -3  -7   15.61    3.04
   2  -3  -7   21.99    1.90
  -2   3   7   21.64    3.42
   1  -3  -7   50.34    2.43
   1  -3  -7   54.23    4.52
  -1   3   7   53.62    4.53
   0  -3  -7    6.25    1.17
   0  -3  -7    4.29    2.14
   0   3   7    4.44    2.56
   0   3   7    3.63    1.48
  -1  -3  -7    8.82    1.08
  -1  -3  -7    9.71    2.13
   1   3   7    8.22    1.66
   1   3   7   12.67    2.50
  -2  -3  -7   -1.21    1.51
  -2  -3  -7    0.99    0.82
   2   3   7    0.28    2.05
   2   3   7    0.82    1.59
  -3  -3  -7   64.23    3.30
  -3  -3  -7   58.66    1.98
   3   3   7   64.64    3.19
   3   3   7   61.50    3.69
  -4  -3  -7   45.10    1.95
  -4  -3  -7   47.59    3.15
   4   3   7   49.29    3.08
   4   3   7   44.84    3.19
  -5  -3  -7   27.47    1.97
   5   3   7   26.41    2.26
   5   3   7   26.91    2.82
  -6  -3  -7    0.83    1.29
   6   3   7    0.90    1.81
  -7  -3  -7    1.71    1.51
   7   3   7   -0.22    1.96
  -8  -3  -7    4.67    1.79
   8   3   7    4.21    2.28
   9   3   7    2.16    2.28
  10   3   7    0.41    2.48
  11   3   7   31.66    4.70
   4  -4  -7   -0.15    3.59
  -4   4   7    1.15    3.68
   3  -4  -7   13.94    3.62
   3  -4  -7   13.61    2.59
   3  -4  -7   14.79    2.23
  -3   4   7   15.64    3.75
   2  -4  -7   15.89    2.33
   2  -4  -7   16.90    1.99
   2  -4  -7   15.92    3.24
  -2   4   7   18.10    3.47
   1  -4  -7    5.77    1.57
   1  -4  -7    6.78    2.70
  -1   4   7    8.20    3.02
   0  -4  -7    4.67    2.36
   0  -4  -7    4.20    1.33
   0   4   7    7.56    1.62
   0   4   7    5.05    2.69
  -1  -4  -7   69.00    4.27
  -1  -4  -7   67.62    2.52
   1   4   7   67.88    3.17
   1   4   7   64.45    4.42
  -2  -4  -7   20.88    2.28
  -2  -4  -7   22.34    1.85
   2   4   7   22.02    2.07
   2   4   7   21.68    2.55
  -3  -4  -7    1.63    1.10
  -3  -4  -7    0.87    1.68
   3   4   7    1.12    1.73
   3   4   7    1.13    1.88
  -4  -4  -7   31.53    3.19
  -4  -4  -7   33.34    2.08
   4   4   7   35.99    2.99
   4   4   7   35.49    3.06
  -5  -4  -7   73.25    2.74
   5   4   7   70.67    3.71
   5   4   7   75.66    3.18
  -6  -4  -7   12.02    1.60
   6   4   7   13.98    2.25
  -7  -4  -7    2.57    1.67
   7   4   7    5.56    2.08
  -8  -4  -7   -0.02    1.73
   8   4   7   -0.34    2.09
  -9  -4  -7   29.48    2.64
   9   4   7   24.09    2.95
  10   4   7   -0.11    2.49
  11   4   7   24.38    4.54
  11   4   7   13.49    3.11
   4  -5  -7    3.54    3.93
  -4   5   7    1.67    3.89
   3  -5  -7   14.74    3.84
   3  -5  -7   22.57    3.20
  -3   5   7   24.30    4.20
   2  -5  -7   21.96    3.53
   2  -5  -7   18.38    2.30
  -2   5   7   25.86    3.98
   1  -5  -7   10.92    1.90
   1  -5  -7    5.08    2.97
  -1   5   7   10.52    3.26
   0  -5  -7    0.28    1.52
   0  -5  -7    1.06    2.47
   0   5   7    2.10    2.88
  -1  -5  -7   25.97    2.89
  -1  -5  -7   27.08    1.93
   1   5   7   23.39    3.13
   1   5   7   24.56    2.11
  -2  -5  -7   12.22    2.26
  -2  -5  -7   12.12    1.50
   2   5   7   12.58    2.61
   2   5   7   10.14    1.97
  -3  -5  -7    1.66    1.26
  -3  -5  -7    2.69    1.94
   3   5   7    2.53    2.13
   3   5   7   -0.21    1.83
  -4  -5  -7    2.70    1.91
  -4  -5  -7    0.96    1.30
   4   5   7    3.28    1.92
   4   5   7    3.81    1.86
  -5  -5  -7   98.90    3.36
   5   5   7   90.52    4.12
   5   5   7   97.36    3.74
  -6  -5  -7   16.54    1.84
   6   5   7   13.58    2.27
  -7  -5  -7    4.83    1.75
   7   5   7    0.87    2.16
  -8  -5  -7   29.25    2.54
   8   5   7   24.46    2.87
  -9  -5  -7   26.16    2.63
   9   5   7   24.18    3.04
 -10  -5  -7   23.78    2.88
  10   5   7   20.73    3.13
 -11  -5  -7    1.67    2.54
  11   5   7    0.43    2.88
   3  -6  -7    1.48    3.49
  -3   6   7   12.24    4.27
   2  -6  -7    4.87    2.26
   2  -6  -7    8.78    3.37
  -2   6   7   10.12    3.74
   1  -6  -7   54.83    5.59
   1  -6  -7   51.97    3.60
  -1   6   7   60.64    5.97
   0  -6  -7    2.18    2.69
   0  -6  -7    0.87    1.86
   0   6   7    7.78    3.19
  -1  -6  -7   10.51    1.82
  -1  -6  -7    9.98    2.75
   1   6   7   10.17    3.06
  -2  -6  -7    1.42    2.24
  -2  -6  -7    2.99    1.61
   2   6   7    3.12    1.97
   2   6   7    0.45    2.57
  -3  -6  -7   27.55    2.00
  -3  -6  -7   25.87    2.69
   3   6   7   27.53    2.54
   3   6   7   24.89    2.95
  -4  -6  -7   27.70    2.07
  -4  -6  -7   26.09    2.68
   4   6   7   27.63    2.70
   4   6   7   29.74    2.64
  -5  -6  -7    4.37    2.17
  -5  -6  -7    6.44    1.71
   5   6   7    5.91    2.36
   5   6   7    7.02    1.97
  -6  -6  -7   -0.69    1.66
   6   6   7   -0.84    2.11
  -7  -6  -7   18.63    2.29
   7   6   7   19.78    2.70
  -8  -6  -7    4.00    2.08
   8   6   7   -1.01    2.32
  -9  -6  -7    8.77    2.52
   9   6   7    6.57    2.66
 -10  -6  -7   17.16    2.69
  10   6   7   15.65    3.12
 -11  -6  -7    6.97    2.78
  11   6   7    6.18    3.06
   2  -7  -7    0.30    3.44
   2  -7  -7    4.08    2.72
  -2   7   7    4.55    3.95
   1  -7  -7    5.45    2.41
   1  -7  -7    9.85    3.30
  -1   7   7   15.19    4.00
   0  -7  -7    7.31    2.28
   0  -7  -7    6.05    3.06
   0   7   7    8.03    3.54
  -1  -7  -7    1.76    2.76
  -1  -7  -7    5.90    2.04
   1   7   7    4.68    3.12
  -2  -7  -7    0.86    2.37
  -2  -7  -7   -2.81    1.69
   2   7   7    1.66    2.81
   2   7   7   -1.18    2.01
  -3  -7  -7   49.01    3.27
  -3  -7  -7   47.71    4.28
   3   7   7   45.77    3.86
   3   7   7   49.59    4.64
  -4  -7  -7   27.56    2.27
  -4  -7  -7   27.10    2.86
   4   7   7   29.00    2.97
   4   7   7   32.01    2.94
  -5  -7  -7    2.31    2.23
  -5  -7  -7   -0.64    1.73
   5   7   7    0.61    2.36
  -6  -7  -7    7.22    2.04
   6   7   7    8.30    2.52
  -7  -7  -7   30.79    2.61
   7   7   7   29.83    3.24
  -8  -7  -7   14.32    2.57
   8   7   7   14.10    2.89
  -9  -7  -7    6.40    2.59
   9   7   7    9.60    2.92
 -10  -7  -7   20.20    3.05
  10   7   7   14.34    3.20
 -11  -7  -7   15.24    3.00
  11   7   7   11.02    3.30
   1  -8  -7    5.58    2.84
   1  -8  -7    1.67    3.21
  -1   8   7    5.82    4.14
   0  -8  -7   -0.47    2.31
   0  -8  -7   -0.05    3.08
   0   8   7    3.34    3.76
  -1  -8  -7    6.68    3.00
  -1  -8  -7    5.22    2.30
   1   8   7    9.37    3.61
  -2  -8  -7    3.07    2.18
  -2  -8  -7    7.75    2.73
   2   8   7   12.05    3.45
  -3  -8  -7    0.12    2.04
  -3  -8  -7    1.81    2.42
   3   8   7    1.00    2.93
   3   8   7    0.99    2.31
  -4  -8  -7   13.79    2.67
  -4  -8  -7   11.48    2.14
   4   8   7   15.16    2.96
   4   8   7   10.55    2.61
  -5  -8  -7   45.43    3.67
  -5  -8  -7   54.36    4.47
   5   8   7   49.45    4.32
  -6  -8  -7   11.45    2.29
   6   8   7    7.21    2.74
  -7  -8  -7    8.40    2.41
   7   8   7    8.43    2.80
  -8  -8  -7   15.66    2.70
   8   8   7   16.29    3.29
  -9  -8  -7   -0.42    2.49
   9   8   7    3.92    2.95
 -10  -8  -7    0.31    2.73
  10   8   7    0.50    3.06
   0  -9  -7   -5.01    2.57
   0   9   7    4.86    3.99
  -1  -9  -7    4.07    2.68
   1   9   7    5.93    3.85
  -2  -9  -7   -1.89    2.34
   2   9   7    6.42    3.62
  -3  -9  -7   -0.54    2.32
   3   9   7    3.55    3.28
  -4  -9  -7    1.80    2.22
  -4  -9  -7    4.89    2.64
   4   9   7    5.14    3.00
   4   9   7   -2.10    2.60
  -5  -9  -7   17.70    2.61
   5   9   7   14.37    3.00
  -6  -9  -7   -2.72    2.24
   6   9   7    0.72    2.96
  -7  -9  -7   -0.21    2.43
   7   9   7   -0.44    3.03
  -8  -9  -7   20.10    2.95
   8   9   7   19.00    3.39
  -9  -9  -7    6.12    2.83
   9   9   7    3.60    3.22
 -10  -9  -7    6.30    3.00
  10   9   7    8.00    3.66
  -2 -10  -7    7.82    2.85
   2  10   7   14.32    4.13
  -3 -10  -7    4.39    2.70
   3  10   7   10.14    3.77
  -4 -10  -7   -1.09    2.46
   4  10   7    4.56    3.84
  -5 -10  -7   15.61    2.82
   5  10   7    9.17    3.09
  -6 -10  -7    4.25    2.61
   6  10   7    0.13    3.07
  -7 -10  -7   -2.66    2.51
   7  10   7   -3.83    3.06
  -8 -10  -7   -0.16    2.79
   8  10   7    7.22    3.45
  -9 -10  -7    3.80    2.89
   9  10   7    7.69    3.52
  -5 -11  -7   -2.29    2.71
   5  11   7    1.16    3.01
  -6 -11  -7   -1.92    2.83
   6  11   7    2.51    3.23
  -7 -11  -7    5.12    2.90
   7  11   7    6.23    3.45
   4   9  -8    4.41    3.41
  -4  -9   8   -4.76    4.01
   3   9  -8    5.11    3.38
  -3  -9   8    2.03    4.11
   2   9  -8    4.43    3.16
  -2  -9   8    5.68    4.16
  -1  -9   8    4.12    3.82
   0  -9   8    0.23    3.71
   1  -9   8    3.70    3.71
   5   8  -8    4.35    3.21
  -5  -8   8   -4.00    3.90
   4   8  -8   16.47    3.51
  -4  -8   8    9.37    4.03
   3   8  -8    8.83    3.14
  -3  -8   8    1.14    3.74
   2   8  -8   -0.01    3.03
  -2  -8   8    2.72    3.70
  -1  -8   8    9.86    3.77
   0  -8   8    3.46    3.56
   1  -8   8    6.93    3.47
   2  -8   8   -1.72    3.28
   6   7  -8    3.64    3.14
  -6  -7   8  -11.14    4.25
   5   7  -8    4.40    3.13
  -5  -7   8   -6.14    3.69
   4   7  -8    8.05    3.11
  -4  -7   8    6.77    3.75
   3   7  -8   18.13    3.11
  -3  -7   8   14.21    3.95
   2   7  -8    5.42    2.69
  -2  -7   8    6.58    3.53
  -1  -7   8   -4.96    3.13
   0  -7   8   23.00    3.72
   1  -7   8    2.87    3.10
   2  -7   8   -0.05    3.17
   3  -7   8    5.81    3.38
   6   6  -8   11.66    3.24
  -6  -6   8  -11.88    4.18
   5   6  -8    5.84    2.98
  -5  -6   8    0.25    3.99
   4   6  -8    3.05    2.77
  -4  -6   8   -3.82    3.32
   3   6  -8    8.07    2.74
  -3  -6   8    3.31    3.33
  -2  -6   8   -0.16    3.01
  -1  -6   8   11.31    3.29
   0  -6   8    5.53    3.01
   1  -6   8    6.86    3.06
   2  -6   8   15.27    3.27
   3  -6   8   11.88    3.34
   3  -6   8    7.72    2.03
   4  -6   8   -4.03    1.66
   5  -6   8   14.90    2.22
  -6  -5   8   -5.90    4.40
  -5  -5   8   -1.49    4.05
   4   5  -8    2.21    2.63
  -4  -5   8    1.89    3.54
  -3  -5   8    0.14    3.23
  -2  -5   8    4.94    3.05
  -1  -5   8   15.21    3.15
   0  -5   8   -0.51    2.60
   1  -5   8    3.64    2.59
   2  -5   8    6.14    2.76
   3  -5   8    4.63    1.65
   3  -5   8    7.58    2.97
   4  -5   8   -2.51    1.53
   4  -5   8    2.59    2.81
   5  -5   8   -0.05    1.72
   6  -5   8    7.87    1.99
   6  -5   8    3.84    2.30
   6   4  -8    2.82    3.63
  -6  -4   8  -10.66    4.22
   5   4  -8    5.36    3.27
  -5  -4   8   -7.76    3.83
   4   4  -8    4.98    2.83
  -4  -4   8    3.91    3.69
   3   4  -8   -2.19    2.21
  -3  -4   8   -1.83    3.04
   2   4  -8    2.44    1.90
  -2  -4   8    5.04    2.94
   1   4  -8   11.45    1.89
  -1  -4   8    9.32    2.93
   0   4  -8   62.56    3.16
   0  -4   8   64.71    4.72
  -1   4  -8   11.31    1.72
   1  -4   8   10.17    2.72
   2  -4   8    9.85    2.71
   3  -4   8   32.19    2.37
   3  -4   8   28.90    3.21
   4  -4   8   -0.08    1.42
   4  -4   8    0.17    2.49
   5  -4   8   -1.12    2.45
   5  -4   8    6.46    1.69
   5  -4   8    2.38    1.82
   6  -4   8   16.45    2.52
   6  -4   8   23.55    2.34
   7  -4   8   10.31    2.46
   7  -4   8   11.73    2.23
   6   3  -8    3.53    3.80
  -6  -3   8   -3.26    3.97
   5   3  -8   11.20    3.58
  -5  -3   8    4.50    4.23
   4   3  -8   -1.89    2.92
  -4  -3   8   -3.84    3.56
   3   3  -8   11.17    2.79
  -3  -3   8   11.35    3.55
   2   3  -8    1.17    2.06
  -2  -3   8    2.33    2.84
   1   3  -8   32.75    3.20
  -1  -3   8   19.74    3.04
   0   3  -8    4.73    1.71
   0  -3   8    5.19    2.56
  -1   3  -8   33.24    2.92
   1  -3   8   33.66    3.90
   2  -3   8    0.89    2.15
   3  -3   8   11.83    1.32
   3  -3   8   12.38    2.52
   4  -3   8    1.37    2.17
   4  -3   8   -0.74    1.38
   4  -3   8    2.57    1.29
   5  -3   8    7.07    1.87
   5  -3   8   11.56    1.75
   5  -3   8    8.33    2.46
   6  -3   8   -2.27    2.10
   6  -3   8    6.45    2.05
   7  -3   8   26.67    3.13
   7  -3   8   25.34    2.59
   8  -3   8    1.82    2.52
   6   2  -8    3.66    3.96
  -6  -2   8    6.54    3.86
   5   2  -8   -2.74    3.31
  -5  -2   8   -1.17    3.85
   4   2  -8   -0.69    3.07
  -4  -2   8   -3.88    3.73
   3   2  -8   13.11    2.97
  -3  -2   8   11.67    3.68
   2   2  -8   -3.08    2.22
  -2  -2   8   -0.07    3.03
   1   2  -8    0.69    1.96
  -1  -2   8    1.22    2.58
   0   2  -8   64.31    3.43
   0  -2   8   59.03    4.42
  -1   2  -8   10.11    1.83
   1  -2   8    9.92    2.45
  -2   2  -8   -0.19    1.49
   2  -2   8    0.82    1.98
   3  -2   8   15.60    1.40
   3  -2   8   17.88    2.47
   4  -2   8   19.28    1.47
   4  -2   8   21.96    2.49
   4  -2   8   19.55    2.11
   5  -2   8   51.22    3.71
   6  -2   8    0.66    1.95
   7  -2   8    0.99    2.00
   8  -2   8    2.39    2.80
   9  -2   8    6.59    3.01
   6   1  -8    5.09    4.11
  -6  -1   8    8.31    3.79
   5   1  -8    3.90    3.62
  -5  -1   8    1.93    3.66
   4   1  -8   -1.93    3.15
  -4  -1   8   -3.80    3.56
   3   1  -8   19.86    3.28
  -3  -1   8   17.98    4.11
   2   1  -8   -0.01    2.49
  -2  -1   8   -3.00    2.97
   1   1  -8   28.47    2.81
  -1  -1   8   25.50    3.42
   0   1  -8    0.83    1.83
   0  -1   8    2.87    2.46
  -1   1  -8   58.28    3.34
   1  -1   8   54.35    4.11
  -2   1  -8    0.57    1.62
   2  -1   8    3.18    2.04
  -3   1  -8    2.42    1.66
   3  -1   8    7.02    1.95
   4  -1   8    5.38    1.79
   5  -1   8  131.04    4.62
   6  -1   8    6.86    2.04
   6  -1   8    9.34    2.12
   7  -1   8   13.86    2.41
   8  -1   8    0.64    2.07
   9  -1   8   36.25    4.02
   6   0  -8   -6.28    4.01
  -6   0   8    4.67    3.86
   5   0  -8   18.26    4.18
  -5   0   8   23.18    4.03
   4   0  -8    2.40    3.40
  -4   0   8    4.96    3.53
   3   0  -8   -0.92    2.89
  -3   0   8   -1.19    3.37
   2   0  -8    6.97    2.72
  -2   0   8    7.84    3.46
   1   0  -8   77.86    4.66
  -1   0   8   78.23    5.58
   0   0  -8    0.70    1.91
   0   0   8    3.08    2.58
  -1   0  -8    1.24    1.63
   1   0   8    1.61    2.36
  -2   0  -8    1.98    1.62
   2   0   8    2.00    2.04
  -3   0  -8   47.10    3.15
   3   0   8   43.33    3.32
   4   0   8   10.38    1.92
   5   0   8   24.22    2.23
   6   0   8    0.20    1.68
   6   0   8    3.91    2.10
   7   0   8    8.68    2.26
   8   0   8    2.00    2.16
   9   0   8   51.75    4.08
  10   0   8   12.27    3.66
   5  -1  -8    0.32    3.84
  -5   1   8   13.31    3.92
   4  -1  -8    0.45    3.41
  -4   1   8    3.12    3.29
   3  -1  -8    1.55    3.08
  -3   1   8    2.22    3.24
   2  -1  -8    9.08    2.93
  -2   1   8    9.93    3.43
   1  -1  -8   72.15    4.77
  -1   1   8   81.26    5.55
   0  -1  -8   35.13    3.75
   0   1   8   30.14    3.51
  -1  -1  -8   12.51    2.06
   1   1   8   14.84    2.74
  -2  -1  -8   26.78    2.34
   2   1   8   32.42    3.75
  -3  -1  -8  129.34    4.57
   3   1   8  130.58    4.78
  -4  -1  -8   59.72    3.53
   4   1   8   64.24    3.41
   4   1   8   60.89    3.37
   5   1   8   21.46    2.35
   5   1   8   15.94    1.94
   6   1   8    5.65    1.75
   6   1   8   13.77    2.46
   7   1   8   11.85    2.34
   8   1   8   12.55    2.43
   9   1   8   35.08    3.25
  10   1   8    7.83    3.57
   5  -2  -8    1.50    4.12
  -5   2   8   11.82    3.99
   4  -2  -8    1.37    3.63
  -4   2   8    8.54    3.63
   3  -2  -8   20.85    3.71
  -3   2   8   22.95    3.80
   2  -2  -8   -1.37    2.71
  -2   2   8   -2.13    3.04
   1  -2  -8   -0.34    2.40
  -1   2   8    6.05    1.62
  -1   2   8    3.02    2.98
   0  -2  -8    0.31    2.14
   0   2   8    1.49    1.62
   0   2   8    1.75    2.87
  -1  -2  -8   52.56    4.07
   1   2   8   58.62    4.74
   1   2   8   55.62    3.08
  -2  -2  -8   14.26    2.06
   2   2   8   19.81    2.89
   2   2   8   17.35    2.10
  -3  -2  -8  140.87    4.76
   3   2   8  137.04    5.02
   3   2   8  141.02    4.54
  -4  -2  -8    1.89    1.71
  -4  -2  -8    3.23    1.05
   4   2   8    3.31    1.85
   4   2   8    4.82    2.05
   5   2   8   63.96    3.79
   5   2   8   67.71    3.55
   6   2   8   -2.05    1.98
   7   2   8  121.18    4.75
   8   2   8   32.40    2.96
   9   2   8    4.75    2.51
  10   2   8   -0.49    2.47
   4  -3  -8   -0.18    3.74
  -4   3   8    2.86    3.54
   3  -3  -8   11.37    3.54
  -3   3   8   18.09    3.91
   2  -3  -8   -0.75    2.86
  -2   3   8    2.17    3.20
   1  -3  -8    6.08    2.83
  -1   3   8    7.15    3.06
   0  -3  -8    5.31    2.44
   0   3   8    8.79    1.78
   0   3   8    2.97    2.89
  -1  -3  -8   18.68    2.61
   1   3   8   17.54    2.07
   1   3   8   17.41    2.97
  -2  -3  -8    2.95    1.89
   2   3   8    4.33    2.51
   2   3   8    5.25    1.91
  -3  -3  -8    4.46    1.81
   3   3   8    8.60    2.04
   3   3   8    6.18    2.36
  -4  -3  -8   -0.13    0.91
  -4  -3  -8    2.26    1.77
   4   3   8    0.90    1.76
   4   3   8    0.20    2.17
  -5  -3  -8  128.13    3.37
   5   3   8  127.55    4.69
   5   3   8  125.47    4.63
  -6  -3  -8   15.17    1.53
   6   3   8   17.35    2.51
  -7  -3  -8   38.33    2.63
   7   3   8   35.24    2.98
   8   3   8   17.58    2.70
   9   3   8    0.70    2.44
  10   3   8    6.43    2.76
  11   3   8   31.28    4.82
  11   3   8   44.86    5.14
   4  -4  -8    6.18    3.98
  -4   4   8    4.99    4.02
   3  -4  -8   19.17    4.01
  -3   4   8   32.06    4.51
   2  -4  -8   -0.79    3.10
  -2   4   8    6.54    3.32
   1  -4  -8   37.38    3.72
  -1   4   8   38.59    4.04
   0  -4  -8    3.19    2.60
   0   4   8    3.65    2.85
  -1  -4  -8   42.90    4.47
   1   4   8   40.27    4.35
   1   4   8   37.88    3.03
  -2  -4  -8   -0.45    1.92
   2   4   8    2.02    2.45
   2   4   8    1.25    1.78
  -3  -4  -8   19.09    2.41
   3   4   8   20.67    2.33
   3   4   8   19.56    2.67
  -4  -4  -8   58.82    2.34
  -4  -4  -8   66.16    3.88
   4   4   8   63.13    3.63
   4   4   8   61.14    3.88
  -5  -4  -8  156.65    5.47
  -5  -4  -8  148.67    3.91
   5   4   8  151.56    5.14
   5   4   8  145.59    4.83
  -6  -4  -8   13.29    1.62
   6   4   8   12.98    2.35
  -7  -4  -8   49.58    2.95
   7   4   8   48.65    3.90
  -8  -4  -8    2.97    1.71
   8   4   8    1.77    2.36
  -9  -4  -8   45.49    3.55
   9   4   8   41.70    3.42
  10   4   8   14.04    3.03
  11   4   8   11.31    3.14
   3  -5  -8    2.34    3.60
  -3   5   8    9.08    4.03
   2  -5  -8    2.49    3.23
  -2   5   8    3.39    3.62
   1  -5  -8   18.29    3.40
  -1   5   8   30.15    4.03
   0  -5  -8    8.53    2.88
   0   5   8   10.65    3.28
  -1  -5  -8    2.36    2.59
   1   5   8    5.69    3.00
   1   5   8    1.77    1.77
  -2  -5  -8    4.60    2.29
   2   5   8    8.28    2.80
   2   5   8    6.04    2.00
  -3  -5  -8   70.63    2.75
  -3  -5  -8   69.53    4.33
   3   5   8   67.77    4.54
   3   5   8   66.59    3.71
  -4  -5  -8    8.59    2.27
  -4  -5  -8    5.61    1.38
   4   5   8    7.18    2.22
   4   5   8    7.36    2.22
  -5  -5  -8   21.08    1.76
  -5  -5  -8   17.92    2.50
   5   5   8   16.07    2.40
   5   5   8   23.29    2.41
  -6  -5  -8    3.13    1.54
   6   5   8    4.30    2.21
  -7  -5  -8   16.00    1.97
   7   5   8   16.40    2.60
  -8  -5  -8    2.65    1.87
   8   5   8   -2.41    2.32
  -9  -5  -8   70.12    4.03
   9   5   8   62.96    4.65
 -10  -5  -8   38.98    3.07
  10   5   8   32.53    3.57
 -11  -5  -8    4.99    2.61
  11   5   8    0.40    2.87
   2  -6  -8    1.51    3.46
  -2   6   8    6.08    3.82
   1  -6  -8   29.95    3.99
  -1   6   8   30.57    4.27
   0  -6  -8    0.70    2.92
   0   6   8    0.39    3.24
  -1  -6  -8    0.37    2.76
   1   6   8    1.92    3.04
  -2  -6  -8    2.07    2.48
  -2  -6  -8    0.43    2.39
   2   6   8    1.83    2.87
   2   6   8    0.62    2.06
  -3  -6  -8   38.91    2.65
  -3  -6  -8   36.16    3.18
   3   6   8   37.53    2.91
   3   6   8   41.54    4.70
  -4  -6  -8   29.04    2.10
  -4  -6  -8   29.38    3.00
   4   6   8   29.15    2.76
   4   6   8   34.53    4.05
  -5  -6  -8    3.79    1.63
  -5  -6  -8    3.36    2.29
   5   6   8    3.87    2.30
   5   6   8    3.73    2.35
  -6  -6  -8   -1.61    1.61
   6   6   8   -0.49    2.20
  -7  -6  -8   51.91    3.48
   7   6   8   55.63    4.20
  -8  -6  -8   42.64    2.86
   8   6   8   38.98    3.56
  -9  -6  -8   46.16    3.19
   9   6   8   43.80    3.87
 -10  -6  -8   13.31    2.64
  10   6   8   19.18    3.48
 -11  -6  -8    7.73    2.78
  11   6   8    4.43    3.20
   1  -7  -8   -1.77    3.23
  -1   7   8   -0.37    3.78
   0  -7  -8    3.14    3.21
   0   7   8    5.27    3.64
  -1  -7  -8    4.85    3.04
   1   7   8    9.45    3.46
  -2  -7  -8   -3.07    2.61
   2   7   8    2.13    3.04
  -3  -7  -8   57.13    4.78
  -3  -7  -8   54.49    3.23
   3   7   8   57.39    4.00
   3   7   8   63.78    5.25
  -4  -7  -8    4.24    2.57
  -4  -7  -8    5.23    1.81
   4   7   8   10.15    2.72
   4   7   8    1.64    2.38
  -5  -7  -8   13.03    2.00
  -5  -7  -8   12.52    2.68
   5   7   8    7.93    2.57
  -6  -7  -8   17.08    2.19
   6   7   8   12.23    2.66
  -7  -7  -8   43.00    3.46
   7   7   8   37.73    3.47
  -8  -7  -8   48.57    3.91
   8   7   8   53.13    4.49
  -9  -7  -8   29.81    2.97
   9   7   8   22.34    3.31
 -10  -7  -8   12.48    2.83
  10   7   8    8.01    3.30
 -11  -7  -8    6.68    2.72
  11   7   8    5.98    3.32
   0  -8  -8    4.85    3.49
   0   8   8    6.28    3.91
  -1  -8  -8   32.69    3.89
   1   8   8   30.48    4.36
  -2  -8  -8    6.06    2.90
   2   8   8    4.74    3.34
  -3  -8  -8    2.18    2.73
  -3  -8  -8    4.37    2.08
   3   8   8    7.22    3.15
   3   8   8    8.17    3.02
  -4  -8  -8    4.64    2.03
  -4  -8  -8    3.28    2.68
   4   8   8    2.08    2.58
   4   8   8   10.13    2.93
  -5  -8  -8   25.90    2.53
  -5  -8  -8   34.35    3.34
   5   8   8   25.56    3.27
  -6  -8  -8    5.77    2.17
   6   8   8    7.99    2.85
  -7  -8  -8   33.38    2.91
   7   8   8   30.24    3.46
  -8  -8  -8   28.62    2.94
   8   8   8   27.03    3.54
  -9  -8  -8    3.82    2.65
   9   8   8    0.74    2.95
 -10  -8  -8    0.86    2.78
  10   8   8   -1.02    3.05
   1   9   8   30.82    4.65
   2   9   8   17.44    4.09
  -3  -9  -8   -1.60    2.70
  -3  -9  -8   -3.76    2.86
   3   9   8    0.69    3.29
  -4  -9  -8   -4.59    2.15
  -4  -9  -8    4.21    2.77
   4   9   8    1.12    2.65
   4   9   8    4.50    3.16
  -5  -9  -8   17.41    2.64
  -5  -9  -8   21.15    3.15
   5   9   8   16.24    3.19
  -6  -9  -8   17.89    2.65
   6   9   8   20.17    3.28
  -7  -9  -8   15.53    2.77
   7   9   8   13.88    3.15
  -8  -9  -8   19.94    2.92
   8   9   8   10.38    3.28
  -9  -9  -8    9.91    2.94
   9   9   8    9.53    3.25
 -10  -9  -8   17.06    3.22
  10   9   8   13.96    3.77
   3  10   8   18.30    4.14
  -4 -10  -8    3.97    3.11
  -5 -10  -8   18.32    2.94
   5  10   8   21.70    3.54
  -6 -10  -8   38.02    3.39
   6  10   8   37.10    3.87
  -7 -10  -8   -3.29    2.64
   7  10   8   -0.39    3.13
  -8 -10  -8   -1.43    2.74
   8  10   8    1.32    3.27
  -2  -9   9   -1.21    4.22
  -1  -9   9   -5.38    4.03
  -4  -8   9   -0.88    4.17
  -3  -8   9   -1.42    4.02
  -2  -8   9    4.30    4.04
  -1  -8   9    3.05    4.00
   0  -8   9   19.27    4.27
   1  -8   9    9.05    4.01
   2  -8   9    7.20    3.70
  -5  -7   9   -8.45    4.13
  -4  -7   9   -7.71    3.79
  -3  -7   9   -2.75    3.72
  -2  -7   9   23.71    4.34
  -1  -7   9    9.04    3.84
   0  -7   9   20.84    4.10
   1  -7   9    3.04    3.37
   2  -7   9    1.02    3.39
   3  -7   9   -3.38    3.20
   4  -7   9   37.01    4.71
  -5  -6   9  -12.33    4.26
  -4  -6   9   -0.77    3.84
  -3  -6   9   -2.17    3.65
  -2  -6   9   20.77    3.98
  -1  -6   9   16.43    3.63
   0  -6   9    1.21    3.17
   1  -6   9    3.50    3.14
   2  -6   9   10.93    3.47
   3  -6   9   19.82    3.72
   4  -6   9   14.96    3.69
   5  -6   9   23.41    4.04
  -5  -5   9   -7.96    4.27
  -4  -5   9    0.03    4.00
  -3  -5   9    1.42    3.57
  -2  -5   9   24.46    3.87
  -1  -5   9    8.71    3.30
   0  -5   9    9.52    3.14
   1  -5   9    0.81    2.87
   2  -5   9   24.29    3.59
   3  -5   9   30.68    3.82
   4  -5   9   14.59    3.37
   5  -5   9   10.05    3.40
   6  -5   9    3.56    3.23
   6   4  -9    3.00    3.87
  -6  -4   9   -6.18    4.69
   5   4  -9   -1.56    3.40
  -5  -4   9  -10.89    4.32
   4   4  -9   18.05    3.30
  -4  -4   9   11.93    4.43
   3   4  -9    8.57    2.61
  -3  -4   9    4.20    3.69
   2   4  -9   19.34    2.49
  -2  -4   9   19.38    3.70
   1   4  -9   16.73    2.25
  -1  -4   9   20.36    3.36
   0   4  -9   77.99    3.67
   0  -4   9   70.09    5.43
  -1   4  -9   20.51    2.38
   1  -4   9   22.51    3.39
   2  -4   9   63.94    5.02
   3  -4   9   89.34    5.48
   4  -4   9    0.75    2.64
   5  -4   9    2.68    2.69
   6  -4   9   22.40    3.40
   7  -4   9   29.48    4.86
   6   3  -9    3.27    4.20
  -6  -3   9    6.99    4.52
   5   3  -9    8.10    3.77
  -5  -3   9   -4.32    4.32
   4   3  -9    5.19    3.27
  -4  -3   9   -0.58    4.15
   3   3  -9   15.31    3.15
  -3  -3   9   14.62    4.20
   2   3  -9   -3.06    2.35
  -2  -3   9    4.95    3.46
   1   3  -9    8.22    2.24
  -1  -3   9    9.07    3.19
   0   3  -9    5.09    1.97
   0  -3   9    4.90    2.73
  -1   3  -9   29.24    2.52
   1  -3   9   33.18    3.55
  -2   3  -9   32.15    3.17
   2  -3   9   32.92    3.43
   3  -3   9   30.37    3.31
   4  -3   9    3.25    2.48
   5  -3   9   27.18    3.20
   6  -3   9    1.20    2.30
   7  -3   9   55.26    3.96
   8  -3   9   11.95    4.59
   6   2  -9   13.05    4.57
   5   2  -9   -0.49    3.82
  -5  -2   9    1.13    4.24
   4   2  -9    3.72    3.35
  -4  -2   9   -4.79    4.07
   3   2  -9   10.07    3.18
  -3  -2   9    5.75    4.01
   2   2  -9   48.02    4.85
  -2  -2   9   44.42    4.61
   1   2  -9   50.92    4.20
  -1  -2   9   54.15    5.38
   0   2  -9   73.97    4.06
   0  -2   9   72.09    5.20
  -1   2  -9   70.16    3.84
   1  -2   9   69.71    4.73
  -2   2  -9    1.68    1.79
   2  -2   9   -1.53    2.34
   3  -2   9    5.53    2.32
   4  -2   9   72.33    4.44
   5  -2   9  126.48    5.21
   6  -2   9   22.47    2.79
   7  -2   9   37.58    3.17
   8  -2   9    0.06    2.42
   5   1  -9    7.50    4.11
  -5  -1   9   17.71    4.28
   4   1  -9    2.82    3.52
  -4  -1   9    0.74    3.87
   3   1  -9    6.39    3.22
  -3  -1   9    6.36    4.02
   2   1  -9   33.11    3.58
  -2  -1   9   28.37    4.33
   1   1  -9   41.03    3.40
  -1  -1   9   41.69    4.25
   0   1  -9   -0.92    2.12
   0  -1   9    0.30    2.92
  -1   1  -9   39.29    3.59
   1  -1   9   33.90    3.51
  -2   1  -9   25.39    2.52
   2  -1   9   21.43    2.86
  -3   1  -9   59.98    3.67
   3  -1   9   59.36    4.16
   4  -1   9   85.33    4.26
   5  -1   9   81.94    4.15
   6  -1   9    8.35    2.27
   6  -1   9    6.68    2.20
   7  -1   9   33.64    3.13
   8  -1   9    3.75    2.48
   5   0  -9   -1.46    4.00
  -5   0   9    6.62    3.86
   4   0  -9   -0.53    3.52
  -4   0   9    4.21    3.76
   3   0  -9    7.37    3.41
  -3   0   9    6.52    3.83
   2   0  -9   36.33    3.73
  -2   0   9   33.46    4.44
   1   0  -9   26.75    3.18
  -1   0   9   27.45    4.15
   0   0  -9   -1.69    2.19
   0   0   9    2.95    2.96
  -1   0  -9    1.09    1.93
   1   0   9    4.74    2.88
  -2   0  -9   22.72    2.44
   2   0   9   23.61    3.00
  -3   0  -9  185.74    5.75
   3   0   9  187.91    6.12
   4   0   9   49.97    3.78
   5   0   9   11.10    2.13
   6   0   9    1.70    2.14
   7   0   9   46.97    3.57
   8   0   9   20.54    2.86
   9   0   9   50.97    4.38
   5  -1  -9    1.82    4.26
  -5   1   9    8.41    4.08
   4  -1  -9   26.48    4.35
  -4   1   9   36.25    4.49
   3  -1  -9   17.67    3.82
  -3   1   9   21.45    4.08
   2  -1  -9    4.72    3.13
  -2   1   9   10.04    3.78
   1  -1  -9   21.13    3.24
  -1   1   9   19.05    3.87
   0  -1  -9   10.81    2.60
   0   1   9   13.01    3.55
  -1  -1  -9    8.29    2.17
   1   1   9    9.48    3.06
  -2  -1  -9   43.82    3.68
   2   1   9   42.62    4.60
  -3  -1  -9  125.56    4.96
   3   1   9  133.71    5.48
  -4  -1  -9    4.97    1.95
   4   1   9    6.46    2.29
   4   1   9    4.13    2.04
   5   1   9   10.42    2.12
   5   1   9    3.42    2.15
   6   1   9    4.91    2.43
   6   1   9    1.40    1.87
   7   1   9  108.88    4.93
   8   1   9   34.07    3.19
   9   1   9   49.16    3.79
  10   1   9    1.46    2.81
   4  -2  -9    2.45    3.85
  -4   2   9    9.63    3.99
   3  -2  -9   76.72    6.74
  -3   2   9   75.26    6.22
   2  -2  -9    4.01    3.13
  -2   2   9    4.18    3.41
   1  -2  -9   -0.80    2.69
  -1   2   9   -0.15    3.20
   0  -2  -9    1.55    2.57
   0   2   9    0.82    3.22
   0   2   9    0.73    1.82
  -1  -2  -9   31.69    3.04
   1   2   9   32.14    3.76
   1   2   9   34.36    3.17
  -2  -2  -9    9.75    2.26
   2   2   9   10.35    2.15
   2   2   9   10.22    3.09
  -3  -2  -9   79.93    4.18
   3   2   9   83.24    3.97
   3   2   9   81.17    4.99
  -4  -2  -9    6.79    2.02
   4   2   9    7.42    2.57
   4   2   9    4.81    2.06
   5   2   9   35.89    2.94
   5   2   9   45.00    4.03
   6   2   9    1.08    2.19
   7   2   9  131.82    5.23
   8   2   9   47.02    4.06
   9   2   9    2.50    2.67
  10   2   9   -0.34    2.72
   4  -3  -9    3.17    4.12
  -4   3   9    6.57    4.01
   3  -3  -9   22.64    4.09
  -3   3   9   20.54    4.20
   2  -3  -9   13.07    3.57
  -2   3   9   13.67    3.75
   1  -3  -9   15.36    3.37
  -1   3   9   15.46    3.50
   0  -3  -9   21.70    3.23
   0   3   9   19.27    3.57
   0   3   9   22.49    2.27
  -1  -3  -9  134.91    5.90
   1   3   9  133.43    4.68
   1   3   9  137.43    6.30
  -2  -3  -9   14.66    2.49
   2   3   9   15.99    3.18
   2   3   9   19.59    2.45
  -3  -3  -9    3.50    2.05
   3   3   9    4.80    2.79
   3   3   9    2.06    2.12
  -4  -3  -9    2.95    2.04
   4   3   9    0.93    2.60
   4   3   9    4.77    2.17
  -5  -3  -9   43.96    3.94
   5   3   9   37.60    4.17
   5   3   9   42.35    3.69
   6   3   9   20.72    2.78
   7   3   9   39.54    3.87
   8   3   9    5.14    2.68
   9   3   9   12.52    2.89
  10   3   9    2.14    2.76
   3  -4  -9    5.36    3.92
  -3   4   9   12.04    4.14
   2  -4  -9   14.78    3.77
  -2   4   9   14.44    3.89
   1  -4  -9   11.75    3.32
  -1   4   9   18.79    3.79
   0  -4  -9   11.40    3.06
   0   4   9   12.61    3.41
  -1  -4  -9  130.61    6.17
   1   4   9  134.75    6.32
   1   4   9  126.35    4.45
  -2  -4  -9   11.65    2.57
   2   4   9   12.61    3.05
   2   4   9   10.47    2.17
  -3  -4  -9    0.38    2.16
   3   4   9    1.58    2.59
   3   4   9    3.51    2.13
  -4  -4  -9   22.05    2.70
   4   4   9   29.50    3.06
   4   4   9   26.28    2.71
  -5  -4  -9  118.28    5.14
   5   4   9  113.28    4.81
   5   4   9  122.33    4.91
   6   4   9   60.75    4.16
   7   4   9   45.86    4.10
   8   4   9   -1.34    2.34
  -9  -4  -9   59.67    5.25
   9   4   9   55.40    4.56
  10   4   9   13.33    3.10
   2  -5  -9    7.88    3.72
  -2   5   9   10.46    4.14
   1  -5  -9   41.02    4.25
  -1   5   9   46.01    4.78
   0  -5  -9    5.41    3.23
   0   5   9    9.58    3.43
  -1  -5  -9    3.81    2.91
   1   5   9    2.50    3.13
  -2  -5  -9    7.45    2.69
   2   5   9    7.94    3.05
   2   5   9    6.53    2.17
  -3  -5  -9   82.24    4.94
   3   5   9   93.64    5.23
   3   5   9   85.08    4.30
  -4  -5  -9    8.45    2.60
   4   5   9    9.96    2.46
   4   5   9   14.67    2.71
  -5  -5  -9   48.46    4.46
   5   5   9   55.69    4.27
   5   5   9   44.82    3.43
   6   5   9   43.39    3.90
   7   5   9   13.38    2.62
   8   5   9    5.89    2.57
  -9  -5  -9   62.54    5.34
   9   5   9   62.77    4.65
 -10  -5  -9   24.14    2.98
  10   5   9   15.48    3.27
   1  -6  -9   34.90    4.26
  -1   6   9   39.10    4.81
   0  -6  -9   12.99    3.48
   0   6   9   16.52    3.87
  -1  -6  -9   -2.35    2.92
   1   6   9    7.44    3.39
  -2  -6  -9   31.04    3.52
   2   6   9   35.69    3.93
   2   6   9   26.08    3.38
  -3  -6  -9  142.23    6.08
   3   6   9  137.48    6.31
   3   6   9  121.10    4.90
  -4  -6  -9   29.07    3.25
   4   6   9   33.67    3.38
   4   6   9   32.05    2.96
  -5  -6  -9   66.66    4.99
   5   6   9   64.83    4.25
   6   6   9   17.64    2.75
   7   6   9   56.00    4.34
   8   6   9   44.80    4.39
   9   6   9   46.49    3.82
 -10  -6  -9   31.18    4.16
  10   6   9   29.07    3.62
   0  -7  -9   -3.83    3.33
   0   7   9    5.14    3.70
  -1  -7  -9   33.47    4.07
   1   7   9   35.56    4.37
  -2  -7  -9   13.11    3.29
   2   7   9   14.59    3.58
  -3  -7  -9  100.65    5.76
   3   7   9   78.51    4.48
   3   7   9  103.95    5.96
  -4  -7  -9   12.68    2.98
   4   7   9   17.06    3.09
   4   7   9   15.25    2.73
  -5  -7  -9    8.43    2.76
   5   7   9    1.69    2.58
   6   7   9    3.00    2.63
   7   7   9   50.23    4.50
   8   7   9   41.84    3.68
   9   7   9   10.48    3.29
 -10  -7  -9   15.35    4.40
  10   7   9    2.92    3.12
  -1  -8  -9   61.76    6.47
   1   8   9   70.85    6.90
  -2  -8  -9   36.97    4.08
   2   8   9   52.08    6.15
  -3  -8  -9   12.23    3.25
   3   8   9   10.51    3.56
  -4  -8  -9   16.49    3.26
   4   8   9   24.82    3.62
   4   8   9   12.34    2.95
  -5  -8  -9   29.07    3.46
   5   8   9   23.59    3.27
   6   8   9   32.79    3.56
   7   8   9   62.78    4.96
   8   8   9   35.67    3.92
   9   8   9   10.40    3.31
  10   8   9   -5.08    3.25
  -2  -9  -9   14.29    3.68
   2   9   9   21.26    4.34
  -3  -9  -9    4.36    3.22
   3   9   9    4.43    3.63
  -4  -9  -9    5.02    3.14
   4   9   9    9.54    6.75
  -5  -9  -9   72.21    5.72
   5   9   9   52.10    4.86
   6   9   9   42.80    3.92
   7   9   9   15.66    3.40
   8   9   9   11.37    3.50
   9   9   9    6.62    3.30
   6  10   9   25.92    3.78
   7  10   9   -5.60    3.15
  -2  -8  10    3.86    4.45
  -1  -8  10    6.78    4.42
   0  -8  10   17.24    4.71
   1  -8  10   21.30    4.64
  -3  -7  10   -3.88    4.06
  -2  -7  10   31.89    4.88
  -1  -7  10   15.32    4.24
   0  -7  10   14.60    4.15
   1  -7  10   10.07    4.00
   2  -7  10    2.33    3.78
   3  -7  10   -0.20    3.78
  -4  -6  10   -8.51    4.34
  -3  -6  10   -4.43    3.83
  -2  -6  10   54.20    5.23
  -1  -6  10   23.05    4.33
   0  -6  10    4.08    3.48
   1  -6  10    5.81    3.59
   2  -6  10   22.16    4.07
   3  -6  10   26.92    4.33
   4  -6  10   26.21    4.36
  -4  -5  10    5.66    4.75
  -3  -5  10   12.21    4.38
  -2  -5  10   31.57    4.55
  -1  -5  10    0.14    3.21
   0  -5  10    1.69    3.38
   1  -5  10    6.15    3.23
   2  -5  10   74.26    6.22
   3  -5  10   63.80    5.90
   4  -5  10   10.74    3.53
   5  -5  10    2.92    3.30
   6  -5  10    1.74    3.25
   5   4 -10    2.19    3.61
  -5  -4  10  -11.01    4.97
   4   4 -10   57.00    5.70
  -4  -4  10   37.52    5.45
   3   4 -10   26.32    3.30
  -3  -4  10   22.82    4.79
   2   4 -10    5.71    2.54
  -2  -4  10   -0.25    3.64
  -1  -4  10    8.15    3.69
   0  -4  10    7.35    3.39
   1  -4  10   34.49    4.06
   2  -4  10   47.71    5.32
   3  -4  10   60.93    5.74
   4  -4  10    0.77    2.90
   5  -4  10   -2.73    2.76
   6  -4  10   23.51    3.62
   5   3 -10    6.84    3.96
  -5  -3  10    2.81    4.88
   4   3 -10   28.09    4.10
  -4  -3  10   21.39    5.38
   3   3 -10   28.28    3.71
  -3  -3  10   23.29    4.72
   2   3 -10    5.00    2.68
  -2  -3  10    1.16    3.86
   1   3 -10    7.56    2.51
  -1  -3  10    4.44    3.46
   0   3 -10   22.78    2.67
   0  -3  10   20.07    3.68
  -1   3 -10   24.58    2.60
   1  -3  10   26.87    3.70
  -2   3 -10   12.36    2.22
   2  -3  10   11.19    3.22
   3  -3  10    9.80    2.98
   4  -3  10   34.75    3.79
   5  -3  10    8.61    2.92
   6  -3  10    8.50    2.73
   7  -3  10   36.19    3.30
   5   2 -10    7.83    4.20
  -5  -2  10    6.05    4.55
   4   2 -10   17.91    4.06
  -4  -2  10    1.79    4.64
   3   2 -10   12.54    3.53
  -3  -2  10    4.63    4.53
   2   2 -10   20.74    3.44
  -2  -2  10   19.59    4.31
   1   2 -10    8.68    2.82
  -1  -2  10    6.26    3.78
   0   2 -10   63.26    4.42
   0  -2  10   56.97    5.69
  -1   2 -10  133.50    5.30
   1  -2  10  139.76    6.53
  -2   2 -10   -0.30    2.00
   2  -2  10    2.38    2.73
   3  -2  10    5.45    2.84
   4  -2  10   23.72    3.08
   5  -2  10   76.91    4.93
   6  -2  10   38.62    4.09
   7  -2  10   23.60    3.10
   8  -2  10    5.26    2.82
   4   1 -10    6.86    3.93
  -4  -1  10   -0.20    4.20
   3   1 -10   -1.18    3.36
  -3  -1  10   -8.64    3.97
   2   1 -10   33.50    4.01
  -2  -1  10   35.19    5.05
   1   1 -10   21.60    3.27
  -1  -1  10   27.53    4.27
   0   1 -10   32.82    3.28
   0  -1  10   32.68    4.33
  -1   1 -10   82.57    4.71
   1  -1  10   84.58    5.71
  -2   1 -10    2.32    2.18
   2  -1  10    1.12    2.76
  -3   1 -10   18.15    2.51
   3  -1  10   17.61    3.02
   4  -1  10   13.20    2.71
   5  -1  10   59.17    4.30
   6  -1  10    5.42    2.25
   7  -1  10    0.53    2.47
   8  -1  10    7.66    2.89
   9  -1  10   35.52    3.75
   4   0 -10   11.37    4.16
  -4   0  10   15.22    4.34
   3   0 -10   26.25    4.03
  -3   0  10   28.32    4.63
   2   0 -10   58.33    5.80
  -2   0  10   49.48    5.10
   1   0 -10   62.11    5.33
  -1   0  10   59.95    6.73
   0   0 -10    6.40    2.82
   0   0  10   12.22    3.73
  -1   0 -10    3.22    2.42
   1   0  10    5.05    3.37
  -2   0 -10   10.91    2.50
   2   0  10   12.47    3.28
  -3   0 -10   94.93    4.81
   3   0  10  102.20    5.64
  -4   0 -10   27.32    2.93
   4   0  10   26.72    3.12
   5   0  10   82.96    4.63
   6   0  10    1.88    2.36
   6   0  10    3.71    2.11
   7   0  10   22.62    3.07
   8   0  10   20.82    3.23
   9   0  10   37.85    3.68
   4  -1 -10   19.18    4.54
  -4   1  10   23.62    4.38
   3  -1 -10   54.46    5.11
  -3   1  10   49.07    5.09
   2  -1 -10    5.34    3.34
  -2   1  10    7.93    3.90
   1  -1 -10   56.90    5.67
  -1   1  10   54.21    6.45
   0  -1 -10    2.22    2.77
   0   1  10    0.59    3.60
  -1  -1 -10   57.80    4.59
   1   1  10   49.19    5.80
  -2  -1 -10   90.08    4.83
   2   1  10   88.69    5.66
  -3  -1 -10  160.80    5.93
   3   1  10  169.72    6.80
  -4  -1 -10    9.35    2.33
   4   1  10   11.40    2.99
   4   1  10    7.79    2.32
   5   1  10   38.35    4.24
   5   1  10   34.07    3.04
   6   1  10   -2.88    2.31
   6   1  10   -0.58    3.85
   7   1  10   97.27    5.04
   8   1  10   10.73    2.85
   9   1  10   13.75    3.08
   3  -2 -10   33.12    4.52
  -3   2  10   31.70    4.59
   2  -2 -10    0.61    3.39
  -2   2  10    5.60    3.62
   1  -2 -10   13.81    3.41
  -1   2  10   14.41    3.86
   0  -2 -10   14.49    3.14
   0   2  10   17.24    2.30
   0   2  10   13.94    3.84
  -1  -2 -10   81.29    5.19
   1   2  10   84.40    6.17
   1   2  10   87.84    4.17
  -2  -2 -10   51.89    4.61
   2   2  10   55.66    5.61
   2   2  10   51.71    3.80
  -3  -2 -10  108.18    5.08
   3   2  10  105.88    4.63
   3   2  10  111.96    6.22
  -4  -2 -10    5.52    2.30
   4   2  10    3.96    2.32
   4   2  10    7.12    2.98
   5   2  10   11.33    2.93
   5   2  10    8.32    2.63
   6   2  10   31.44    3.18
   7   2  10   56.17    4.36
   8   2  10   10.09    2.76
   9   2  10    2.42    2.76
  10   2  10   -1.27    2.91
   3  -3 -10    8.40    4.25
  -3   3  10   17.20    4.41
   2  -3 -10    1.27    3.50
  -2   3  10    7.25    3.77
   1  -3 -10   12.40    3.56
  -1   3  10   15.32    3.81
   0  -3 -10   55.39    5.49
   0   3  10   54.58    5.73
  -1  -3 -10  171.76    6.79
   1   3  10  172.89    7.36
   1   3  10  176.98    5.59
  -2  -3 -10   38.14    3.41
   2   3  10   39.70    4.10
   2   3  10   42.86    3.86
  -3  -3 -10    2.15    2.33
   3   3  10    3.57    2.39
   3   3  10   -0.85    3.01
  -4  -3 -10    1.44    2.23
   4   3  10    6.54    2.48
   4   3  10    0.63    2.95
  -5  -3 -10  115.73    5.31
   5   3  10  111.42    5.58
   5   3  10  105.95    4.90
   6   3  10   79.54    4.56
   7   3  10   65.02    4.46
   8   3  10   -1.30    2.58
   9   3  10   21.80    3.45
  10   3  10   -0.05    2.82
   2  -4 -10    4.43    3.85
  -2   4  10    8.59    4.09
   1  -4 -10   27.24    4.08
  -1   4  10   36.38    4.56
   0  -4 -10   15.64    3.55
   0   4  10   18.77    3.81
  -1  -4 -10   95.57    6.12
   1   4  10  102.32    6.34
  -2  -4 -10   -1.04    2.55
   2   4  10    0.78    3.06
   2   4  10    0.84    2.14
  -3  -4 -10   15.14    2.83
   3   4  10   16.87    3.28
   3   4  10   11.13    2.51
  -4  -4 -10    4.04    2.57
   4   4  10    5.62    2.39
   4   4  10    9.46    2.89
  -5  -4 -10  168.23    6.35
   5   4  10  175.62    6.13
   5   4  10  164.93    5.82
   6   4  10   39.47    3.34
   7   4  10    7.97    2.71
   8   4  10    2.34    2.68
   9   4  10   38.81    3.78
  10   4  10    7.39    3.10
   1  -5 -10  102.69    7.43
  -1   5  10  109.88    7.50
   0  -5 -10   16.85    3.78
   0   5  10   26.92    4.24
  -1  -5 -10    0.86    2.99
   1   5  10    8.58    3.42
  -2  -5 -10    5.96    3.00
   2   5  10   13.31    3.39
   2   5  10    1.86    2.25
  -3  -5 -10   72.69    5.24
   3   5  10   75.51    4.46
   3   5  10   81.15    5.62
  -4  -5 -10   47.59    4.81
   4   5  10   40.07    3.36
   4   5  10   49.50    4.71
  -5  -5 -10   63.34    4.91
   5   5  10   63.22    4.56
   5   5  10   69.65    4.99
   6   5  10    1.22    2.62
   7   5  10   14.82    2.85
   8   5  10   12.23    2.89
   9   5  10   18.29    3.33
  10   5  10    7.09    3.19
   0  -6 -10    6.66    3.72
   0   6  10   11.96    4.06
  -1  -6 -10   -1.47    3.20
   1   6  10    8.57    3.71
  -2  -6 -10   23.56    3.62
   2   6  10   28.08    3.96
  -3  -6 -10  143.67    6.50
   3   6  10  128.06    5.19
   3   6  10  143.75    6.63
  -4  -6 -10   33.75    3.57
   4   6  10   55.58    5.19
   4   6  10   37.07    3.22
  -5  -6 -10   22.95    3.23
   5   6  10   15.56    2.91
   6   6  10   11.01    2.82
   7   6  10   49.17    4.48
   8   6  10   15.68    3.02
   9   6  10    7.88    3.22
  10   6  10    8.05    3.26
  -1  -7 -10   40.39    4.55
   1   7  10   58.83    6.30
  -2  -7 -10   11.09    3.46
   2   7  10   20.57    3.96
  -3  -7 -10   46.95    4.28
   3   7  10   61.43    5.95
  -4  -7 -10   23.62    3.54
   4   7  10   19.99    3.00
   4   7  10   27.35    3.65
  -5  -7 -10   10.50    3.03
   5   7  10   11.16    2.95
   6   7  10    5.53    2.84
   7   7  10   41.20    3.72
   8   7  10   13.57    3.29
   9   7  10    2.18    3.02
  10   7  10    1.02    3.31
  -2  -8 -10   16.26    3.76
  -3  -8 -10    4.22    3.39
   3   8  10   11.25    3.72
  -4  -8 -10    3.86    3.22
   4   8  10    1.64    2.75
   4   8  10   11.57    3.57
  -5  -8 -10   27.57    3.64
   5   8  10   22.79    3.31
   6   8  10    9.36    3.14
   7   8  10   26.38    3.50
   8   8  10   13.56    3.46
   9   8  10    0.64    3.22
  -4  -9 -10    6.86    3.42
  -5  -9 -10   71.97    6.22
   5   9  10   54.96    5.05
   6   9  10   24.15    3.66
   7   9  10    4.57    3.37
   8   9  10    6.69    3.55
  -1  -7  11    4.17    4.34
   0  -7  11   21.92    4.67
   1  -7  11   13.23    4.33
  -3  -6  11    0.13    4.59
  -2  -6  11   15.72    4.68
  -1  -6  11   13.90    4.34
   0  -6  11   21.24    4.53
   1  -6  11    6.42    3.84
   2  -6  11    7.25    3.99
   3  -6  11    0.40    3.72
  -3  -5  11   15.38    5.11
  -2  -5  11   26.82    4.93
  -1  -5  11   26.05    4.67
   0  -5  11   -1.22    3.53
   1  -5  11   -3.62    3.50
   2  -5  11   27.58    4.31
   3  -5  11   22.78    4.29
   4  -5  11   -0.42    3.50
   5  -5  11   12.48    3.87
  -4  -4  11   16.22    5.62
  -3  -4  11   13.82    5.07
  -2  -4  11    6.04    4.41
  -1  -4  11   25.64    4.49
   0  -4  11   -4.51    3.30
   1  -4  11   27.57    4.13
   2  -4  11   30.95    4.21
   3  -4  11   20.11    3.79
   4  -4  11    1.96    3.32
   5  -4  11    1.00    3.26
   6  -4  11    6.24    3.29
   4   3 -11   25.97    4.29
  -4  -3  11    9.49    5.61
   3   3 -11    6.82    3.40
  -3  -3  11   -4.27    4.65
   2   3 -11    4.10    3.01
  -2  -3  11   -9.48    4.08
   1   3 -11    2.94    2.59
  -1  -3  11   -1.56    3.80
   0   3 -11  106.89    5.15
   0  -3  11  101.32    7.15
  -1   3 -11   67.19    4.50
   1  -3  11   68.67    6.17
  -2   3 -11   18.74    2.55
   2  -3  11   19.10    3.81
   3  -3  11   28.73    3.91
   4  -3  11    3.40    3.07
   5  -3  11   12.94    3.42
   6  -3  11   10.85    3.17
   7  -3  11    7.65    2.80
   4   2 -11    6.00    4.04
  -4  -2  11    0.79    4.94
   3   2 -11    8.29    3.80
  -3  -2  11   -4.02    4.82
   2   2 -11    5.72    3.22
  -2  -2  11   -0.26    4.32
   1   2 -11   18.69    3.27
  -1  -2  11   11.34    4.37
   0   2 -11   50.63    4.82
   0  -2  11   51.40    5.06
  -1   2 -11   92.21    5.12
   1  -2  11   96.68    6.76
  -2   2 -11    4.28    2.38
   2  -2  11   -1.19    3.25
  -3   2 -11    3.80    2.33
   3  -2  11   -1.87    2.92
   4  -2  11    4.45    3.05
   5  -2  11   76.62    5.25
   6  -2  11   19.83    3.18
   7  -2  11   15.25    3.09
   3   1 -11    0.97    3.74
  -3  -1  11   -6.12    4.48
   2   1 -11   22.43    3.81
  -2  -1  11   20.78    5.14
   1   1 -11   60.92    5.79
  -1  -1  11   53.60    5.44
   0   1 -11   22.40    3.36
   0  -1  11   21.27    4.44
  -1   1 -11   18.62    3.00
   1  -1  11   14.88    3.99
  -2   1 -11   14.59    2.79
   2  -1  11   13.94    3.59
  -3   1 -11   22.37    2.85
   3  -1  11   24.16    3.63
   4  -1  11    9.47    3.09
   5  -1  11   57.82    4.98
   6  -1  11    1.48    2.44
   7  -1  11    5.13    2.77
   8  -1  11    0.38    2.89
   3   0 -11    1.16    3.84
  -3   0  11    9.60    4.57
   2   0 -11   26.93    4.23
  -2   0  11   33.07    5.17
   1   0 -11  100.74    6.35
  -1   0  11   79.89    7.57
   0   0 -11    2.34    2.92
   0   0  11   -8.25    3.83
  -1   0 -11    1.53    2.67
   1   0  11   -5.00    3.54
  -2   0 -11   54.60    4.85
   2   0  11   62.21    6.37
  -3   0 -11   61.76    4.73
   3   0  11   62.81    5.75
  -4   0 -11   32.91    3.16
   4   0  11   30.89    3.76
   5   0  11   49.34    4.88
   6   0  11   17.28    3.66
   6   0  11   16.57    2.87
   7   0  11    6.09    2.76
   8   0  11    3.73    2.93
   9   0  11    7.76    3.25
   3  -1 -11   34.95    5.02
  -3   1  11   35.41    4.97
   2  -1 -11   12.92    3.96
  -2   1  11   15.41    4.36
   1  -1 -11   30.09    4.05
  -1   1  11   41.27    5.14
   0  -1 -11   -4.04    3.00
   0   1  11   -1.62    3.87
  -1  -1 -11   27.24    3.42
   1   1  11   22.97    4.55
  -2  -1 -11   30.80    3.28
   2   1  11   35.54    4.35
  -3  -1 -11   76.65    5.11
   3   1  11   77.20    6.16
  -4  -1 -11    0.53    2.39
   4   1  11    2.00    2.42
   4   1  11    0.11    3.19
   5   1  11    5.50    2.97
   5   1  11    5.01    2.43
   6   1  11    4.51    2.56
   7   1  11   47.63    4.59
   8   1  11    1.28    2.81
   9   1  11   -1.62    2.85
   2  -2 -11   -0.67    3.69
  -2   2  11    8.50    4.00
   1  -2 -11    4.00    3.50
  -1   2  11    2.60    3.86
   0  -2 -11   27.80    3.94
   0   2  11   28.32    4.44
   1   2  11   57.36    4.08
   1   2  11   46.67    4.83
  -2  -2 -11    1.61    2.67
   2   2  11    4.35    2.40
   2   2  11    3.43    3.79
  -3  -2 -11   28.73    3.33
   3   2  11   23.64    4.13
   3   2  11   29.73    3.00
  -4  -2 -11    3.03    2.47
   4   2  11    1.31    3.29
   4   2  11    0.13    2.50
  -5  -2 -11   21.44    2.98
   5   2  11   23.80    2.97
   5   2  11   17.90    3.54
   6   2  11    8.01    2.89
   7   2  11   11.87    2.90
   8   2  11   -2.29    2.86
   9   2  11    0.42    2.88
   2  -3 -11   -0.95    3.83
  -2   3  11    7.41    4.13
   1  -3 -11   16.03    4.05
  -1   3  11   21.76    4.21
   0  -3 -11   37.21    4.22
   0   3  11   42.34    4.71
  -1  -3 -11  101.25    6.21
   1   3  11   97.70    4.72
   1   3  11  112.86    6.85
  -2  -3 -11    0.65    2.75
   2   3  11   -3.26    2.43
   2   3  11    2.04    3.46
  -3  -3 -11    1.36    2.64
   3   3  11    3.05    3.46
   3   3  11    2.10    2.57
  -4  -3 -11   14.23    2.98
   4   3  11   13.77    2.83
   4   3  11   12.41    3.57
  -5  -3 -11   61.86    4.89
   5   3  11   61.51    5.55
   5   3  11   66.59    4.56
   6   3  11    3.23    2.57
   7   3  11   21.08    3.27
   8   3  11    0.72    2.69
   9   3  11    3.86    3.02
  10   3  11   -3.60    2.95
   1  -4 -11   20.36    4.48
  -1   4  11   34.02    4.76
   0  -4 -11    1.81    3.52
   0   4  11    7.37    3.77
  -1  -4 -11   24.05    3.79
   1   4  11   25.33    4.05
  -2  -4 -11   -1.70    2.84
   2   4  11   -0.98    2.34
   2   4  11    4.46    3.43
  -3  -4 -11   16.85    3.21
   3   4  11   26.03    3.80
   3   4  11   21.51    2.93
  -4  -4 -11    4.62    2.77
   4   4  11    1.24    2.53
   4   4  11    5.26    3.09
  -5  -4 -11   31.80    3.52
   5   4  11   34.52    3.59
   5   4  11   31.65    3.25
   6   4  11   -0.92    2.46
   7   4  11    1.43    2.77
   8   4  11    3.70    2.89
   9   4  11    3.95    3.02
  10   4  11   -3.00    3.05
   0  -5 -11    3.16    3.72
   0   5  11   14.91    4.23
  -1  -5 -11   -0.09    3.25
   1   5  11    2.63    3.64
  -2  -5 -11    7.78    3.29
   2   5  11   16.39    3.78
  -3  -5 -11   33.43    3.75
   3   5  11   36.78    4.04
   3   5  11   32.62    3.30
  -4  -5 -11   17.18    3.26
   4   5  11   23.51    3.42
   4   5  11   21.89    3.23
  -5  -5 -11   30.94    3.45
   5   5  11   29.75    3.37
   6   5  11    0.52    2.71
   7   5  11   21.03    3.31
   8   5  11    0.74    2.86
   9   5  11    3.21    3.05
  10   5  11   -2.19    3.04
  -1  -6 -11    3.71    3.56
   1   6  11   10.61    4.06
  -2  -6 -11    3.26    3.32
   2   6  11    5.56    3.61
  -3  -6 -11   47.61    4.38
   3   6  11   40.02    3.43
   3   6  11   54.10    5.93
  -4  -6 -11    1.59    3.06
   4   6  11    7.06    3.33
   4   6  11   -2.93    2.57
  -5  -6 -11    1.89    2.87
   5   6  11   -1.99    2.65
  -6  -6 -11    7.61    3.06
   6   6  11    2.68    2.91
   7   6  11   21.98    3.46
   8   6  11   -2.95    2.88
   9   6  11    9.76    3.19
  -2  -7 -11    2.32    3.51
   2   7  11    5.46    3.79
  -3  -7 -11    7.27    3.51
   3   7  11   17.02    3.93
  -4  -7 -11    1.38    3.17
   4   7  11    6.14    3.49
   4   7  11   -1.80    2.72
  -5  -7 -11   15.71    3.36
   5   7  11    8.40    2.99
  -6  -7 -11    4.34    3.13
   6   7  11   -1.90    2.85
   7   7  11   18.72    3.35
   8   7  11    1.37    3.07
   9   7  11    3.11    3.32
  -3  -8 -11    4.44    3.63
  -4  -8 -11   -0.99    3.31
  -5  -8 -11   13.47    3.50
   5   8  11    7.07    3.12
  -6  -8 -11    4.42    3.25
   6   8  11   -1.20    3.05
   7   8  11    6.27    3.20
   8   8  11   -3.17    3.09
   0  -6  12   -0.44    4.16
   1  -6  12   -2.66    4.13
  -2  -5  12   15.58    5.09
  -1  -5  12   21.71    4.91
   0  -5  12   11.94    4.30
   1  -5  12    3.71    4.04
   2  -5  12   23.95    4.54
   3  -5  12    4.78    3.88
   4  -5  12   -3.79    3.63
  -2  -4  12   -5.30    4.77
  -1  -4  12   -1.81    4.25
   0  -4  12   -0.24    4.03
   1  -4  12    1.36    3.79
   2  -4  12    3.96    3.76
   3  -4  12    1.30    3.68
   4  -4  12   -0.53    3.50
   5  -4  12    0.61    3.54
   2   3 -12    3.24    3.36
   1   3 -12    3.01    3.03
  -1  -3  12   -0.01    4.50
   0   3 -12   46.45    4.78
   0  -3  12   35.11    5.12
  -1   3 -12    9.71    2.82
   1  -3  12    7.30    4.05
   2  -3  12    0.05    3.51
   3  -3  12    0.71    3.45
   4  -3  12   17.63    3.97
   5  -3  12   23.54    3.95
   6  -3  12    2.06    3.13
   2   2 -12    3.81    3.60
  -2  -2  12   -4.30    4.91
   1   2 -12   15.24    3.51
  -1  -2  12    3.99    4.65
   0   2 -12    2.44    2.96
   0  -2  12    2.44    4.32
  -1   2 -12    9.85    2.91
   1  -2  12    3.03    3.92
  -2   2 -12   15.60    3.03
   2  -2  12   15.65    4.04
  -3   2 -12    2.15    2.46
   3  -2  12   -0.19    3.47
   4  -2  12    9.74    3.50
   5  -2  12    0.60    3.12
   6  -2  12   12.58    3.42
   7  -2  12    3.70    2.90
   2   1 -12   21.80    4.19
  -2  -1  12   16.80    5.50
   1   1 -12   19.26    3.88
  -1  -1  12   12.29    4.98
   0   1 -12    4.39    3.16
   0  -1  12  -10.65    4.07
  -1   1 -12    3.13    2.86
   1  -1  12   -3.40    4.04
  -2   1 -12    8.94    2.96
   2  -1  12    0.49    3.84
  -3   1 -12   10.16    2.81
   3  -1  12   11.38    3.79
   4  -1  12   -0.10    3.25
   5  -1  12   -4.35    3.00
   6  -1  12   20.52    4.44
   6  -1  12   17.67    3.07
   7  -1  12   10.67    3.06
   2   0 -12    6.65    3.95
  -2   0  12   -0.37    4.65
   1   0 -12   18.43    4.00
  -1   0  12    7.33    4.90
   0   0 -12    4.73    3.27
   0   0  12    4.04    4.83
  -1   0 -12    2.80    3.05
   1   0  12   -5.63    3.94
  -2   0 -12    7.79    2.95
   2   0  12    8.53    4.24
  -3   0 -12    8.36    2.97
   3   0  12    9.11    3.95
  -4   0 -12    3.01    2.68
   4   0  12   -3.12    3.28
   5   0  12   -3.10    3.17
   6   0  12   10.48    2.88
   7   0  12    3.09    2.98
   8   0  12    1.90    3.09
   2  -1 -12    3.15    3.83
  -2   1  12    4.34    4.31
   1  -1 -12    2.89    3.65
  -1   1  12    7.52    4.58
   0  -1 -12    4.85    3.40
   0   1  12   -3.12    4.16
  -1  -1 -12    4.82    3.20
   1   1  12   -0.32    4.36
  -2  -1 -12    4.00    2.92
   2   1  12   -8.74    3.88
  -3  -1 -12   13.39    3.22
   3   1  12    5.37    3.84
  -4  -1 -12   12.70    2.97
   4   1  12    4.36    3.86
   4   1  12   15.05    2.75
   5   1  12   10.12    2.73
   5   1  12    8.68    3.62
   6   1  12    1.09    2.66
   7   1  12    3.86    3.03
   8   1  12   -0.85    3.07
   1  -2 -12   -0.82    3.68
  -1   2  12   10.39    4.37
   0  -2 -12   14.08    3.94
   0   2  12   13.80    4.42
  -1  -2 -12   15.75    3.71
   1   2  12   21.01    2.94
   1   2  12   16.19    4.52
  -2  -2 -12    6.18    3.03
   2   2  12   -2.09    3.94
   2   2  12    7.17    2.65
  -3  -2 -12    1.88    2.86
   3   2  12    2.94    2.76
   3   2  12   -5.45    3.81
  -4  -2 -12   17.63    3.22
   4   2  12   10.15    2.92
   4   2  12    4.77    4.03
  -5  -2 -12    5.38    2.90
   5   2  12    8.72    2.84
   5   2  12   -2.35    3.50
   6   2  12   -0.24    2.71
   7   2  12    1.44    2.86
   8   2  12   11.26    3.31
   9   2  12    0.99    3.16
   1  -3 -12    1.19    3.82
  -1   3  12    2.97    3.96
   0  -3 -12    2.32    3.67
   0   3  12    6.68    4.05
  -1  -3 -12   23.83    3.92
   1   3  12   28.05    4.54
  -2  -3 -12    7.04    3.32
   2   3  12    6.45    2.89
   2   3  12   10.50    3.98
  -3  -3 -12   -0.12    2.76
   3   3  12   -0.92    3.71
   3   3  12   -1.32    2.72
  -4  -3 -12    8.73    3.00
   4   3  12    9.59    3.08
   4   3  12    5.34    3.80
  -5  -3 -12   20.42    3.34
   5   3  12   17.90    3.97
   5   3  12   23.05    3.34
   6   3  12    1.24    2.78
   7   3  12    1.16    2.81
   8   3  12   -1.33    2.84
   9   3  12   16.16    3.63
   0  -4 -12   -0.37    3.79
   0   4  12    9.70    4.16
  -1  -4 -12   -0.84    3.37
   1   4  12    7.86    3.85
  -2  -4 -12    2.24    3.27
   2   4  12    8.93    3.77
   2   4  12   -3.62    2.63
  -3  -4 -12    0.84    3.15
   3   4  12    9.78    3.70
   3   4  12    8.63    2.93
  -4  -4 -12    4.16    3.06
   4   4  12   -0.10    2.83
   4   4  12    5.67    3.47
  -5  -4 -12    0.13    2.78
   5   4  12    1.77    2.80
   6   4  12   16.76    3.09
   7   4  12   27.64    3.50
   8   4  12   -2.15    2.94
   9   4  12    5.92    3.48
  -1  -5 -12    0.02    3.62
   1   5  12    4.74    3.95
  -2  -5 -12    7.69    3.52
   2   5  12   10.11    3.95
  -3  -5 -12   13.24    3.69
   3   5  12   25.84    4.04
   3   5  12   10.32    3.05
  -4  -5 -12    6.33    3.36
   4   5  12    0.12    2.97
   4   5  12   12.26    3.49
  -5  -5 -12    4.04    2.99
   5   5  12    0.11    2.88
  -6  -5 -12    2.87    3.14
   6   5  12    1.55    3.10
   7   5  12   23.99    3.61
   8   5  12   -1.70    2.91
   9   5  12   -0.73    3.12
  -2  -6 -12    5.80    3.76
   2   6  12    8.38    3.97
  -3  -6 -12    8.92    3.72
   3   6  12   23.87    4.25
  -4  -6 -12    4.31    3.46
   4   6  12    5.29    3.50
   4   6  12    6.68    3.00
  -5  -6 -12   11.85    3.49
   5   6  12    5.50    3.06
  -6  -6 -12    4.85    3.29
   6   6  12    1.74    3.02
   7   6  12    3.11    3.15
   8   6  12    6.48    3.23
  -4  -7 -12    4.02    3.47
  -5  -7 -12   11.43    3.55
   5   7  12    9.78    3.26
  -6  -7 -12   -0.81    3.27
   6   7  12    1.75    3.12
   7   7  12   -3.53    3.03
   8   7  12    5.50    3.47
   0  -4  13    1.53    4.70
   1  -4  13    0.60    4.35
   2  -4  13    4.38    4.27
   3  -4  13    0.96    3.98
  -1  -3  13   -6.95    5.14
   0  -3  13   -1.92    4.65
   1  -3  13   -5.11    4.19
   2  -3  13    7.60    4.37
   3  -3  13    3.02    3.88
   4  -3  13   17.59    4.33
   5  -3  13    1.89    3.85
   1   2 -13    4.78    3.54
  -1  -2  13  -14.19    4.72
   0   2 -13    5.62    3.33
   0  -2  13   -5.45    4.79
  -1   2 -13    3.86    3.02
   1  -2  13   -7.30    4.38
  -2   2 -13   16.12    3.23
   2  -2  13    8.80    4.41
  -3   2 -13    0.58    2.71
   3  -2  13   -3.62    3.81
   4  -2  13   -3.11    3.77
   5  -2  13    2.56    3.67
   1   1 -13    2.18    3.68
  -1  -1  13   -8.43    5.32
   0   1 -13    7.61    3.57
   0  -1  13   -0.28    5.00
  -1   1 -13    1.85    3.14
   1  -1  13  -10.96    4.38
  -2   1 -13    4.18    3.08
   2  -1  13   -2.42    4.41
  -3   1 -13    5.05    2.87
   3  -1  13   -1.42    4.03
   4  -1  13   -4.35    3.68
   5  -1  13    1.83    3.73
   6  -1  13   23.22    3.20
   1   0 -13    2.80    3.81
  -1   0  13    0.59    5.04
   0   0 -13   10.19    3.79
   0   0  13    1.80    5.20
  -1   0 -13    3.07    3.39
   1   0  13   -9.17    4.60
  -2   0 -13    3.72    3.12
   2   0  13   -5.74    4.20
  -3   0 -13   -1.40    2.93
   3   0  13  -10.65    4.16
  -4   0 -13   40.74    3.87
   4   0  13   44.04    5.12
   5   0  13   14.27    2.94
   5   0  13    2.80    3.81
   6   0  13   14.10    3.16
   7   0  13   10.31    3.41
   0  -1 -13   10.98    3.91
   0   1  13    9.96    5.04
  -1  -1 -13    0.08    3.38
   1   1  13  -12.98    4.37
  -2  -1 -13    4.23    3.29
   2   1  13   -3.05    4.66
  -3  -1 -13    4.82    3.30
   3   1  13    0.21    2.61
   3   1  13   -8.44    4.09
  -4  -1 -13   28.32    3.61
   4   1  13   27.98    4.71
   4   1  13   30.90    3.39
   5   1  13    2.51    4.18
   5   1  13   11.33    3.01
   6   1  13   -0.30    2.88
   7   1  13   -0.65    3.17
   8   1  13   16.08    3.59
   0  -2 -13   16.05    4.06
   0   2  13   11.44    4.68
  -1  -2 -13    7.00    3.69
   1   2  13    6.92    4.60
  -2  -2 -13    6.96    3.38
   2   2  13   -3.93    4.30
   2   2  13    6.76    2.99
  -3  -2 -13    4.22    3.24
   3   2  13   -1.94    4.37
   3   2  13    4.59    2.94
  -4  -2 -13   16.90    3.33
   4   2  13   15.98    3.21
   4   2  13    7.89    4.59
  -5  -2 -13    9.59    3.17
   5   2  13    7.52    3.04
   5   2  13    4.27    4.17
   6   2  13    0.64    3.01
   7   2  13    2.33    3.13
   8   2  13   30.58    3.94
  -1  -3 -13    3.33    3.71
   1   3  13    7.13    4.35
  -2  -3 -13   20.60    4.00
   2   3  13   17.38    3.34
   2   3  13   20.67    4.59
  -3  -3 -13    8.44    3.43
   3   3  13    4.65    3.19
   3   3  13   13.56    4.38
  -4  -3 -13    3.00    3.10
   4   3  13   -0.10    3.04
   4   3  13   -1.20    4.07
  -5  -3 -13    2.72    2.97
   5   3  13    2.75    3.18
   6   3  13   19.72    3.44
   7   3  13    8.87    3.41
   8   3  13    2.96    3.14
  -2  -4 -13   21.53    4.12
   2   4  13   27.99    4.56
  -3  -4 -13   17.64    3.97
   3   4  13   16.47    3.32
   3   4  13   20.29    4.36
  -4  -4 -13   -2.36    3.10
   4   4  13   -2.78    2.94
   4   4  13    5.59    3.86
  -5  -4 -13    5.28    3.23
   5   4  13    0.16    3.04
   6   4  13   52.97    4.39
   7   4  13   18.09    3.47
   8   4  13    1.14    3.27
  -3  -5 -13   12.35    3.93
   3   5  13   22.03    4.27
  -4  -5 -13    6.89    3.70
   4   5  13   22.37    4.05
   4   5  13    5.62    3.28
  -5  -5 -13    5.05    3.28
   5   5  13   -1.00    3.23
  -6  -5 -13   11.81    3.60
   6   5  13    3.16    3.23
   7   5  13   12.13    3.55
   8   5  13    0.68    3.35
  -4  -6 -13   13.62    3.96
   4   6  13    8.93    3.38
   4   6  13   23.47    6.46
  -5  -6 -13   34.33    4.19
   5   6  13   30.90    3.96
  -6  -6 -13    9.32    3.66
   6   6  13    5.40    3.40
   7   6  13   -1.01    3.19
  -2   2 -14   19.97    3.51
   2  -2  14   13.26    5.20
  -3   2 -14    5.01    3.04
   3  -2  14   -2.77    4.30
   4  -2  14   -4.74    4.14
  -1   1 -14   10.07    3.74
   1  -1  14   -3.26    5.09
  -2   1 -14   30.09    4.11
   2  -1  14   21.08    5.63
  -3   1 -14   -0.44    3.01
   3  -1  14   -9.76    4.54
   4  -1  14   -4.56    4.35
   5  -1  14   -1.04    4.17
  -1   0 -14    6.15    3.60
   1   0  14   -0.36    5.61
  -2   0 -14    2.45    3.53
   2   0  14   -7.80    4.89
  -3   0 -14    5.05    3.23
   3   0  14  -11.52    4.50
  -4   0 -14   29.36    3.78
   4   0  14   15.06    5.22
   5   0  14   20.67    3.23
   5   0  14   11.29    4.78
   6   0  14   11.94    3.19
  -2  -1 -14    9.14    3.77
   2   1  14   -1.72    5.29
   2   1  14   16.01    3.21
  -3  -1 -14    2.74    3.42
   3   1  14   12.82    3.12
   3   1  14   -3.02    4.98
  -4  -1 -14   23.91    3.78
   4   1  14   15.42    5.06
   4   1  14   31.14    3.67
   5   1  14   -2.40    4.54
   5   1  14   17.86    3.37
   6   1  14    3.08    3.09
  -2  -2 -14   32.38    4.43
   2   2  14   31.55    5.62
   2   2  14   34.50    3.93
  -3  -2 -14   17.53    3.91
   3   2  14    7.54    4.96
   3   2  14   16.10    3.46
  -4  -2 -14   45.72    4.40
   4   2  14   39.03    5.79
   4   2  14   49.07    4.27
  -5  -2 -14   20.81    3.78
   5   2  14   23.33    3.85
   6   2  14    0.19    3.19
  -3  -3 -14   19.60    3.98
   3   3  14   25.09    5.00
   3   3  14   22.06    3.76
  -4  -3 -14    6.93    3.53
   4   3  14    1.42    4.45
   4   3  14   -0.80    3.24
  -5  -3 -14    0.96    3.24
   5   3  14   -1.58    3.13
   6   3  14   23.07    3.85
  -4  -4 -14   -2.56    3.51
   4   4  14    1.54    3.28
   4   4  14    7.80    4.28
  -5  -4 -14   -0.43    3.37
   5   4  14   -6.41    3.13
   6   4  14   31.15    3.99
   0   0   0    0.00    0.00
;
_shelx_hkl_checksum     38474
_shelx_res_file
;
    C:\Users\igiles\Desktop\Structure_1.res created by SHELXL-2014/7
REM  dtra183_p1 in P1                 New: P-1
REM R1 =  0.0468 for    2473 Fo > 4sig(Fo)  and  0.0902 for all    3625 data
REM    180 parameters refined using      0 restraints
REM Instructions for potential hydrogen bonds
REM Highest difference peak  0.803,  deepest hole -1.310,  1-sigma level  0.298
TITL dtra183_p1 in P1                 New: P-1
CELL 0.71073 8.8870 9.4600 11.2140 85.408 69.978 64.097
ZERR 1.0000 0.0030 0.0030 0.0030 0.004 0.004 0.004
LATT 1
SFAC C H CL CU N O
UNIT 24 40 4 2 8 0
MERG 2
FMAP 2
GRID
PLAN 20
TEMP -123
SIZE 0.025 0.049 0.065
BOND $H
HTAB
HTAB C14 N2
HTAB C14 N1
HTAB C14 N2
HTAB C14 N1
EQIV $1 x+1, y-1, z
HTAB C16 Cl2_$1
HTAB C6 N9
HTAB C6 N10
EQIV $2 -x, -y+1, -z+1
HTAB C6 Cl1_$2
HTAB N1 Cl2
EQIV $3 -x-1, -y+1, -z+1
HTAB N1 Cl2_$3
HTAB N9 Cl1_$2
HTAB N9 Cl2_$2
OMIT  1 1 0
OMIT  1 0 0
OMIT  0 1 0
OMIT  1 1 1
OMIT  0 0 1
L.S. 20
ACTA
WGHT    0.094000
FVAR       0.26320
CU1   4   -0.102963    0.410565    0.432957    11.00000    0.01718    0.01549 =
         0.01821   -0.00218   -0.00673   -0.00545
CL1   3   -0.076212    0.417843    0.630957    11.00000    0.02578    0.02073 =
         0.01769    0.00219   -0.00837   -0.01230
CL2   3   -0.384331    0.613884    0.501731    11.00000    0.01627    0.02067 =
         0.02604   -0.00690   -0.00509   -0.00659
N9    5    0.260592    0.172493    0.386247    11.00000    0.01850    0.01887 =
         0.02728   -0.00284   -0.00954   -0.00558
N2    5   -0.132902    0.393134    0.264334    11.00000    0.01619    0.02027 =
         0.01983   -0.00104   -0.00739   -0.00427
N10   5    0.097155    0.195038    0.390830    11.00000    0.01983    0.02109 =
         0.02183   -0.00048   -0.01017   -0.00842
N1    5   -0.288938    0.399948    0.266094    11.00000    0.01635    0.02181 =
         0.01733   -0.00177   -0.00270   -0.00603
C11   1    0.121842    0.058420    0.342250    11.00000    0.02354    0.01660 =
         0.01881    0.00016   -0.00945   -0.00965
C13   1    0.386733    0.027542    0.336790    11.00000    0.02066    0.01959 =
         0.02375    0.00037   -0.00673   -0.00701
C3    1   -0.018983    0.339414    0.145525    11.00000    0.02125    0.02164 =
         0.01781    0.00061   -0.00643   -0.00719
C5    1   -0.278137    0.354250    0.152684    11.00000    0.02358    0.01955 =
         0.02224   -0.00163   -0.01148   -0.00453
C4    1   -0.106180    0.314869    0.070813    11.00000    0.02722    0.02569 =
         0.01817   -0.00069   -0.00892   -0.00641
C14   1   -0.031318    0.036202    0.334403    11.00000    0.03068    0.02107 =
         0.03181    0.00708   -0.01812   -0.01405
AFIX 123
H14D  2    0.012011   -0.070251    0.296541    10.50000   -1.50000
H14F  2   -0.118217    0.050240    0.420112    10.50000   -1.50000
H14E  2   -0.088044    0.114068    0.281416    10.50000   -1.50000
H14B  2   -0.141511    0.132956    0.368838    10.50000   -1.50000
H14A  2   -0.011284    0.012465    0.245267    10.50000   -1.50000
H14C  2   -0.041456   -0.051363    0.383963    10.50000   -1.50000
AFIX   0
C12   1    0.301767   -0.050680    0.307285    11.00000    0.02335    0.01547 =
         0.02118   -0.00317   -0.00599   -0.00558
C16   1    0.577223   -0.024291    0.321515    11.00000    0.02084    0.02698 =
         0.04248   -0.00113   -0.01079   -0.00592
AFIX 123
H16B  2    0.647453   -0.133447    0.283860    10.50000   -1.50000
H16A  2    0.622081    0.044157    0.265634    10.50000   -1.50000
H16C  2    0.587278   -0.017637    0.405016    10.50000   -1.50000
H16D  2    0.590422    0.062163    0.352480    10.50000   -1.50000
H16F  2    0.615794   -0.115442    0.370706    10.50000   -1.50000
H16E  2    0.650597   -0.053648    0.231324    10.50000   -1.50000
AFIX   0
C6    1    0.171215    0.311006    0.105588    11.00000    0.02202    0.03476 =
         0.02518    0.00094   -0.00425   -0.01263
AFIX 123
H6D   2    0.231348    0.272050    0.015472    10.50000   -1.50000
H6F   2    0.176550    0.409864    0.118016    10.50000   -1.50000
H6E   2    0.230455    0.232478    0.157090    10.50000   -1.50000
H6B   2    0.194221    0.337545    0.178247    10.50000   -1.50000
H6A   2    0.249019    0.199731    0.075702    10.50000   -1.50000
H6C   2    0.195114    0.377117    0.036629    10.50000   -1.50000
AFIX   0
C8    1   -0.434111    0.351144    0.131572    11.00000    0.03100    0.03474 =
         0.03299    0.00184   -0.01818   -0.01426
AFIX 123
H8B   2   -0.400013    0.314489    0.042779    10.50000   -1.50000
H8A   2   -0.471963    0.279412    0.188137    10.50000   -1.50000
H8C   2   -0.532493    0.457497    0.149976    10.50000   -1.50000
H8D   2   -0.536300    0.386443    0.211149    10.50000   -1.50000
H8F   2   -0.464350    0.421519    0.065791    10.50000   -1.50000
H8E   2   -0.403820    0.243435    0.103952    10.50000   -1.50000
AFIX   0
C15   1    0.386185   -0.216566    0.248490    11.00000    0.03239    0.02593 =
         0.03997   -0.00691   -0.00984   -0.00894
AFIX 123
H15B  2    0.294665   -0.241048    0.238329    10.50000   -1.50000
H15A  2    0.476186   -0.226782    0.164962    10.50000   -1.50000
H15C  2    0.442753   -0.290043    0.303838    10.50000   -1.50000
H15D  2    0.514404   -0.264201    0.233090    10.50000   -1.50000
H15F  2    0.332883   -0.278467    0.306458    10.50000   -1.50000
H15E  2    0.366316   -0.215205    0.167581    10.50000   -1.50000
AFIX   0
C7    1   -0.026316    0.254447   -0.065862    11.00000    0.03965    0.04553 =
         0.02024   -0.00670   -0.00440   -0.01495
AFIX 123
H7B   2    0.098278    0.237119   -0.098944    10.50000   -1.50000
H7A   2   -0.032125    0.154717   -0.073936    10.50000   -1.50000
H7C   2   -0.092576    0.331769   -0.114590    10.50000   -1.50000
H7D   2   -0.115893    0.245284   -0.092703    10.50000   -1.50000
H7F   2    0.014510    0.327686   -0.117711    10.50000   -1.50000
H7E   2    0.074960    0.150634   -0.077057    10.50000   -1.50000
AFIX   0
H1    2   -0.366770    0.427048    0.327542    11.00000   -0.00024
H9    2    0.269586    0.250600    0.412250    11.00000    0.04697
HKLF 4
REM  dtra183_p1 in P1                 New: P-1
REM R1 =  0.0457 for    2472 Fo > 4sig(Fo)  and  0.0844 for all    3620 data
REM    180 parameters refined using      0 restraints
END
WGHT      0.0675      0.0000
REM Instructions for potential hydrogen bonds
HTAB C14 N2
HTAB C14 N1
HTAB C14 N2
HTAB C14 N1
HTAB C16 Cl2_$1
HTAB C6 N9
HTAB C6 N10
HTAB C6 Cl1_$2
HTAB N1 Cl2
HTAB N1 Cl2_$3
HTAB N9 Cl1_$2
HTAB N9 Cl2_$2
REM Highest difference peak  0.874,  deepest hole -0.621,  1-sigma level  0.115
Q1    1  -0.1506  0.4057  0.5503  11.00000  0.05    0.87
Q2    1  -0.0708  0.4424  0.3315  11.00000  0.05    0.80
Q3    1   0.0245  0.2629  0.4374  11.00000  0.05    0.67
Q4    1  -0.2607  0.5742  0.4809  11.00000  0.05    0.66
Q5    1  -0.0389  0.4393  0.5194  11.00000  0.05    0.66
Q6    1  -0.2122  0.5680  0.4212  11.00000  0.05    0.65
Q7    1  -0.1159  0.5649  0.4521  11.00000  0.05    0.60
Q8    1  -0.3437  0.6173  0.3956  11.00000  0.05    0.60
Q9    1  -0.2075  0.4155  0.4430  11.00000  0.05    0.58
Q10   1  -0.1607  0.3730  0.3582  11.00000  0.05    0.57
Q11   1  -0.4391  0.6031  0.6085  11.00000  0.05    0.57
Q12   1  -0.1158  0.4002  0.7409  11.00000  0.05    0.55
Q13   1   0.1673  0.2200  0.3774  11.00000  0.05    0.55
Q14   1  -0.0052  0.4117  0.4149  11.00000  0.05    0.54
Q15   1  -0.2274  0.4173  0.7018  11.00000  0.05    0.54
Q16   1  -0.6633  0.4139  0.3169  11.00000  0.05    0.52
Q17   1   0.0050 -0.0649  0.3456  11.00000  0.05    0.49
Q18   1  -0.1794  0.4126  0.3611  11.00000  0.05    0.49
Q19   1   0.0867  0.2441  0.3138  11.00000  0.05    0.46
Q20   1  -0.0357  0.2618  0.6301  11.00000  0.05    0.46
;
_shelx_res_checksum     82604
data_2
_database_code_depnum_ccdc_archive 'CCDC 1823018'
_audit_creation_method     'SHELXL-2014/7'
_chemical_name_systematic
;\
Aquatetrakis(3,4,5-trimethyl-1<i>H</i>-pyrazole-\
\k<i>N</i>^2^)copper(II) dinitrate
;
_chemical_name_common     ?
_chemical_formula_moiety     'C24 H42 Cu N8 O, 2(N O3)'
_chemical_formula_sum     'C24 H42 Cu N10 O7'
_chemical_formula_iupac     '[Cu (C6 H10 N2)4 (H2 O)] (N O3)2'
_chemical_formula_weight     646.21
_chemical_melting_point     ?
_shelx_space_group_comment
;
The symmetry employed for this shelxl refinement is uniquely defined
by the following loop, which should always be used as a source of
symmetry information in preference to the above space-group names.
They are only intended as comments.
;
_space_group_crystal_system     monoclinic
_space_group_name_H-M_alt     'I 2/a'
_space_group_name_Hall     '-I 2ya'
loop_
    _space_group_symop_operation_xyz
    'x, y, z'
    '-x+1/2, y, -z'
    'x+1/2, y+1/2, z+1/2'
    '-x+1, y+1/2, -z+1/2'
    '-x, -y, -z'
    'x-1/2, -y, z'
    '-x+1/2, -y+1/2, -z+1/2'
    'x, -y+1/2, z+1/2'
_cell_length_a     20.107(7)
_cell_length_b     7.8939(16)
_cell_length_c     20.472(4)
_cell_angle_alpha     90
_cell_angle_beta     102.651(2)
_cell_angle_gamma     90
_cell_volume     3170.5(14)
_cell_formula_units_Z     4
_cell_measurement_reflns_used     4118
_cell_measurement_theta_min     5.549
_cell_measurement_theta_max     54.806
_cell_measurement_temperature     150(2)
_exptl_crystal_description     'plate'
_exptl_crystal_colour     'blue'
_exptl_crystal_size_max     0.164
_exptl_crystal_size_mid     0.104
_exptl_crystal_size_min     0.034
_exptl_crystal_density_diffrn     1.354
_exptl_crystal_density_meas     ?
_exptl_crystal_density_method     'not measured'
_exptl_crystal_F_000     1364
_exptl_absorpt_coefficient_mu     0.745
_exptl_absorpt_correction_type     multi-scan
_exptl_absorpt_process_details
;
(SADABS; Bruker, 2014)
;
_shelx_estimated_absorpt_T_min     0.888
_shelx_estimated_absorpt_T_max     0.975
_exptl_absorpt_correction_T_min     0.6540
_exptl_absorpt_correction_T_max     0.7456
_diffrn_ambient_temperature     150(2)
_diffrn_radiation_type     'MoK\a'
_diffrn_radiation_wavelength     0.71073
_diffrn_radiation_source     'fine focus sealed tube'
_diffrn_radiation_monochromator     graphite
_diffrn_measurement_device_type     'Bruker SMART APEXII CCD'
_diffrn_measurement_method     '\w scans'
_diffrn_detector_area_resol_mean     ?
_diffrn_reflns_number     13530
_diffrn_reflns_av_R_equivalents     0.0568
_diffrn_reflns_theta_min     3.214
_diffrn_reflns_theta_max     27.531
_diffrn_reflns_theta_full     25.242
_diffrn_measured_fraction_theta_max     0.992
_diffrn_measured_fraction_theta_full     0.998
_diffrn_reflns_limit_h_min     -26
_diffrn_reflns_limit_h_max     26
_diffrn_reflns_limit_k_min     -10
_diffrn_reflns_limit_k_max     9
_diffrn_reflns_limit_l_min     -26
_diffrn_reflns_limit_l_max     26
_refine_special_details
;
Reflections omitted from final refinement on account of beamstop truncation:
(h k l) 1 1 0; 2 0 0; 0 1 1; -2 0 2; 0 0 2
;
_reflns_number_total     3636
_reflns_number_gt     2719
_reflns_threshold_expression     'I > 2\s(I)'
_refine_ls_structure_factor_coef     Fsqd
_refine_ls_matrix_type     full
_refine_ls_R_factor_all     0.0690
_refine_ls_R_factor_gt     0.0445
_refine_ls_wR_factor_gt     0.1209
_refine_ls_wR_factor_ref     0.1353
_refine_ls_goodness_of_fit_ref     0.906
_refine_ls_restrained_S_all     0.906
_refine_ls_number_reflns     3636
_refine_ls_number_parameters     203
_refine_ls_number_restraints     0
_refine_ls_hydrogen_treatment     mixed
_refine_ls_weighting_scheme     calc
_refine_ls_weighting_details
                      'w=1/[\s^2^(Fo^2^)+(0.1000P)^2^] where P=(Fo^2^+2Fc^2^)/3'
_atom_sites_solution_hydrogens     mixed
_atom_sites_solution_primary     ?
_atom_sites_solution_secondary     ?
_refine_ls_shift/su_max     0.000
_refine_ls_shift/su_mean     0.000
_refine_diff_density_max     0.776
_refine_diff_density_min     -0.612
_refine_ls_extinction_method     none
_refine_ls_extinction_coef     .
loop_
    _atom_type_symbol
    _atom_type_description
    _atom_type_scat_dispersion_real
    _atom_type_scat_dispersion_imag
    _atom_type_scat_source
    'C' 'C' 0.0033 0.0016
                         'International Tables Vol C Tables 4.2.6.8 and 6.1.1.4'
    'H' 'H' 0.0000 0.0000
                         'International Tables Vol C Tables 4.2.6.8 and 6.1.1.4'
    'Cu' 'Cu' 0.3201 1.2651
                         'International Tables Vol C Tables 4.2.6.8 and 6.1.1.4'
    'N' 'N' 0.0061 0.0033
                         'International Tables Vol C Tables 4.2.6.8 and 6.1.1.4'
    'O' 'O' 0.0106 0.0060
                         'International Tables Vol C Tables 4.2.6.8 and 6.1.1.4'
_computing_data_collection
;
APEX2 (Bruker, 2014)
;
_computing_cell_refinement
;
SAINT (Bruker, 2014)
;
_computing_data_reduction
;
SAINT (Bruker, 2014) and XPREP (Bruker, 2014)
;
_computing_structure_solution
;
SHELXTL (Sheldrick, 2008)
;
_computing_structure_refinement
;
<i>SHELXL2016/6</i> (Sheldrick, 2015)
;
_computing_molecular_graphics
;
SHELXTL (Sheldrick, 2008) and XSEED (Barbour, 2001)
;
_computing_publication_material
;
SHELXTL (Sheldrick, 2008) and XSEED (Barbour, 2001)
;
loop_
    _atom_site_type_symbol
    _atom_site_label
    _atom_site_fract_x
    _atom_site_fract_y
    _atom_site_fract_z
    _atom_site_U_iso_or_equiv
    _atom_site_adp_type
    _atom_site_calc_flag
    _atom_site_occupancy
    _atom_site_disorder_assembly
    _atom_site_disorder_group
    Cu Cu1 0.2500 0.50985(5) 0.5000 0.01754(15) Uani d 1 . .
    O O17 0.2500 0.2345(3) 0.5000 0.0297(6) Uani d 1 . .
    N N2 0.20222(9) 0.5683(3) 0.40597(10) 0.0207(4) Uani d 1 . .
    N N9 0.11241(10) 0.6406(3) 0.50436(11) 0.0224(5) Uani d 1 . .
    N N10 0.15931(9) 0.5173(3) 0.52824(10) 0.0203(4) Uani d 1 . .
    N N1 0.15514(11) 0.4676(3) 0.36661(12) 0.0234(5) Uani d 1 . .
    C C5 0.13309(13) 0.5350(4) 0.30513(13) 0.0271(6) Uani d 1 . .
    C C11 0.13728(12) 0.4445(3) 0.57851(13) 0.0222(5) Uani d 1 . .
    C C12 0.07613(12) 0.5194(3) 0.58642(14) 0.0241(5) Uani d 1 . .
    C C15 0.03256(14) 0.4712(4) 0.63443(16) 0.0355(7) Uani d 1 . .
    H H15B 0.0540 0.3773 0.6627 0.053 Uiso calc 0.5 . .
    H H15A 0.0278 0.5688 0.6627 0.053 Uiso calc 0.5 . .
    H H15C -0.0126 0.4361 0.6093 0.053 Uiso calc 0.5 . .
    H H15D -0.0078 0.5442 0.6271 0.053 Uiso calc 0.5 . .
    H H15F 0.0184 0.3527 0.6271 0.053 Uiso calc 0.5 . .
    H H15E 0.0587 0.4854 0.6805 0.053 Uiso calc 0.5 . .
    C C13 0.06302(12) 0.6451(3) 0.53899(13) 0.0236(5) Uani d 1 . .
    C C3 0.21029(12) 0.7012(3) 0.36840(12) 0.0226(5) Uani d 1 . .
    C C6 0.25867(14) 0.8425(4) 0.39353(15) 0.0321(6) Uani d 1 . .
    H H6D 0.2567 0.9269 0.3580 0.048 Uiso calc 0.5 . .
    H H6F 0.2460 0.8958 0.4323 0.048 Uiso calc 0.5 . .
    H H6E 0.3051 0.7975 0.4068 0.048 Uiso calc 0.5 . .
    H H6B 0.2818 0.8199 0.4400 0.048 Uiso calc 0.5 . .
    H H6A 0.2925 0.8510 0.3658 0.048 Uiso calc 0.5 . .
    H H6C 0.2334 0.9493 0.3913 0.048 Uiso calc 0.5 . .
    C C4 0.16753(13) 0.6859(4) 0.30470(13) 0.0277(6) Uani d 1 . .
    C C14 0.17411(14) 0.3017(4) 0.61920(15) 0.0326(6) Uani d 1 . .
    H H14D 0.1492 0.2678 0.6532 0.049 Uiso calc 0.5 . .
    H H14F 0.1771 0.2052 0.5899 0.049 Uiso calc 0.5 . .
    H H14E 0.2201 0.3387 0.6412 0.049 Uiso calc 0.5 . .
    H H14B 0.2151 0.2733 0.6029 0.049 Uiso calc 0.5 . .
    H H14A 0.1872 0.3359 0.6663 0.049 Uiso calc 0.5 . .
    H H14C 0.1442 0.2025 0.6150 0.049 Uiso calc 0.5 . .
    C C16 0.00746(13) 0.7757(4) 0.52520(16) 0.0336(6) Uani d 1 . .
    H H16B -0.0235 0.7581 0.5555 0.050 Uiso calc 0.5 . .
    H H16A 0.0276 0.8891 0.5324 0.050 Uiso calc 0.5 . .
    H H16C -0.0180 0.7652 0.4787 0.050 Uiso calc 0.5 . .
    H H16D 0.0142 0.8501 0.4889 0.050 Uiso calc 0.5 . .
    H H16F -0.0369 0.7191 0.5120 0.050 Uiso calc 0.5 . .
    H H16E 0.0087 0.8430 0.5657 0.050 Uiso calc 0.5 . .
    C C8 0.08068(15) 0.4500(5) 0.25270(15) 0.0398(7) Uani d 1 . .
    H H8B 0.0717 0.5188 0.2119 0.060 Uiso calc 0.5 . .
    H H8A 0.0973 0.3381 0.2430 0.060 Uiso calc 0.5 . .
    H H8C 0.0385 0.4369 0.2688 0.060 Uiso calc 0.5 . .
    H H8D 0.0666 0.3438 0.2705 0.060 Uiso calc 0.5 . .
    H H8F 0.0410 0.5245 0.2394 0.060 Uiso calc 0.5 . .
    H H8E 0.0999 0.4257 0.2136 0.060 Uiso calc 0.5 . .
    C C7 0.15739(18) 0.8152(5) 0.24974(16) 0.0456(8) Uani d 1 . .
    H H7B 0.1890 0.9098 0.2633 0.068 Uiso calc 0.5 . .
    H H7A 0.1662 0.7632 0.2090 0.068 Uiso calc 0.5 . .
    H H7C 0.1104 0.8572 0.2411 0.068 Uiso calc 0.5 . .
    H H7D 0.1214 0.7770 0.2123 0.068 Uiso calc 0.5 . .
    H H7F 0.1442 0.9236 0.2666 0.068 Uiso calc 0.5 . .
    H H7E 0.2000 0.8296 0.2345 0.068 Uiso calc 0.5 . .
    O O20 0.10612(12) 0.1364(3) 0.37019(11) 0.0430(6) Uani d 1 . .
    O O21 0.07101(11) -0.1135(3) 0.38872(12) 0.0459(6) Uani d 1 . .
    O O19 0.14070(10) 0.0169(3) 0.46693(12) 0.0411(5) Uani d 1 . .
    N N18 0.10557(11) 0.0134(3) 0.40797(13) 0.0297(5) Uani d 1 . .
    H H1 0.1460(14) 0.383(4) 0.3781(14) 0.021(8) Uiso d 1 . .
    H H9 0.1192(14) 0.702(4) 0.4685(15) 0.031(8) Uiso d 1 . .
    H H17 0.2176(14) 0.176(4) 0.4879(15) 0.029(8) Uiso d 1 . .
loop_
    _atom_site_aniso_label
    _atom_site_aniso_U_11
    _atom_site_aniso_U_22
    _atom_site_aniso_U_33
    _atom_site_aniso_U_12
    _atom_site_aniso_U_13
    _atom_site_aniso_U_23
    Cu1 0.0159(2) 0.0155(2) 0.0221(2) 0.000 0.00595(15) 0.000
    O17 0.0234(13) 0.0158(13) 0.0498(18) 0.000 0.0077(13) 0.000
    N2 0.0208(10) 0.0173(10) 0.0246(11) -0.0015(8) 0.0062(9) 0.0010(8)
    N9 0.0201(10) 0.0177(11) 0.0305(12) 0.0032(8) 0.0081(9) 0.0019(9)
    N10 0.0155(9) 0.0210(11) 0.0251(11) 0.0038(7) 0.0059(8) 0.0048(8)
    N1 0.0221(10) 0.0208(12) 0.0266(12) -0.0041(8) 0.0039(9) 0.0003(9)
    C5 0.0236(12) 0.0353(16) 0.0228(13) 0.0038(11) 0.0059(10) -0.0024(11)
    C11 0.0203(11) 0.0198(12) 0.0275(13) -0.0017(9) 0.0074(10) 0.0007(10)
    C12 0.0184(11) 0.0267(14) 0.0286(13) -0.0056(9) 0.0079(10) -0.0052(10)
    C15 0.0283(13) 0.0450(19) 0.0368(16) -0.0099(12) 0.0153(12) -0.0027(13)
    C13 0.0180(11) 0.0220(13) 0.0314(14) -0.0015(9) 0.0068(10) -0.0065(10)
    C3 0.0252(11) 0.0197(13) 0.0254(13) 0.0040(10) 0.0110(10) 0.0028(10)
    C6 0.0364(14) 0.0246(15) 0.0361(16) -0.0030(11) 0.0098(12) 0.0016(11)
    C4 0.0297(13) 0.0279(14) 0.0267(14) 0.0079(11) 0.0092(11) 0.0060(11)
    C14 0.0322(13) 0.0293(15) 0.0384(16) 0.0059(12) 0.0123(12) 0.0120(12)
    C16 0.0260(12) 0.0285(16) 0.0478(17) 0.0066(11) 0.0112(12) -0.0046(13)
    C8 0.0327(15) 0.054(2) 0.0302(16) -0.0032(14) 0.0023(13) -0.0073(14)
    C7 0.0562(19) 0.046(2) 0.0343(17) 0.0078(16) 0.0099(15) 0.0147(15)
    O20 0.0552(13) 0.0259(11) 0.0454(13) -0.0093(9) 0.0053(11) 0.0081(9)
    O21 0.0524(13) 0.0278(12) 0.0618(15) -0.0154(10) 0.0218(12) -0.0101(10)
    O19 0.0271(10) 0.0432(13) 0.0493(13) -0.0067(8) 0.0003(9) 0.0158(10)
    N18 0.0257(11) 0.0198(12) 0.0458(14) 0.0016(9) 0.0128(10) 0.0018(10)
_geom_special_details
;
 All esds (except the esd in the dihedral angle between two l.s. planes)
 are estimated using the full covariance matrix.  The cell esds are taken
 into account individually in the estimation of esds in distances, angles
 and torsion angles; correlations between esds in cell parameters are only
 used when they are defined by crystal symmetry.  An approximate (isotropic)
 treatment of cell esds is used for estimating esds involving l.s. planes.
;
loop_
    _geom_bond_atom_site_label_1
    _geom_bond_atom_site_label_2
    _geom_bond_site_symmetry_2
    _geom_bond_distance
    _geom_bond_publ_flag
    Cu1 N2 . 2.008(2) ?
    Cu1 N2 2_556 2.008(2) ?
    Cu1 N10 . 2.031(2) ?
    Cu1 N10 2_556 2.031(2) ?
    Cu1 O17 . 2.174(3) ?
    O17 H17 . 0.79(3) ?
    N2 C3 . 1.332(3) ?
    N2 N1 . 1.358(3) ?
    N9 C13 . 1.341(3) ?
    N9 N10 . 1.369(3) ?
    N9 H9 . 0.92(3) ?
    N10 C11 . 1.336(3) ?
    N1 C5 . 1.349(4) ?
    N1 H1 . 0.75(3) ?
    C5 C4 . 1.379(4) ?
    C5 C8 . 1.489(4) ?
    C11 C12 . 1.405(4) ?
    C11 C14 . 1.497(4) ?
    C12 C13 . 1.373(4) ?
    C12 C15 . 1.502(4) ?
    C15 H15B . 0.9800 ?
    C15 H15A . 0.9800 ?
    C15 H15C . 0.9800 ?
    C15 H15D . 0.9800 ?
    C15 H15F . 0.9800 ?
    C15 H15E . 0.9800 ?
    C13 C16 . 1.501(3) ?
    C3 C4 . 1.401(4) ?
    C3 C6 . 1.495(4) ?
    C6 H6D . 0.9800 ?
    C6 H6F . 0.9800 ?
    C6 H6E . 0.9800 ?
    C6 H6B . 0.9800 ?
    C6 H6A . 0.9800 ?
    C6 H6C . 0.9800 ?
    C4 C7 . 1.499(4) ?
    C14 H14D . 0.9800 ?
    C14 H14F . 0.9800 ?
    C14 H14E . 0.9800 ?
    C14 H14B . 0.9800 ?
    C14 H14A . 0.9800 ?
    C14 H14C . 0.9800 ?
    C16 H16B . 0.9800 ?
    C16 H16A . 0.9800 ?
    C16 H16C . 0.9800 ?
    C16 H16D . 0.9800 ?
    C16 H16F . 0.9800 ?
    C16 H16E . 0.9800 ?
    C8 H8B . 0.9800 ?
    C8 H8A . 0.9800 ?
    C8 H8C . 0.9800 ?
    C8 H8D . 0.9800 ?
    C8 H8F . 0.9800 ?
    C8 H8E . 0.9800 ?
    C7 H7B . 0.9800 ?
    C7 H7A . 0.9800 ?
    C7 H7C . 0.9800 ?
    C7 H7D . 0.9800 ?
    C7 H7F . 0.9800 ?
    C7 H7E . 0.9800 ?
    O20 N18 . 1.243(3) ?
    O21 N18 . 1.234(3) ?
    O19 N18 . 1.258(3) ?
loop_
    _geom_angle_atom_site_label_1
    _geom_angle_atom_site_label_2
    _geom_angle_atom_site_label_3
    _geom_angle_site_symmetry_1
    _geom_angle_site_symmetry_3
    _geom_angle
    _geom_angle_publ_flag
    N2 Cu1 N2 . 2_556 153.41(13) ?
    N2 Cu1 N10 . . 89.73(8) ?
    N2 Cu1 N10 2_556 . 89.51(8) ?
    N2 Cu1 N10 . 2_556 89.50(8) ?
    N2 Cu1 N10 2_556 2_556 89.73(8) ?
    N10 Cu1 N10 . 2_556 176.69(12) ?
    N2 Cu1 O17 . . 103.30(6) ?
    N2 Cu1 O17 2_556 . 103.29(6) ?
    N10 Cu1 O17 . . 91.66(6) ?
    N10 Cu1 O17 2_556 . 91.66(6) ?
    Cu1 O17 H17 . . 126(2) ?
    C3 N2 N1 . . 106.0(2) ?
    C3 N2 Cu1 . . 129.93(17) ?
    N1 N2 Cu1 . . 124.01(17) ?
    C13 N9 N10 . . 111.2(2) ?
    C13 N9 H9 . . 131.9(18) ?
    N10 N9 H9 . . 116.9(18) ?
    C11 N10 N9 . . 105.21(19) ?
    C11 N10 Cu1 . . 132.58(16) ?
    N9 N10 Cu1 . . 120.67(16) ?
    C5 N1 N2 . . 111.5(2) ?
    C5 N1 H1 . . 126(2) ?
    N2 N1 H1 . . 122(2) ?
    N1 C5 C4 . . 106.5(2) ?
    N1 C5 C8 . . 122.1(3) ?
    C4 C5 C8 . . 131.4(3) ?
    N10 C11 C12 . . 110.7(2) ?
    N10 C11 C14 . . 123.0(2) ?
    C12 C11 C14 . . 126.2(2) ?
    C13 C12 C11 . . 105.1(2) ?
    C13 C12 C15 . . 126.6(2) ?
    C11 C12 C15 . . 128.3(3) ?
    C12 C15 H15B . . 109.5 ?
    C12 C15 H15A . . 109.5 ?
    H15B C15 H15A . . 109.5 ?
    C12 C15 H15C . . 109.5 ?
    H15B C15 H15C . . 109.5 ?
    H15A C15 H15C . . 109.5 ?
    C12 C15 H15D . . 109.5 ?
    H15B C15 H15D . . 141.1 ?
    H15A C15 H15D . . 56.3 ?
    H15C C15 H15D . . 56.3 ?
    C12 C15 H15F . . 109.5 ?
    H15B C15 H15F . . 56.3 ?
    H15A C15 H15F . . 141.1 ?
    H15C C15 H15F . . 56.3 ?
    H15D C15 H15F . . 109.5 ?
    C12 C15 H15E . . 109.5 ?
    H15B C15 H15E . . 56.3 ?
    H15A C15 H15E . . 56.3 ?
    H15C C15 H15E . . 141.1 ?
    H15D C15 H15E . . 109.5 ?
    H15F C15 H15E . . 109.5 ?
    N9 C13 C12 . . 107.7(2) ?
    N9 C13 C16 . . 121.7(2) ?
    C12 C13 C16 . . 130.5(2) ?
    N2 C3 C4 . . 110.0(2) ?
    N2 C3 C6 . . 122.8(2) ?
    C4 C3 C6 . . 127.2(2) ?
    C3 C6 H6D . . 109.5 ?
    C3 C6 H6F . . 109.5 ?
    H6D C6 H6F . . 109.5 ?
    C3 C6 H6E . . 109.5 ?
    H6D C6 H6E . . 109.5 ?
    H6F C6 H6E . . 109.5 ?
    C3 C6 H6B . . 109.5 ?
    H6D C6 H6B . . 141.1 ?
    H6F C6 H6B . . 56.3 ?
    H6E C6 H6B . . 56.3 ?
    C3 C6 H6A . . 109.5 ?
    H6D C6 H6A . . 56.3 ?
    H6F C6 H6A . . 141.1 ?
    H6E C6 H6A . . 56.3 ?
    H6B C6 H6A . . 109.5 ?
    C3 C6 H6C . . 109.5 ?
    H6D C6 H6C . . 56.3 ?
    H6F C6 H6C . . 56.3 ?
    H6E C6 H6C . . 141.1 ?
    H6B C6 H6C . . 109.5 ?
    H6A C6 H6C . . 109.5 ?
    C5 C4 C3 . . 106.0(2) ?
    C5 C4 C7 . . 127.4(3) ?
    C3 C4 C7 . . 126.5(3) ?
    C11 C14 H14D . . 109.5 ?
    C11 C14 H14F . . 109.5 ?
    H14D C14 H14F . . 109.5 ?
    C11 C14 H14E . . 109.5 ?
    H14D C14 H14E . . 109.5 ?
    H14F C14 H14E . . 109.5 ?
    C11 C14 H14B . . 109.5 ?
    H14D C14 H14B . . 141.1 ?
    H14F C14 H14B . . 56.3 ?
    H14E C14 H14B . . 56.3 ?
    C11 C14 H14A . . 109.5 ?
    H14D C14 H14A . . 56.3 ?
    H14F C14 H14A . . 141.1 ?
    H14E C14 H14A . . 56.3 ?
    H14B C14 H14A . . 109.5 ?
    C11 C14 H14C . . 109.5 ?
    H14D C14 H14C . . 56.3 ?
    H14F C14 H14C . . 56.3 ?
    H14E C14 H14C . . 141.1 ?
    H14B C14 H14C . . 109.5 ?
    H14A C14 H14C . . 109.5 ?
    C13 C16 H16B . . 109.5 ?
    C13 C16 H16A . . 109.5 ?
    H16B C16 H16A . . 109.5 ?
    C13 C16 H16C . . 109.5 ?
    H16B C16 H16C . . 109.5 ?
    H16A C16 H16C . . 109.5 ?
    C13 C16 H16D . . 109.5 ?
    H16B C16 H16D . . 141.1 ?
    H16A C16 H16D . . 56.3 ?
    H16C C16 H16D . . 56.3 ?
    C13 C16 H16F . . 109.5 ?
    H16B C16 H16F . . 56.3 ?
    H16A C16 H16F . . 141.1 ?
    H16C C16 H16F . . 56.3 ?
    H16D C16 H16F . . 109.5 ?
    C13 C16 H16E . . 109.5 ?
    H16B C16 H16E . . 56.3 ?
    H16A C16 H16E . . 56.3 ?
    H16C C16 H16E . . 141.1 ?
    H16D C16 H16E . . 109.5 ?
    H16F C16 H16E . . 109.5 ?
    C5 C8 H8B . . 109.5 ?
    C5 C8 H8A . . 109.5 ?
    H8B C8 H8A . . 109.5 ?
    C5 C8 H8C . . 109.5 ?
    H8B C8 H8C . . 109.5 ?
    H8A C8 H8C . . 109.5 ?
    C5 C8 H8D . . 109.5 ?
    H8B C8 H8D . . 141.1 ?
    H8A C8 H8D . . 56.3 ?
    H8C C8 H8D . . 56.3 ?
    C5 C8 H8F . . 109.5 ?
    H8B C8 H8F . . 56.3 ?
    H8A C8 H8F . . 141.1 ?
    H8C C8 H8F . . 56.3 ?
    H8D C8 H8F . . 109.5 ?
    C5 C8 H8E . . 109.5 ?
    H8B C8 H8E . . 56.3 ?
    H8A C8 H8E . . 56.3 ?
    H8C C8 H8E . . 141.1 ?
    H8D C8 H8E . . 109.5 ?
    H8F C8 H8E . . 109.5 ?
    C4 C7 H7B . . 109.5 ?
    C4 C7 H7A . . 109.5 ?
    H7B C7 H7A . . 109.5 ?
    C4 C7 H7C . . 109.5 ?
    H7B C7 H7C . . 109.5 ?
    H7A C7 H7C . . 109.5 ?
    C4 C7 H7D . . 109.5 ?
    H7B C7 H7D . . 141.1 ?
    H7A C7 H7D . . 56.3 ?
    H7C C7 H7D . . 56.3 ?
    C4 C7 H7F . . 109.5 ?
    H7B C7 H7F . . 56.3 ?
    H7A C7 H7F . . 141.1 ?
    H7C C7 H7F . . 56.3 ?
    H7D C7 H7F . . 109.5 ?
    C4 C7 H7E . . 109.5 ?
    H7B C7 H7E . . 56.3 ?
    H7A C7 H7E . . 56.3 ?
    H7C C7 H7E . . 141.1 ?
    H7D C7 H7E . . 109.5 ?
    H7F C7 H7E . . 109.5 ?
    O21 N18 O20 . . 121.1(3) ?
    O21 N18 O19 . . 118.8(2) ?
    O20 N18 O19 . . 120.0(2) ?
loop_
    _geom_hbond_atom_site_label_D
    _geom_hbond_atom_site_label_H
    _geom_hbond_atom_site_label_A
    _geom_hbond_site_symmetry_A
    _geom_hbond_distance_DH
    _geom_hbond_distance_HA
    _geom_hbond_distance_DA
    _geom_hbond_angle_DHA
    C6 H6E N9 2_556 0.98 2.50 3.355(4) 145.0
    C6 H6E N10 2_556 0.98 2.60 3.274(4) 126.1
    C6 H6F O19 1_565 0.98 2.56 3.367(4) 139.7
    C6 H6E N9 2_556 0.98 2.50 3.355(4) 145.0
    C6 H6E N10 2_556 0.98 2.60 3.274(4) 126.1
    C14 H14B O17 . 0.98 2.38 3.193(3) 139.7
    C16 H16B O20 5_566 0.98 2.62 3.525(4) 153.2
    C16 H16B N18 5_566 0.98 2.66 3.342(4) 126.9
    C16 H16D O21 1_565 0.98 2.57 3.430(4) 146.2
    C8 H8D O20 . 0.98 2.60 3.411(4) 140.1
    N1 H1 O20 . 0.75(3) 2.10(3) 2.801(3) 158(3)
    N9 H9 N2 . 0.92(3) 2.54(3) 3.039(3) 114(2)
    N9 H9 O21 1_565 0.92(3) 2.24(3) 3.033(3) 144(2)
    N9 H9 O19 1_565 0.92(3) 2.52(3) 3.150(3) 126(2)
    O17 H17 O19 . 0.79(3) 1.97(3) 2.755(3) 174(3)
    C6 H6F O19 1_565 0.98 2.56 3.367(4) 139.7
    C6 H6E N9 2_556 0.98 2.50 3.355(4) 145.0
    C6 H6E N10 2_556 0.98 2.60 3.274(4) 126.1
    C6 H6E N9 2_556 0.98 2.50 3.355(4) 145.0
    C6 H6E N10 2_556 0.98 2.60 3.274(4) 126.1
    C14 H14B O17 . 0.98 2.38 3.193(3) 139.7
    C16 H16B O20 5_566 0.98 2.62 3.525(4) 153.2
    C16 H16B N18 5_566 0.98 2.66 3.342(4) 126.9
    C16 H16D O21 1_565 0.98 2.57 3.430(4) 146.2
    C8 H8D O20 . 0.98 2.60 3.411(4) 140.1
    N1 H1 O20 . 0.75(3) 2.10(3) 2.801(3) 158(3)
    N9 H9 N2 . 0.92(3) 2.54(3) 3.039(3) 114(2)
    N9 H9 O21 1_565 0.92(3) 2.24(3) 3.033(3) 144(2)
    N9 H9 O19 1_565 0.92(3) 2.52(3) 3.150(3) 126(2)
    O17 H17 O19 . 0.79(3) 1.97(3) 2.755(3) 174(3)
_shelx_hkl_file
;
  -2   0   0   -0.37    0.10
   2   0   0   -0.48    0.11
  -4   0   0  192.29    3.81
   4   0   0  191.09    3.82
  -6   0   0   54.65    1.34
   6   0   0   53.56    1.34
  -8   0   0  176.66    3.73
   8   0   0  185.55    3.76
 -10   0   0  164.55    3.48
  10   0   0  164.06    3.51
  10   0   0  162.57    3.74
 -12   0   0  135.40    3.00
  12   0   0  134.36    3.03
  12   0   0  134.17    3.33
 -14   0   0    3.84    0.64
  14   0   0    5.42    0.74
  14   0   0    4.45    1.02
 -16   0   0   22.06    1.37
  16   0   0   22.85    1.87
  16   0   0   22.15    1.39
 -18   0   0   20.48    1.51
  18   0   0   23.06    1.57
  18   0   0   20.66    2.09
 -20   0   0   29.97    1.84
  20   0   0   30.80    1.87
  20   0   0   29.96    2.46
 -22   0   0   55.09    2.44
  22   0   0   54.91    3.19
  22   0   0   59.70    2.46
 -24   0   0   15.31    1.50
  24   0   0   17.92    1.62
  24   0   0   14.52    2.14
  25   1   0    0.46    1.25
  25   1   0   -0.55    1.74
 -25  -1   0    1.43    1.28
  23   1   0    1.01    1.53
  23   1   0    2.11    1.22
 -23  -1   0    2.84    1.18
  21   1   0    8.16    1.26
  21   1   0    8.08    1.59
 -21  -1   0    7.71    1.16
  19   1   0    6.43    1.30
  19   1   0    7.72    1.09
 -19  -1   0    5.81    1.00
  17   1   0    0.73    0.87
  17   1   0    1.01    1.04
 -17  -1   0    0.51    0.74
  15   1   0    2.25    0.76
  15   1   0    1.02    0.92
 -15  -1   0    1.43    0.64
  13   1   0    8.00    0.77
  13   1   0    8.03    0.97
 -13  -1   0    7.64    0.68
  11   1   0    0.58    0.67
  11   1   0    0.13    0.54
 -11  -1   0    0.17    0.48
   9   1   0    3.91    0.70
   9   1   0    3.62    0.56
  -9  -1   0    3.75    0.51
   7   1   0    9.28    0.76
   7   1   0    9.34    0.92
  -7  -1   0    8.62    0.73
   5   1   0   16.48    0.75
  -5  -1   0   15.33    0.93
  -5  -1   0   16.21    0.73
   3   1   0   -0.26    0.31
  -3  -1   0    0.17    0.47
  -3  -1   0    0.67    0.26
   1   1   0   -0.11    0.18
  -1  -1   0   -0.40    0.13
  -3   1   0   -0.03    0.26
   3  -1   0   -0.28    0.27
  -5   1   0   16.36    0.72
   5  -1   0   17.37    0.72
  -7   1   0    8.44    0.71
   7  -1   0   10.03    0.72
  -9   1   0    3.58    0.47
   9  -1   0    4.49    0.55
 -11   1   0    0.27    0.44
  11  -1   0    0.16    0.55
 -13   1   0    8.83    0.93
  13  -1   0    8.18    0.77
 -15   1   0    1.27    0.60
  15  -1   0    1.40    1.03
  15  -1   0    1.99    0.76
 -17   1   0    0.39    0.69
  17  -1   0    1.06    1.21
  17  -1   0    1.79    0.88
 -19   1   0    5.61    0.95
  19  -1   0    6.59    1.07
  19  -1   0    7.55    1.65
 -21   1   0    8.48    1.14
  21  -1   0    7.49    1.76
  21  -1   0    7.10    1.20
 -23   1   0    1.90    1.12
  23  -1   0    1.35    1.20
  23  -1   0    2.73    1.81
 -25   1   0    0.63    1.24
  25  -1   0    0.30    1.83
  24   2   0    2.01    1.29
 -24  -2   0    1.80    1.28
  22   2   0   17.10    1.94
  22   2   0    9.75    1.64
 -22  -2   0   10.93    1.33
  20   2   0   15.21    1.98
  20   2   0   17.15    1.76
 -20  -2   0   14.69    1.24
  18   2   0   75.01    2.74
  18   2   0   79.52    2.50
 -18  -2   0   80.64    2.44
  16   2   0    2.97    0.99
  16   2   0    2.70    0.85
 -16  -2   0    1.81    0.74
  14   2   0    1.55    0.73
  14   2   0    1.19    0.79
 -14  -2   0    0.57    0.61
  12   2   0    9.41    0.79
 -12  -2   0    8.54    0.71
  10   2   0  138.49    3.14
 -10  -2   0  146.30    3.11
 -10  -2   0  137.70    3.39
   8   2   0   71.66    1.82
  -8  -2   0   70.89    2.11
  -8  -2   0   72.35    1.77
   6   2   0   86.66    1.98
  -6  -2   0   82.63    2.29
  -6  -2   0   84.55    1.91
   4   2   0  123.12    2.60
  -4  -2   0  115.98    2.49
  -4  -2   0  120.44    2.90
   2   2   0    5.50    0.63
  -2  -2   0    4.80    0.33
   0   2   0  657.67   12.98
   0  -2   0  679.00   12.96
   6  -2   0   78.72    1.81
  -8   2   0   67.69    1.68
   8  -2   0   69.25    1.71
 -10   2   0  134.88    2.97
  10  -2   0  136.96    3.00
 -12   2   0    6.25    0.60
  12  -2   0    9.37    0.92
 -14   2   0    0.99    0.56
  14  -2   0    0.99    0.71
 -16   2   0    2.16    0.69
  16  -2   0    1.95    0.86
 -18   2   0   71.74    2.29
  18  -2   0   71.63    2.38
  18  -2   0   75.29    3.12
 -20   2   0   16.25    1.66
  20  -2   0   16.16    2.06
  20  -2   0   15.36    1.71
 -22   2   0    8.33    1.19
  22  -2   0   10.71    2.06
  22  -2   0   11.87    1.36
 -24   2   0    2.98    1.19
  24  -2   0    1.85    1.97
  23   3   0    5.47    1.33
 -23  -3   0    4.92    1.28
  21   3   0    4.02    1.19
 -21  -3   0    3.19    1.12
  19   3   0    0.25    1.01
 -19  -3   0   -0.01    0.94
  17   3   0    9.14    1.09
 -17  -3   0    7.28    0.96
  15   3   0   16.44    1.41
 -15  -3   0   15.37    1.40
  13   3   0   -0.40    0.66
 -13  -3   0   -0.56    0.90
 -13  -3   0    0.19    0.61
  11   3   0   14.88    1.04
 -11  -3   0   13.91    1.48
 -11  -3   0   16.70    1.08
   9   3   0    6.03    0.68
  -9  -3   0    5.33    0.57
  -9  -3   0    5.82    0.99
   7   3   0    1.74    0.55
  -7  -3   0    1.60    0.83
  -7  -3   0    1.67    0.45
   5   3   0   89.82    2.15
  -5  -3   0   91.98    2.04
  -5  -3   0   91.61    2.63
   3   3   0   45.70    1.36
  -3  -3   0   48.31    1.18
   1   3   0   20.49    0.87
  -1  -3   0   16.11    0.70
   1  -3   0   21.23    0.77
   1  -3   0   20.12    0.82
   7  -3   0    0.78    0.50
   9  -3   0    5.54    0.64
  11  -3   0   16.66    1.08
  13  -3   0   -0.28    0.65
  15  -3   0   14.73    1.31
  17  -3   0    9.60    1.12
  19  -3   0    0.24    1.09
  19  -3   0    0.73    1.54
  21  -3   0    1.99    1.85
  21  -3   0    2.96    1.19
  23  -3   0    3.08    2.10
  22   4   0    4.95    1.32
 -22  -4   0    1.55    1.18
  20   4   0   18.06    1.94
 -20  -4   0   16.26    1.38
  18   4   0   37.41    2.09
 -18  -4   0   36.85    1.99
  16   4   0    1.69    0.94
 -16  -4   0    0.69    0.83
 -16  -4   0    0.53    1.17
  14   4   0    8.47    1.00
 -14  -4   0    7.43    1.35
 -14  -4   0    6.38    0.86
  12   4   0   52.16    1.81
 -12  -4   0   55.11    1.78
 -12  -4   0   54.96    2.45
  10   4   0  106.70    2.68
 -10  -4   0  106.92    2.57
 -10  -4   0  107.00    3.30
   8   4   0  114.51    2.73
  -8  -4   0  114.20    3.32
  -8  -4   0  111.96    2.59
   6   4   0    6.19    0.71
  -6  -4   0    8.94    0.81
  -6  -4   0    6.85    1.13
   4   4   0   34.44    1.24
  -4  -4   0   37.30    1.07
  -4  -4   0   33.67    1.84
   2   4   0  108.68    2.47
  -2  -4   0  103.56    2.30
   0  -4   0  199.77    4.06
   2  -4   0  102.92    2.23
   2  -4   0  101.21    2.28
   8  -4   0   96.39    2.34
  10  -4   0   95.23    2.38
  12  -4   0   53.25    1.80
  14  -4   0    6.91    0.99
  16  -4   0    2.34    0.98
  18  -4   0   29.23    1.83
  20  -4   0   15.33    2.20
  20  -4   0   14.71    1.45
  22  -4   0    2.83    1.96
  21   5   0    1.14    1.28
 -21  -5   0    0.74    1.14
  19   5   0    1.78    1.22
 -19  -5   0    0.50    1.04
  17   5   0    1.12    1.08
 -17  -5   0   -0.50    0.91
 -17  -5   0    0.63    2.11
  15   5   0   -0.05    0.95
 -15  -5   0   -0.91    1.31
 -15  -5   0   -0.54    0.82
  13   5   0    1.37    0.88
 -13  -5   0    0.45    1.30
 -13  -5   0   -0.20    0.76
  11   5   0    8.72    0.96
 -11  -5   0    7.88    0.81
 -11  -5   0    8.59    1.53
   9   5   0    5.74    0.83
  -9  -5   0    5.75    1.38
  -9  -5   0    6.11    0.68
   7   5   0   -0.69    0.63
  -7  -5   0    0.56    0.50
  -7  -5   0   -0.35    1.05
   5   5   0   -0.09    0.63
  -5  -5   0    0.50    1.06
  -5  -5   0    0.81    0.45
   3   5   0   27.83    1.23
  -3  -5   0   26.55    1.90
  -3  -5   0   25.12    0.97
  -1  -5   0    6.23    0.52
   1  -5   0    8.58    0.79
   3  -5   0   26.42    1.00
   3  -5   0   24.71    1.07
   9  -5   0    4.41    0.78
  11  -5   0    7.73    0.91
  13  -5   0   -0.17    0.89
  15  -5   0    0.53    0.96
  17  -5   0   -0.36    1.09
  19  -5   0    1.21    1.82
  19  -5   0   -0.91    1.13
  21  -5   0   -0.42    1.88
  20   6   0    4.44    1.36
 -20  -6   0    1.68    1.17
  18   6   0    0.40    1.18
 -18  -6   0    0.66    1.05
  16   6   0    0.90    1.11
 -16  -6   0    0.08    0.96
 -16  -6   0    0.46    1.58
  14   6   0   27.91    1.93
 -14  -6   0   26.82    2.63
 -14  -6   0   26.91    1.74
  12   6   0   36.59    1.89
 -12  -6   0   37.26    2.81
 -12  -6   0   36.51    1.74
  10   6   0   43.93    1.92
 -10  -6   0   41.53    2.81
 -10  -6   0   42.03    1.71
   8   6   0   31.56    1.68
  -8  -6   0   35.52    1.51
  -8  -6   0   30.66    2.50
   6   6   0   20.53    1.42
  -6  -6   0   20.55    2.21
  -6  -6   0   25.44    1.21
   4   6   0    0.44    0.76
  -4  -6   0    1.50    0.50
  -4  -6   0    0.64    1.27
  -2  -6   0   38.61    2.34
  -2  -6   0   32.19    1.24
   0  -6   0  166.75    3.57
   2  -6   0   33.00    1.25
   4  -6   0    1.53    0.56
   4  -6   0   -0.07    0.63
  10  -6   0   34.34    1.70
  12  -6   0   28.86    1.72
  14  -6   0   25.20    1.93
  16  -6   0    1.09    1.18
  20  -6   0    3.02    2.21
  17   7   0    5.08    1.39
 -17  -7   0    0.25    1.08
 -17  -7   0   -0.43    1.81
  15   7   0    3.52    1.26
 -15  -7   0    3.25    1.94
 -15  -7   0    3.53    1.02
  13   7   0    5.00    1.26
 -13  -7   0    3.90    0.96
 -13  -7   0    3.28    1.88
  11   7   0    6.08    1.21
 -11  -7   0    4.74    0.90
 -11  -7   0    6.62    1.98
   9   7   0    4.53    1.10
  -9  -7   0    5.13    0.82
  -9  -7   0    4.09    1.89
   7   7   0    5.94    1.09
  -7  -7   0    3.44    1.77
  -7  -7   0    7.06    0.81
  -5  -7   0    4.72    0.70
  -5  -7   0    5.18    1.71
  -3  -7   0   34.91    2.71
  -3  -7   0   32.67    1.35
  -1  -7   0   10.06    1.82
  -1  -7   0    7.06    0.73
   1  -7   0    6.50    0.68
   1  -7   0   10.29    1.78
   3  -7   0   29.07    1.34
   3  -7   0   28.73    2.54
   5  -7   0    5.02    0.80
   5  -7   0    5.45    0.73
   5  -7   0    3.07    1.59
   7  -7   0    4.27    0.84
   7  -7   0    1.95    1.48
   9  -7   0    6.51    1.63
  11  -7   0    5.89    1.13
  13  -7   0    5.05    1.16
  15  -7   0    3.66    1.33
  14   8   0   14.75    1.64
 -14  -8   0   12.76    2.44
  12   8   0   18.96    2.14
 -12  -8   0   18.35    3.09
  10   8   0    8.49    1.38
 -10  -8   0    9.27    2.30
   8   8   0   34.00    2.23
  -8  -8   0   33.40    3.29
  -6  -8   0   56.82    3.60
  -4  -8   0    3.80    1.91
  -2  -8   0   -0.06    1.79
   0  -8   0   22.89    2.79
   2  -8   0    1.06    1.75
   4  -8   0    1.73    1.81
   6  -8   0   41.50    3.03
   8  -8   0   19.80    2.70
  10  -8   0    8.20    1.93
  12  -8   0   14.54    1.48
  14  -8   0   12.40    1.63
  11   9   0   13.39    1.72
 -11  -9   0   11.74    2.64
  -9  -9   0    0.57    2.24
  -7  -9   0    5.50    2.43
  -5  -9   0    7.42    2.42
  -3  -9   0    2.00    2.19
  -1  -9   0    0.61    2.07
   1  -9   0   -0.12    1.96
   3  -9   0   -1.30    1.93
   5  -9   0    6.79    2.16
   7  -9   0    3.44    1.86
   9  -9   0   -1.21    1.76
  11  -9   0   11.84    1.53
  -4 -10   0    4.98    2.63
  -2 -10   0    4.81    2.57
   0 -10   0    0.66    2.39
   2 -10   0    5.92    2.48
   4 -10   0    4.17    2.35
   5 -10   1    3.28    2.26
   3 -10   1    2.44    2.35
   1 -10   1    8.48    2.65
  -1 -10   1   10.75    2.73
  -3 -10   1    0.92    2.46
  -5 -10   1    0.29    2.54
  10  -9   1    7.24    1.40
   8  -9   1    6.21    2.00
   6  -9   1    8.44    2.09
   4  -9   1    8.71    2.22
   2  -9   1   22.76    3.24
   0  -9   1    1.61    2.13
  -2  -9   1    4.69    2.33
  -4  -9   1   17.23    2.74
  -6  -9   1    9.58    2.52
  -8  -9   1    1.39    2.26
 -10  -9   1   14.02    2.73
 -12  -9   1    6.45    2.55
  12   9  -1    9.55    1.63
  15  -8   1   -0.55    1.44
  13  -8   1    4.35    1.36
  11  -8   1    0.47    1.19
   9  -8   1   -1.00    1.62
   7  -8   1    4.10    1.75
   5  -8   1    2.31    1.71
   3  -8   1    3.71    1.82
   1  -8   1    4.65    1.95
  -1  -8   1    9.61    2.15
  -3  -8   1   12.52    2.23
  -5  -8   1   -1.49    1.80
  -7  -8   1    1.65    2.00
  -9  -8   1    4.61    2.14
   9   8  -1    4.74    1.33
 -11  -8   1    7.93    2.26
  11   8  -1    8.21    1.37
 -13  -8   1   -0.26    1.98
  13   8  -1   -0.85    1.24
 -15  -8   1    1.58    2.09
  15   8  -1    2.61    1.40
  16  -7   1    8.44    1.50
  14  -7   1    7.46    1.37
  12  -7   1   14.42    1.38
  10  -7   1   22.58    2.44
  10  -7   1   22.70    1.79
   8  -7   1   34.40    2.55
   6  -7   1   18.10    2.29
   6  -7   1   23.49    1.28
   6  -7   1   20.91    1.33
   4  -7   1   17.51    1.20
   4  -7   1   16.18    2.32
   2  -7   1   11.79    1.87
   2  -7   1   10.83    0.77
   0  -7   1    9.15    1.78
   0  -7   1    5.95    0.66
  -2  -7   1   -1.50    0.54
  -2  -7   1    2.71    1.57
  -4  -7   1   43.22    1.48
  -4  -7   1   45.07    2.90
  -6  -7   1   11.64    1.99
  -6  -7   1   15.51    1.23
   6   7  -1   12.51    1.27
  -8  -7   1    1.41    1.76
  -8  -7   1    2.36    0.76
   8   7  -1    2.34    1.02
 -10  -7   1   33.88    1.65
 -10  -7   1   33.56    3.01
  10   7  -1   34.04    2.00
 -12  -7   1   48.96    3.32
 -12  -7   1   49.72    1.99
  12   7  -1   49.53    2.28
 -14  -7   1    8.91    2.09
 -14  -7   1    7.02    1.02
  14   7  -1   10.86    1.40
 -16  -7   1   21.85    2.98
 -16  -7   1   22.61    1.92
  16   7  -1   23.97    2.18
 -18  -7   1    2.10    1.11
  18   7  -1    3.28    1.36
  17  -6   1    2.77    1.34
  15  -6   1    2.14    1.22
  13  -6   1    3.66    1.12
  11  -6   1    6.51    1.47
  11  -6   1    4.58    1.03
   9  -6   1    3.00    1.25
   7  -6   1    3.85    1.26
   5  -6   1   -0.21    1.15
   3  -6   1   11.93    1.54
   3  -6   1   13.64    0.99
   1  -6   1    4.41    0.53
   1  -6   1    4.83    1.32
  -1  -6   1   15.65    0.95
  -3  -6   1   27.18    1.09
  -3  -6   1   32.47    2.27
  -5  -6   1   36.80    1.27
  -5  -6   1   35.78    2.39
   5   6  -1   37.62    1.62
  -7  -6   1    8.46    1.68
  -7  -6   1   12.94    1.12
   7   6  -1    9.02    1.00
  -9  -6   1   -0.05    1.44
  -9  -6   1    1.28    0.66
   9   6  -1    1.31    0.87
 -11  -6   1   22.18    2.50
 -11  -6   1   22.85    1.46
  11   6  -1   22.77    1.68
 -13  -6   1    1.85    0.82
 -13  -6   1    1.52    1.59
  13   6  -1    2.31    1.04
 -15  -6   1    0.91    0.91
 -15  -6   1    1.87    1.65
  15   6  -1    1.72    1.09
 -17  -6   1    5.47    1.06
 -17  -6   1    5.18    1.78
  17   6  -1    6.86    1.31
 -19  -6   1    7.12    1.22
  19   6  -1   10.46    1.43
  20  -5   1    2.42    1.97
  20  -5   1    1.90    1.31
  18  -5   1    3.57    1.23
  16  -5   1    4.59    1.19
  14  -5   1   17.31    1.67
  12  -5   1   24.58    1.63
  10  -5   1   40.27    1.66
  10  -5   1   43.46    2.09
   2  -5   1   31.31    1.10
   2  -5   1   30.67    1.07
   0  -5   1   70.04    2.59
   0  -5   1   67.59    1.65
  -2  -5   1   52.77    2.30
  -2  -5   1   44.86    1.30
  -4  -5   1   25.44    0.93
  -4  -5   1   23.32    1.87
   4   5  -1   24.24    1.19
  -6  -5   1   32.96    2.08
  -6  -5   1   38.84    1.22
   6   5  -1   35.85    1.45
  -8  -5   1    0.27    1.16
  -8  -5   1    1.45    0.52
   8   5  -1    1.11    0.67
 -10  -5   1   63.08    1.86
 -10  -5   1   62.04    2.80
  10   5  -1   62.01    1.99
 -12  -5   1   69.49    2.09
 -12  -5   1   68.87    3.00
  12   5  -1   69.29    2.22
 -14  -5   1   10.72    1.68
 -14  -5   1   10.50    0.96
  14   5  -1    9.96    1.11
 -16  -5   1    1.01    0.87
 -16  -5   1    2.14    1.41
  16   5  -1    3.20    1.05
 -18  -5   1    7.98    1.12
  18   5  -1    8.92    1.29
 -20  -5   1   -0.21    1.03
  20   5  -1   -0.52    1.15
 -22  -5   1   11.09    1.37
  22   5  -1   13.62    1.55
  23  -4   1    0.61    2.11
  21  -4   1   -0.35    1.28
  21  -4   1    0.49    1.91
  19  -4   1   -1.16    1.13
  17  -4   1    9.30    1.20
  15  -4   1    7.42    1.08
  13  -4   1   28.98    1.57
  11  -4   1    7.17    0.86
   9  -4   1    2.37    0.67
   1  -4   1   15.24    0.77
  -1  -4   1    0.00    0.88
  -1  -4   1   -0.15    0.34
  -3  -4   1   16.07    1.55
  -3  -4   1   12.84    0.70
   3   4  -1   15.57    0.93
  -5  -4   1   -0.18    0.89
   5   4  -1   -0.40    0.53
  -7  -4   1   11.29    0.83
  -7  -4   1    9.39    1.49
   7   4  -1    8.52    0.96
  -9  -4   1    2.65    0.53
  -9  -4   1    2.48    1.05
   9   4  -1    2.54    0.64
 -11  -4   1   19.45    1.80
 -11  -4   1   19.35    1.17
  11   4  -1   17.47    1.23
 -13  -4   1    0.15    1.13
 -13  -4   1   -0.10    0.66
  13   4  -1   -0.15    0.73
 -15  -4   1    1.55    0.77
 -15  -4   1    1.28    1.17
  15   4  -1    1.71    0.87
 -17  -4   1    1.70    0.88
 -17  -4   1    0.42    1.50
  17   4  -1    0.70    0.96
 -19  -4   1    1.88    0.97
  19   4  -1    2.27    1.10
 -21  -4   1    4.85    1.15
  21   4  -1    4.95    1.27
 -23  -4   1   -0.10    1.15
  23   4  -1    2.90    1.29
  24  -3   1   17.92    2.63
  22  -3   1    7.97    2.07
  22  -3   1    9.25    1.43
 -22   3  -1    8.18    1.19
  20  -3   1   15.01    2.08
  20  -3   1   12.12    1.38
 -20   3  -1   11.88    1.16
  18  -3   1   37.17    1.98
 -18   3  -1   35.81    1.80
  16  -3   1   12.82    1.47
 -16   3  -1   13.49    1.33
  14  -3   1   14.13    1.32
 -14   3  -1   13.54    1.18
  12  -3   1   86.34    2.29
 -12   3  -1   87.76    2.19
  10  -3   1  127.91    2.96
   8  -3   1   58.76    1.62
   0  -3   1  190.33    3.81
  -2  -3   1  188.41    4.35
  -2  -3   1  184.86    3.76
   2   3  -1  190.08    3.90
  -4  -3   1  223.89    4.43
  -4  -3   1  218.54    5.00
   4   3  -1  220.21    4.56
  -6  -3   1   15.57    1.40
  -6  -3   1   18.03    0.81
   6   3  -1   15.86    0.90
  -8  -3   1   53.83    1.49
  -8  -3   1   56.67    2.06
   8   3  -1   54.93    1.59
 -10  -3   1   53.18    2.06
 -10  -3   1   53.52    1.54
  10   3  -1   53.95    1.60
 -12  -3   1  146.71    3.25
 -12  -3   1  142.23    3.75
  12   3  -1  140.93    3.30
 -14  -3   1   10.75    0.85
 -14  -3   1   10.60    1.48
  14   3  -1   12.37    1.20
 -16  -3   1    6.82    0.87
  16   3  -1    7.52    0.97
 -18  -3   1   51.86    2.05
  18   3  -1   51.47    2.10
 -20  -3   1   11.08    1.19
  20   3  -1   11.36    1.27
 -22  -3   1   14.63    1.38
  22   3  -1   17.01    1.93
 -24  -3   1   16.16    1.57
  24   3  -1   22.12    2.12
  23  -2   1    3.47    2.00
  23  -2   1    4.17    1.30
 -23   2  -1    3.89    1.15
  21  -2   1    4.43    1.84
  21  -2   1    4.74    1.21
 -21   2  -1    4.36    1.08
  19  -2   1    1.14    1.02
  19  -2   1   -0.51    1.46
 -19   2  -1   -0.55    0.84
  17  -2   1    2.80    0.98
 -17   2  -1    3.22    0.81
  15  -2   1    1.48    0.84
 -15   2  -1    1.63    0.66
  13  -2   1    9.42    1.08
 -13   2  -1   10.28    1.00
  11  -2   1   28.17    1.19
 -11   2  -1   28.23    1.11
   9  -2   1   71.71    1.80
  -9   2  -1   69.35    1.73
   7  -2   1   50.46    1.41
  -7   2  -1   50.71    1.34
   5  -2   1   52.72    1.37
  -1  -2   1   40.09    0.94
  -1  -2   1   39.51    1.44
   1   2  -1   42.03    1.08
  -3  -2   1    1.20    0.69
   3   2  -1    1.96    0.45
  -5  -2   1    8.94    0.64
  -5  -2   1    7.00    1.11
   5   2  -1    7.54    0.74
  -7  -2   1   13.15    0.79
  -7  -2   1   13.72    1.18
   7   2  -1   12.07    0.80
  -9  -2   1    6.12    0.84
  -9  -2   1    5.26    0.54
   9   2  -1    5.87    0.63
 -11  -2   1   18.43    1.27
 -11  -2   1   18.73    1.01
  11   2  -1   18.13    1.04
  11   2  -1   19.22    1.20
 -13  -2   1   27.23    1.25
  13   2  -1   26.97    1.41
  13   2  -1   25.54    1.25
 -15  -2   1   16.93    1.24
  15   2  -1   16.85    1.27
  15   2  -1   15.55    1.46
 -17  -2   1    1.32    0.77
  17   2  -1    1.47    1.00
  17   2  -1    0.80    0.85
 -19  -2   1    0.89    0.86
  19   2  -1    1.03    1.15
  19   2  -1    0.91    0.96
 -21  -2   1   12.43    1.27
  21   2  -1   15.72    1.79
  21   2  -1   12.50    1.58
 -23  -2   1    1.87    1.15
  23   2  -1   -0.15    1.62
  23   2  -1    1.87    1.19
 -25  -2   1    0.40    1.26
  25   2  -1   -0.08    1.23
  24  -1   1   19.25    2.35
  24  -1   1   18.53    1.67
 -24   1  -1   16.49    1.53
  22  -1   1   34.96    2.87
  22  -1   1   31.37    2.10
 -22   1  -1   34.58    2.14
  20  -1   1    8.15    1.20
  20  -1   1    8.06    1.72
 -20   1  -1    6.05    1.05
  18  -1   1   22.88    1.65
  18  -1   1   23.95    2.26
 -18   1  -1   20.17    1.57
  16  -1   1   31.23    2.01
  16  -1   1   29.61    1.59
 -16   1  -1   28.27    1.45
  14  -1   1   12.46    1.15
 -14   1  -1   12.47    1.06
  12  -1   1   17.83    1.13
 -12   1  -1   19.41    1.04
  10  -1   1   98.60    2.36
 -10   1  -1  101.50    2.32
   8  -1   1    2.94    0.51
  -8   1  -1    1.92    0.45
   6  -1   1    1.07    0.44
  -6   1  -1    0.56    0.37
   4  -1   1    2.91    0.40
  -4   1  -1    1.99    0.33
  -2   1  -1  249.10    4.85
   0  -1   1   -0.13    0.28
  -2  -1   1  105.00    2.31
  -4  -1   1  289.16    5.84
  -4  -1   1  286.65    5.64
   4   1  -1  287.57    5.68
  -6  -1   1    0.59    0.36
  -6  -1   1    1.18    0.56
   6   1  -1    1.22    0.57
   6   1  -1    1.06    0.43
  -8  -1   1    2.13    0.42
   8   1  -1    3.06    0.63
   8   1  -1    2.28    0.49
 -10  -1   1  106.92    2.40
  10   1  -1  103.98    2.61
  10   1  -1  106.48    2.42
 -12  -1   1   63.49    1.70
  12   1  -1   62.47    1.97
  12   1  -1   62.24    1.72
 -14  -1   1   15.67    1.08
  14   1  -1   15.04    1.35
  14   1  -1   14.49    1.10
 -16  -1   1    2.59    0.70
  16   1  -1    4.11    0.80
  16   1  -1    3.76    1.05
 -18  -1   1   17.18    1.50
  18   1  -1   15.83    1.85
  18   1  -1   15.64    1.50
 -20  -1   1   13.07    1.17
  20   1  -1   13.26    1.27
  20   1  -1   13.44    1.62
 -22  -1   1   31.96    2.09
  22   1  -1   35.23    2.08
  22   1  -1   30.83    2.68
 -24  -1   1   17.64    1.53
  24   1  -1   16.49    2.09
  24   1  -1   19.92    2.02
  25   0   1   -0.01    1.82
  25   0   1    0.51    1.33
 -25   0  -1    0.04    1.25
  23   0   1    1.17    1.26
  23   0   1   -1.26    1.60
 -23   0  -1   -0.59    1.09
  21   0   1   -0.05    1.46
  21   0   1    0.39    1.11
 -21   0  -1   -0.69    0.97
  19   0   1    1.40    1.32
  19   0   1    0.30    0.97
 -19   0  -1    0.19    0.89
  17   0   1   -0.27    0.83
  17   0   1   -0.13    1.11
 -17   0  -1   -0.54    0.74
  15   0   1   -0.15    0.71
  15   0   1   -0.04    0.97
 -15   0  -1   -0.75    0.61
  13   0   1   -0.22    0.60
 -13   0  -1   -0.37    0.53
  11   0   1   -0.69    0.55
 -11   0  -1   -0.28    0.45
   9   0   1    0.01    0.50
  -9   0  -1   -0.17    0.44
   7   0   1   -0.10    0.43
  -7   0  -1   -0.33    0.38
   5   0   1    0.38    0.41
  -5   0  -1   -0.57    0.33
   3   0   1   -0.29    0.28
  -3   0  -1   -0.54    0.23
   1   0   1   -0.09    0.08
   1   0   1   -0.05    0.09
   1   0   1    0.06    0.14
  -1   0  -1   -0.03    0.08
  -1   0  -1    0.01    0.15
  -1   0  -1    0.09    0.11
  -1   0   1   -0.13    0.10
  -1   0   1    0.03    0.12
   1   0  -1    0.03    0.10
  -3   0   1   -0.11    0.17
   3   0  -1   -0.22    0.15
   3   0  -1    0.01    0.34
  -5   0   1   -0.04    0.30
   5   0  -1   -0.36    0.53
   5   0  -1   -0.29    0.32
  -7   0   1   -0.02    0.37
   7   0  -1    0.03    0.62
   7   0  -1   -0.27    0.39
  -9   0   1   -0.04    0.41
   9   0  -1   -0.14    0.68
   9   0  -1    0.21    0.45
 -11   0   1   -0.28    0.45
  11   0  -1   -0.47    0.77
  11   0  -1   -0.48    0.49
 -13   0   1   -0.18    0.51
  13   0  -1    0.19    0.56
  13   0  -1   -0.27    0.81
 -15   0   1   -0.17    0.58
  15   0  -1   -0.22    0.64
  15   0  -1    0.09    0.94
 -17   0   1   -0.08    0.67
  17   0  -1   -0.80    1.06
  17   0  -1    0.06    0.79
 -19   0   1   -0.55    0.77
  19   0  -1   -0.16    1.27
  19   0  -1   -0.33    0.89
 -21   0   1   -0.10    0.91
  21   0  -1    0.70    1.04
  21   0  -1    0.09    1.36
 -23   0   1   -0.06    1.06
  23   0  -1   -0.13    1.62
  23   0  -1    0.71    1.12
 -25   0   1   -0.22    1.21
  25   0  -1    1.37    1.59
  25   0  -1    1.58    1.81
  24   1   1   21.46    2.21
  24   1   1   17.83    2.17
 -24  -1  -1   21.33    1.67
  22   1   1   31.88    2.56
  22   1   1   35.92    2.22
 -22  -1  -1   32.22    2.21
  20   1   1    8.70    1.23
  20   1   1    7.24    1.45
 -20  -1  -1    7.19    1.12
  18   1   1   21.64    1.95
  18   1   1   19.47    1.69
 -18  -1  -1   22.16    1.64
  16   1   1   28.79    1.61
  16   1   1   30.45    1.86
 -16  -1  -1   30.19    1.49
  14   1   1   12.72    1.41
  14   1   1   13.55    1.21
 -14  -1  -1   13.06    1.11
  12   1   1   19.39    1.11
  12   1   1   19.08    1.32
 -12  -1  -1   17.96    1.07
  10   1   1  103.91    2.43
  10   1   1  101.97    2.56
 -10  -1  -1  102.39    2.38
   8   1   1    2.51    0.53
   8   1   1    2.34    0.61
  -8  -1  -1    1.71    0.46
   6   1   1    0.71    0.44
  -6  -1  -1    0.52    0.40
   4   1   1    2.40    0.43
  -4  -1  -1    2.11    0.36
   2   1   1  269.55    5.16
  -2  -1  -1  255.20    5.14
   0  -1  -1   -0.26    0.15
  -4   1   1  276.69    5.45
   4  -1  -1  276.98    5.42
  -6   1   1    0.71    0.37
   6  -1  -1    2.72    0.37
  -8   1   1    2.35    0.43
   8  -1  -1    2.93    0.45
 -10   1   1  104.43    2.36
  10  -1  -1  103.99    2.36
 -12   1   1   61.66    1.67
  12  -1  -1   63.04    1.70
  12  -1  -1   62.38    2.11
 -14   1   1   17.36    1.09
  14  -1  -1   16.38    1.59
  14  -1  -1   17.29    1.12
 -16   1   1    3.58    0.69
  16  -1  -1    5.23    1.22
  16  -1  -1    5.46    0.84
 -18   1   1   13.48    1.40
  18  -1  -1   15.75    2.12
  18  -1  -1   14.64    1.42
 -20   1   1   12.15    1.12
  20  -1  -1   14.09    1.83
  20  -1  -1   13.89    1.58
 -22   1   1   32.23    2.07
  22  -1  -1   31.81    2.01
  22  -1  -1   32.51    2.81
 -24   1   1   13.01    1.42
  24  -1  -1   16.69    2.19
  23   2   1    5.63    1.33
 -23  -2  -1    2.95    1.26
  21   2   1    5.10    1.22
  21   2   1    4.63    1.46
 -21  -2  -1    4.42    1.13
  19   2   1   -0.12    1.09
  19   2   1    1.34    1.05
 -19  -2  -1    0.08    0.90
  17   2   1    3.80    0.97
  17   2   1    3.12    1.04
 -17  -2  -1    2.71    0.83
  15   2   1    1.33    0.82
  15   2   1    1.25    0.87
 -15  -2  -1    1.12    0.71
  13   2   1   10.20    1.16
  13   2   1   10.84    0.91
 -13  -2  -1    9.82    0.79
  11   2   1   30.58    1.29
 -11  -2  -1   30.24    1.27
   9   2   1   73.53    1.89
  -9  -2  -1   73.09    2.17
  -9  -2  -1   74.65    1.87
   7   2   1   54.91    1.52
  -7  -2  -1   53.20    1.44
  -7  -2  -1   54.56    1.79
   5   2   1   59.52    1.52
  -5  -2  -1   57.71    1.45
   3   2   1  119.95    2.57
  -3  -2  -1  119.60    2.50
   1   2   1   36.25    1.04
  -1  -2  -1   36.67    0.93
   7  -2  -1   14.16    0.74
  -9   2   1    5.49    0.52
   9  -2  -1    7.94    0.73
 -11   2   1   17.84    0.97
  11  -2  -1   20.32    0.97
 -13   2   1   24.76    1.15
  13  -2  -1   25.82    1.19
 -15   2   1   16.35    1.16
  15  -2  -1   15.43    1.75
  15  -2  -1   17.00    1.28
 -17   2   1    0.55    0.72
  17  -2  -1    0.68    1.25
  17  -2  -1    0.79    0.85
 -19   2   1    0.07    0.80
  19  -2  -1   -0.34    1.47
  19  -2  -1    0.47    0.97
 -21   2   1   11.83    1.17
  21  -2  -1   12.07    1.25
  21  -2  -1   13.88    2.04
 -23   2   1    0.60    1.06
  23  -2  -1    1.04    1.80
 -25   2   1    0.09    1.17
  25  -2  -1    0.25    1.90
  24   3   1   21.41    2.25
 -24  -3  -1   16.45    1.66
  22   3   1   10.54    1.45
 -22  -3  -1    9.18    1.35
  20   3   1   14.48    1.44
 -20  -3  -1   13.95    1.32
  18   3   1   40.62    2.04
 -18  -3  -1   39.88    2.00
  16   3   1   14.51    1.52
 -16  -3  -1   15.64    1.54
  14   3   1   16.17    1.37
 -14  -3  -1   16.46    1.36
  12   3   1   97.62    2.53
 -12  -3  -1  101.41    2.49
 -12  -3  -1   97.86    2.96
  10   3   1  136.82    3.18
 -10  -3  -1  140.98    3.14
 -10  -3  -1  139.87    3.62
   8   3   1   67.57    1.81
  -8  -3  -1   66.70    1.76
  -8  -3  -1   67.85    2.26
   6   3   1  127.97    2.86
  -6  -3  -1  124.53    2.76
  -6  -3  -1  129.07    3.32
   4   3   1  228.81    4.74
  -4  -3  -1  230.54    4.65
   2   3   1   17.32    0.86
  -2  -3  -1   18.15    0.74
   0   3   1  186.53    3.89
   0  -3  -1  191.07    3.83
   8  -3  -1   48.49    1.36
  10  -3  -1   52.72    1.52
  12  -3  -1  131.97    3.01
  14  -3  -1   11.77    1.14
  16  -3  -1    7.50    1.39
  16  -3  -1    7.48    0.97
  18  -3  -1   48.10    2.87
  18  -3  -1   45.18    2.02
  20  -3  -1   11.41    1.27
  20  -3  -1   10.46    1.95
  22  -3  -1   14.71    2.18
  24  -3  -1   17.68    2.65
  23   4   1    0.56    1.31
 -23  -4  -1    0.42    1.25
  21   4   1    0.09    1.22
 -21  -4  -1   -0.37    1.11
  19   4   1    1.13    1.15
 -19  -4  -1    0.26    1.01
  17   4   1   12.08    1.27
 -17  -4  -1   11.14    1.13
  15   4   1    8.11    1.07
 -15  -4  -1    5.93    1.32
 -15  -4  -1    8.00    0.98
  13   4   1   32.16    1.63
 -13  -4  -1   30.91    2.14
 -13  -4  -1   35.17    1.59
  11   4   1    6.57    0.83
 -11  -4  -1    7.94    1.29
 -11  -4  -1    7.32    0.76
   9   4   1    3.77    0.70
  -9  -4  -1    3.16    1.05
  -9  -4  -1    2.99    0.59
   7   4   1   14.52    1.04
  -7  -4  -1   14.17    1.53
  -7  -4  -1   16.58    0.97
   5   4   1    7.36    0.70
  -5  -4  -1    7.67    0.79
   3   4   1   45.65    1.43
  -3  -4  -1   46.10    1.26
   1   4   1   16.10    0.94
  -1  -4  -1   12.88    0.74
   1  -4  -1    0.92    0.39
   9  -4  -1    1.95    0.59
  11  -4  -1   20.64    1.17
  13  -4  -1    0.75    0.75
  15  -4  -1    3.33    0.88
  17  -4  -1    1.88    0.93
  17  -4  -1    0.96    1.49
  19  -4  -1    1.69    1.08
  19  -4  -1    2.67    1.75
  21  -4  -1    4.74    1.93
  23  -4  -1    1.51    2.16
  20   5   1    1.24    1.25
 -20  -5  -1    2.91    1.17
  18   5   1    6.28    1.29
 -18  -5  -1    4.68    1.09
  16   5   1    9.00    1.25
 -16  -5  -1    6.01    1.57
 -16  -5  -1    6.17    1.04
  14   5   1   18.90    1.62
 -14  -5  -1   17.20    1.60
 -14  -5  -1   19.68    2.25
  12   5   1   26.68    1.64
 -12  -5  -1   28.33    2.31
 -12  -5  -1   27.92    1.61
  10   5   1   44.06    1.78
 -10  -5  -1   48.33    2.56
 -10  -5  -1   50.35    1.73
   8   5   1    0.93    0.69
  -8  -5  -1    1.09    1.15
  -8  -5  -1    1.39    0.61
   6   5   1   20.12    1.23
  -6  -5  -1   21.08    1.88
  -6  -5  -1   23.52    1.10
   4   5   1   29.12    1.28
  -4  -5  -1   30.98    1.10
   2   5   1   31.43    1.29
  -2  -5  -1   30.56    1.06
   0  -5  -1   66.34    1.67
   2  -5  -1   49.25    1.41
  10  -5  -1   52.35    1.73
  12  -5  -1   65.16    2.06
  14  -5  -1   10.80    1.11
  16  -5  -1    3.30    1.02
  18  -5  -1   10.63    1.94
  18  -5  -1    7.27    1.26
  20  -5  -1    2.71    2.00
  22  -5  -1   11.03    2.59
  19   6   1    3.35    1.36
 -19  -6  -1    1.79    1.15
  17   6   1    5.05    1.29
 -17  -6  -1    2.44    1.11
  15   6   1    1.66    1.12
 -15  -6  -1    1.42    0.94
 -15  -6  -1    2.41    1.60
  13   6   1    5.41    1.11
 -13  -6  -1    4.37    0.93
 -13  -6  -1    4.95    1.70
  11   6   1    5.27    1.04
 -11  -6  -1    5.14    1.70
 -11  -6  -1    5.90    0.88
   9   6   1   -0.24    0.83
  -9  -6  -1    0.83    0.74
  -9  -6  -1    0.03    1.40
   7   6   1    1.92    0.86
  -7  -6  -1    3.65    0.69
  -7  -6  -1    1.83    1.43
   5   6   1    2.20    0.82
  -5  -6  -1    1.15    1.31
  -5  -6  -1    2.92    0.59
   3   6   1   13.14    1.24
  -3  -6  -1   13.68    0.97
  -1  -6  -1    2.18    0.54
   1  -6  -1   18.26    1.04
   3  -6  -1   27.75    1.21
   5  -6  -1   37.89    1.31
   5  -6  -1   30.95    1.35
  11  -6  -1   17.56    1.46
  13  -6  -1    3.02    0.96
  15  -6  -1    3.54    1.10
  17  -6  -1    6.16    1.91
  19  -6  -1    7.17    2.15
  18   7   1    0.46    1.33
 -18  -7  -1   -0.62    1.12
  16   7   1    9.88    1.47
 -16  -7  -1    9.19    2.11
 -16  -7  -1    9.35    1.21
  14   7   1    9.78    1.45
 -14  -7  -1    8.44    2.10
 -14  -7  -1    6.54    1.10
  12   7   1   15.31    1.48
 -12  -7  -1   16.51    1.68
 -12  -7  -1   15.74    2.78
  10   7   1   23.22    1.89
 -10  -7  -1   21.72    2.82
 -10  -7  -1   22.54    1.68
   8   7   1   42.82    2.04
  -8  -7  -1   43.29    1.82
  -8  -7  -1   43.05    3.09
   6   7   1   24.48    1.75
  -6  -7  -1   23.38    2.65
  -6  -7  -1   28.50    1.46
  -4  -7  -1   20.73    1.26
  -4  -7  -1   18.81    2.45
  -2  -7  -1   13.04    2.29
  -2  -7  -1   10.73    0.83
   0  -7  -1    4.88    0.69
   2  -7  -1   -0.77    0.63
   4  -7  -1   38.04    1.52
   6  -7  -1   10.38    0.98
  12  -7  -1   42.69    2.02
  14  -7  -1   11.29    1.31
  18  -7  -1    3.47    2.08
  15   8   1    3.21    1.46
 -15  -8  -1    0.94    2.03
 -15  -8  -1    0.84    1.18
  13   8   1    6.06    1.41
 -13  -8  -1    5.82    1.15
 -13  -8  -1    6.18    2.26
  11   8   1   -0.67    1.21
 -11  -8  -1    1.00    0.95
 -11  -8  -1    0.65    2.04
   9   8   1    1.60    1.23
  -9  -8  -1    1.54    2.03
  -9  -8  -1    1.56    0.96
   7   8   1    5.94    1.29
  -7  -8  -1    7.90    0.96
  -7  -8  -1    5.77    2.09
  -5  -8  -1    4.89    0.84
  -5  -8  -1    3.89    1.97
  -3  -8  -1    3.91    1.93
  -3  -8  -1    3.29    0.77
  -1  -8  -1    1.25    0.76
  -1  -8  -1    3.95    1.86
   1  -8  -1    4.38    0.82
   3  -8  -1   10.96    2.08
   3  -8  -1    7.82    0.87
   5  -8  -1   -0.64    0.76
   5  -8  -1   -2.44    1.65
   7  -8  -1   -2.57    1.63
   7  -8  -1    0.22    0.91
   7  -8  -1    2.63    0.87
   9  -8  -1    3.48    1.00
   9  -8  -1    2.49    1.69
  11  -8  -1    7.96    1.27
  13  -8  -1    0.69    1.26
  15  -8  -1    1.13    1.95
  10   9   1    4.85    1.53
 -10  -9  -1    4.73    2.43
  -8  -9  -1    6.72    2.44
  -6  -9  -1    6.89    2.36
  -4  -9  -1    9.50    2.42
  -2  -9  -1   26.51    3.36
   0  -9  -1    0.58    2.02
   2  -9  -1    3.76    2.13
   4  -9  -1   12.69    2.41
   6  -9  -1    6.10    2.15
   8  -9  -1   -0.59    1.75
  10  -9  -1    7.77    2.16
  -5 -10  -1    3.75    2.53
  -3 -10  -1    0.26    2.33
  -1 -10  -1   10.01    2.67
   1 -10  -1    7.41    2.55
   3 -10  -1    0.43    2.27
   5 -10  -1   -0.21    2.12
   4 -10   2    6.07    2.48
   2 -10   2    0.15    2.35
   0 -10   2    1.21    2.43
  -2 -10   2    6.73    2.63
  -4 -10   2    1.75    2.58
  11  -9   2    5.20    1.46
   7  -9   2    4.87    1.99
   5  -9   2    5.11    2.13
   3  -9   2   10.19    2.37
   1  -9   2   27.96    3.30
  -1  -9   2    0.80    2.13
  -3  -9   2    9.80    2.55
  -5  -9   2    1.13    2.23
  -7  -9   2    0.47    2.22
  -9  -9   2    1.91    2.30
 -11  -9   2   15.45    2.81
  14  -8   2    5.87    1.51
  12  -8   2   22.26    2.20
  10  -8   2   12.03    1.43
   8  -8   2    7.87    1.91
   6  -8   2   35.57    2.99
   4  -8   2   12.26    2.10
   2  -8   2    2.12    1.82
   0  -8   2   61.25    3.47
  -2  -8   2   24.96    2.93
  -4  -8   2    0.64    1.87
  -6  -8   2   -0.27    1.93
  -8  -8   2   14.12    2.43
 -10  -8   2   19.45    3.09
  10   8  -2   23.33    2.15
 -12  -8   2   22.97    3.16
  12   8  -2   23.90    2.21
 -14  -8   2   10.56    2.44
  14   8  -2   11.14    1.54
 -16  -8   2    9.01    2.39
  16   8  -2   13.25    1.65
  17  -7   2   -0.05    1.43
  15  -7   2    0.93    1.35
  13  -7   2   23.30    2.13
  11  -7   2    3.60    1.14
   9  -7   2   -0.08    1.46
   7  -7   2    9.14    1.66
   5  -7   2    6.79    0.91
   5  -7   2    7.61    1.59
   5  -7   2    6.24    0.87
   3  -7   2    5.90    0.70
   3  -7   2    6.16    1.64
   1  -7   2    2.85    0.57
   1  -7   2    2.79    1.54
  -1  -7   2    0.35    1.46
  -3  -7   2   13.27    2.37
  -3  -7   2    9.39    0.94
  -5  -7   2   61.12    3.30
  -7  -7   2    0.50    1.65
  -9  -7   2    3.58    1.82
  -9  -7   2    3.34    0.73
   9   7  -2    3.12    1.05
 -11  -7   2   12.35    2.15
 -11  -7   2   11.40    0.96
  11   7  -2   14.05    1.35
 -13  -7   2   -0.80    0.81
 -13  -7   2    1.65    1.82
  13   7  -2   -0.17    1.09
 -15  -7   2    1.22    0.95
 -15  -7   2    1.60    1.88
  15   7  -2    2.06    1.23
 -17  -7   2   -0.30    1.90
 -17  -7   2    1.29    1.20
  17   7  -2    2.20    1.29
  18  -6   2   10.36    1.59
  16  -6   2    3.70    1.37
  14  -6   2    6.65    1.30
  12  -6   2   18.51    1.75
  10  -6   2    9.34    1.13
  10  -6   2    9.06    1.49
   8  -6   2   26.60    2.10
   6  -6   2  120.81    3.74
   4  -6   2    0.45    1.20
   4  -6   2    2.07    0.52
   4  -6   2    2.37    0.60
   2  -6   2    9.32    0.88
   2  -6   2    7.66    1.42
   0  -6   2   46.19    2.45
  -2  -6   2   16.19    0.91
  -4  -6   2    6.20    1.45
  -4  -6   2    5.57    0.53
  -6  -6   2    4.40    0.55
  -6  -6   2    3.05    1.44
   6   6  -2    2.39    0.84
  -8  -6   2   18.16    1.14
  -8  -6   2   15.82    2.24
   8   6  -2   15.89    1.38
 -10  -6   2   45.26    1.63
 -10  -6   2   45.13    2.82
  10   6  -2   43.38    1.92
 -12  -6   2    7.27    1.74
 -12  -6   2    7.19    0.84
  12   6  -2    6.03    1.06
 -14  -6   2   12.64    1.05
 -14  -6   2   12.70    1.96
  14   6  -2   15.04    1.36
 -16  -6   2   11.32    1.98
 -16  -6   2   11.85    1.09
  16   6  -2   12.01    1.36
 -18  -6   2    0.24    1.65
 -18  -6   2    1.84    1.03
  18   6  -2    0.68    1.17
 -20  -6   2    5.52    1.17
  20   6  -2    6.44    1.35
  21  -5   2    0.44    1.44
  19  -5   2    0.05    1.22
  17  -5   2    0.52    1.21
  15  -5   2    0.36    1.07
  13  -5   2   33.63    1.86
  11  -5   2   -0.30    0.85
   9  -5   2   23.36    1.40
   9  -5   2   25.96    1.82
   7  -5   2   23.93    1.72
   5  -5   2    1.80    0.95
   3  -5   2    9.36    1.26
   3  -5   2    9.81    0.82
   3  -5   2   10.79    0.74
   1  -5   2    3.79    1.10
   1  -5   2    3.39    0.43
  -1  -5   2   -0.08    0.36
  -1  -5   2    1.76    1.04
  -3  -5   2   21.12    0.85
  -3  -5   2   27.51    1.89
  -5  -5   2    4.81    1.20
   5   5  -2    3.13    0.68
  -7  -5   2    3.20    1.23
  -7  -5   2    3.57    0.49
   7   5  -2    2.53    0.71
  -9  -5   2    2.65    0.57
  -9  -5   2    3.10    1.29
   9   5  -2    2.25    0.76
 -11  -5   2   35.10    2.35
 -11  -5   2   33.58    1.46
  11   5  -2   34.58    1.62
 -13  -5   2    0.21    1.30
 -13  -5   2   -0.55    0.70
  13   5  -2    0.20    0.82
 -15  -5   2    8.06    1.57
 -15  -5   2    6.82    0.90
  15   5  -2    8.63    1.12
 -17  -5   2    0.28    1.40
 -17  -5   2   -0.09    0.87
  17   5  -2   -0.34    0.96
 -19  -5   2    3.94    1.06
  19   5  -2    5.35    1.23
 -21  -5   2    1.81    1.10
  21   5  -2    3.70    1.25
  22  -4   2    0.49    1.39
  22  -4   2    1.36    1.95
  20  -4   2   17.05    1.60
  18  -4   2   20.17    1.85
  16  -4   2    4.08    1.09
  14  -4   2   16.97    1.58
  12  -4   2   46.56    1.85
  10  -4   2   19.40    1.26
   8  -4   2   84.62    2.19
   6  -4   2   24.25    1.48
   4  -4   2    6.80    1.22
   2  -4   2  144.67    3.67
   0  -4   2  118.80    3.20
   0  -4   2  111.28    2.40
  -2  -4   2   57.49    1.40
  -2  -4   2   62.87    2.26
  -4  -4   2  191.98    3.97
  -4  -4   2  199.78    4.79
   4   4  -2  197.59    4.19
  -6  -4   2    0.36    0.94
   6   4  -2   -0.12    0.54
  -8  -4   2   71.09    2.56
  -8  -4   2   69.13    1.74
   8   4  -2   68.28    1.92
 -10  -4   2  135.59    3.00
 -10  -4   2  134.81    3.77
  10   4  -2  133.22    3.14
 -12  -4   2  111.09    2.66
 -12  -4   2  106.26    3.39
  12   4  -2  110.18    2.77
 -14  -4   2   10.87    0.86
 -14  -4   2   10.34    1.80
  14   4  -2   11.62    1.33
 -16  -4   2   18.60    1.48
 -16  -4   2   15.66    1.94
  16   4  -2   17.49    1.57
 -18  -4   2   12.91    1.13
  18   4  -2   16.08    1.72
 -20  -4   2   28.40    1.94
  20   4  -2   26.20    1.95
 -22  -4   2   15.44    1.39
  22   4  -2   20.25    2.07
  23  -3   2    9.42    2.30
  23  -3   2   10.14    1.54
 -23   3  -2    9.57    1.29
  21  -3   2    1.49    1.72
  21  -3   2   -1.47    1.19
 -21   3  -2    1.41    0.99
  19  -3   2    0.80    1.16
 -19   3  -2    0.02    0.88
  17  -3   2    1.14    1.01
 -17   3  -2    1.42    0.80
  15  -3   2   25.08    1.57
 -15   3  -2   27.09    1.45
  13  -3   2   15.75    1.32
 -13   3  -2   15.78    1.15
  11  -3   2    3.78    0.75
 -11   3  -2    3.97    0.57
   9  -3   2    6.30    0.72
   7  -3   2   -0.56    0.51
   5  -3   2   30.11    1.39
   3  -3   2   34.19    1.47
   1  -3   2   36.84    1.57
  -1   3  -2   40.27    1.34
  -1  -3   2   87.52    2.48
  -3  -3   2   14.36    1.34
  -3  -3   2   12.47    0.58
   3   3  -2   14.19    0.85
  -5  -3   2   67.89    1.52
  -5  -3   2   66.31    2.22
   5   3  -2   63.68    1.68
  -7  -3   2   18.01    0.85
  -7  -3   2   17.37    1.39
   7   3  -2   16.25    0.94
  -9  -3   2    4.83    0.51
  -9  -3   2    5.57    0.97
   9   3  -2    4.78    0.63
 -11  -3   2   42.04    1.40
 -11  -3   2   44.72    1.94
  11   3  -2   41.88    1.43
 -13  -3   2    6.09    0.69
 -13  -3   2    5.97    1.04
  13   3  -2    6.45    0.78
 -15  -3   2    3.31    0.73
 -15  -3   2    4.69    1.11
  15   3  -2    6.19    0.88
 -17  -3   2    1.35    0.78
 -17  -3   2    1.61    1.38
  17   3  -2    2.12    0.89
  17   3  -2    1.40    0.97
 -19  -3   2    6.99    1.01
  19   3  -2    6.69    1.10
 -21  -3   2    9.72    1.19
  21   3  -2   11.23    1.31
 -23  -3   2    7.06    1.25
  23   3  -2    8.85    1.33
  24  -2   2    4.11    1.42
  24  -2   2    3.93    2.11
 -24   2  -2    4.16    1.26
  22  -2   2    1.99    1.23
  22  -2   2    1.19    1.79
 -22   2  -2    1.62    1.08
  20  -2   2   17.58    1.89
  20  -2   2   21.13    2.60
 -20   2  -2   20.83    1.82
  18  -2   2   12.25    1.24
 -18   2  -2   10.73    1.04
  16  -2   2   -0.31    0.91
 -16   2  -2   -0.29    0.71
  14  -2   2   16.23    1.36
 -14   2  -2   17.61    1.19
  12  -2   2   32.67    1.37
 -12   2  -2   32.59    1.25
  10  -2   2   89.69    2.26
 -10   2  -2   93.03    2.16
   8  -2   2   23.65    1.08
  -8   2  -2   23.78    0.96
   6  -2   2   26.79    1.02
  -6   2  -2   26.68    0.91
   4  -2   2   99.60    2.21
  -4   2  -2   97.75    2.08
   2  -2   2  116.01    2.68
   0  -2   2  170.17    3.80
   0   2  -2  178.11    3.65
  -2  -2   2  633.82   12.39
   2   2  -2  624.41   12.14
   2   2  -2  605.31   12.10
  -4  -2   2   13.92    1.17
  -4  -2   2   15.72    0.60
   4   2  -2   13.00    0.77
  -6  -2   2   23.75    0.83
  -6  -2   2   24.82    1.29
   6   2  -2   22.64    0.92
  -8  -2   2   17.90    0.85
  -8  -2   2   18.88    1.27
   8   2  -2   17.49    0.92
 -10  -2   2  131.56    3.28
 -10  -2   2  134.74    2.93
  10   2  -2  134.82    2.98
  10   2  -2  135.36    3.14
 -12  -2   2   36.17    1.60
 -12  -2   2   37.21    1.29
  12   2  -2   35.50    1.30
  12   2  -2   37.59    1.54
 -14  -2   2   13.97    1.10
  14   2  -2   16.01    1.13
  14   2  -2   14.56    1.35
 -16  -2   2    8.00    0.81
  16   2  -2    8.85    0.92
  16   2  -2    6.95    1.10
 -18  -2   2   14.80    1.45
  18   2  -2   16.70    1.47
  18   2  -2   14.28    1.75
 -20  -2   2   12.59    1.16
  20   2  -2   15.37    1.66
  20   2  -2   12.97    1.94
 -22  -2   2   52.22    2.36
  22   2  -2   52.37    2.28
  22   2  -2   46.35    2.68
 -24  -2   2    3.98    1.23
  24   2  -2    3.40    1.22
  23  -1   2    2.90    1.83
  23  -1   2    2.03    1.30
 -23   1  -2    1.07    1.15
  21  -1   2    8.36    1.29
  21  -1   2   10.26    1.85
 -21   1  -2    8.69    1.16
  19  -1   2    2.51    1.05
  19  -1   2    1.65    1.48
 -19   1  -2    2.77    0.92
  17  -1   2    7.73    1.08
 -17   1  -2    5.50    0.87
  15  -1   2    3.45    0.83
 -15   1  -2    3.42    0.75
  13  -1   2    0.33    0.68
 -13   1  -2    0.56    0.56
  11  -1   2    9.08    0.98
 -11   1  -2    8.77    0.90
   9  -1   2    0.60    0.54
  -9   1  -2    0.63    0.46
   7  -1   2    0.39    0.48
  -7   1  -2    0.77    0.40
   5  -1   2    0.23    0.43
  -5   1  -2    0.15    0.35
   3  -1   2  257.04    5.10
  -3   1  -2  257.64    5.04
   1  -1   2   12.98    0.64
  -1  -1   2    3.54    0.61
   1   1  -2    3.32    0.39
  -3  -1   2    0.08    0.21
  -3  -1   2    0.48    0.52
   3   1  -2    0.54    0.44
   3   1  -2   -0.35    0.29
  -5  -1   2  298.15    6.15
  -5  -1   2  300.34    5.91
   5   1  -2  298.06    5.95
   5   1  -2  307.79    6.07
  -7  -1   2   47.15    1.49
  -7  -1   2   46.23    1.22
   7   1  -2   47.19    1.25
   7   1  -2   47.67    1.49
  -9  -1   2   79.54    1.88
   9   1  -2   80.78    1.91
   9   1  -2   81.16    2.17
 -11  -1   2   15.07    0.91
  11   1  -2   17.80    1.26
  11   1  -2   16.43    0.95
 -13  -1   2    0.22    0.48
  13   1  -2    0.47    0.55
  13   1  -2    0.38    0.78
 -15  -1   2    0.70    0.61
  15   1  -2    1.77    0.67
  15   1  -2    0.95    0.90
 -17  -1   2    0.04    0.69
  17   1  -2    0.83    1.04
  17   1  -2    0.39    0.79
 -19  -1   2    1.47    0.83
  19   1  -2    3.07    0.95
  19   1  -2    3.32    1.29
 -21  -1   2    0.17    0.93
  21   1  -2   -1.50    1.36
  21   1  -2    0.46    0.98
 -23  -1   2    5.55    1.18
  23   1  -2    4.72    1.70
  23   1  -2    7.63    1.24
 -25  -1   2    0.66    1.19
  25   1  -2    2.24    1.29
  25   1  -2   -0.02    1.68
  24   0   2    0.72    1.74
  24   0   2    2.10    1.39
 -24   0  -2    1.23    1.25
  22   0   2   14.57    1.51
  22   0   2   12.84    1.89
 -22   0  -2   13.02    1.35
  20   0   2   83.35    2.79
  20   0   2   86.25    3.38
 -20   0  -2   86.96    2.80
  18   0   2   61.35    2.21
  18   0   2   58.36    2.75
 -18   0  -2   61.46    2.20
  16   0   2   83.77    2.44
  16   0   2   82.74    2.79
 -16   0  -2   84.85    2.38
  14   0   2   45.49    1.66
 -14   0  -2   43.94    1.55
  12   0   2   54.13    1.70
 -12   0  -2   54.33    1.60
  10   0   2   39.50    1.37
 -10   0  -2   39.45    1.29
   8   0   2   66.20    1.70
  -8   0  -2   65.14    1.64
   6   0   2  352.29    6.90
  -6   0  -2  340.55    6.85
   4   0   2   63.10    1.46
  -4   0  -2   59.03    1.40
   2   0   2   22.47    0.65
  -2   0  -2   20.92    0.59
   0   0   2   -0.09    0.11
   0   0   2   -0.10    0.09
   0   0   2    0.42    0.18
   0   0  -2    0.03    0.17
   0   0  -2   -0.14    0.09
   0   0  -2   -0.02    0.11
  -2   0   2   -0.11    0.25
   2   0  -2   -0.12    0.25
  -4   0   2  351.25    6.82
  -4   0   2  341.92    6.67
   4   0  -2  339.84    6.81
   4   0  -2  331.77    6.64
  -6   0   2   16.05    0.73
   6   0  -2   15.32    1.02
   6   0  -2   15.83    0.66
  -8   0   2  747.18   14.50
   8   0  -2  739.41   14.71
   8   0  -2  747.35   14.47
 -10   0   2   95.54    2.21
  10   0  -2   95.53    2.54
  10   0  -2   97.09    2.18
 -12   0   2   26.95    1.09
  12   0  -2   29.87    1.12
  12   0  -2   29.05    1.51
 -14   0   2    7.23    0.65
  14   0  -2    7.83    0.73
  14   0  -2    7.46    1.02
 -16   0   2   56.41    1.76
  16   0  -2   53.58    2.25
  16   0  -2   54.99    1.75
 -18   0   2    0.42    0.72
  18   0  -2   -0.10    1.12
  18   0  -2    2.14    0.83
 -20   0   2   15.33    1.61
  20   0  -2   16.25    2.17
  20   0  -2   15.51    1.56
 -22   0   2   49.23    2.27
  22   0  -2   51.20    2.17
  22   0  -2   47.77    2.91
 -24   0   2    2.88    1.18
  24   0  -2    3.49    1.79
  24   0  -2    4.80    1.32
  23   1   2    3.45    1.35
  23   1   2    0.82    1.54
 -23  -1  -2    1.16    1.21
  21   1   2   11.25    1.37
  21   1   2    9.26    1.60
 -21  -1  -2    8.15    1.23
  19   1   2    2.78    1.30
  19   1   2    4.14    1.14
 -19  -1  -2    4.13    0.99
  17   1   2    6.12    1.02
  17   1   2    6.05    1.21
 -17  -1  -2    6.34    0.91
  15   1   2    3.82    0.87
  15   1   2    4.76    1.05
 -15  -1  -2    3.47    0.73
  13   1   2   -0.37    0.76
  13   1   2    0.37    0.67
 -13  -1  -2    0.10    0.59
  11   1   2    9.06    0.76
 -11  -1  -2    7.78    0.65
   9   1   2   -0.19    0.52
  -9  -1  -2    0.07    0.48
   7   1   2   -0.50    0.47
  -7  -1  -2    0.42    0.43
   5   1   2    0.10    0.45
  -5  -1  -2    0.18    0.38
   3   1   2  279.14    5.41
  -3  -1  -2  266.49    5.38
   1   1   2   27.91    0.76
  -1  -1  -2   28.03    0.75
  -1   1   2    2.34    0.42
  -1   1   2    2.68    0.30
  -3   1   2   -0.54    0.45
   3  -1  -2   -0.07    0.47
  -5   1   2  284.73    5.81
   5  -1  -2  296.24    5.63
   5  -1  -2  281.31    5.85
  -7   1   2   46.96    1.26
   7  -1  -2   45.21    1.57
   7  -1  -2   48.98    1.16
  -9   1   2   79.07    1.88
   9  -1  -2   77.33    2.24
   9  -1  -2   81.57    1.83
 -11   1   2   15.88    0.91
  11  -1  -2   17.03    0.90
  11  -1  -2   16.31    1.38
 -13   1   2    0.08    0.51
  13  -1  -2    0.85    0.56
  13  -1  -2    0.25    0.91
 -15   1   2    2.08    0.59
  15  -1  -2    1.14    1.04
  15  -1  -2    1.26    0.65
 -17   1   2    1.34    0.70
  17  -1  -2    1.58    0.80
  17  -1  -2    1.00    1.18
 -19   1   2    3.10    0.85
  19  -1  -2    2.31    0.89
  19  -1  -2    3.29    1.41
 -21   1   2   -0.72    0.87
  21  -1  -2    0.16    0.97
  21  -1  -2   -0.20    1.52
 -23   1   2    4.24    1.12
  23  -1  -2    5.23    1.79
 -25   1   2    2.13    1.23
  25  -1  -2   -0.23    1.86
  24   2   2    4.47    1.41
 -24  -2  -2    4.69    1.42
  22   2   2    2.52    1.27
 -22  -2  -2    1.15    1.17
  20   2   2   24.12    2.00
  20   2   2   18.88    1.93
 -20  -2  -2   21.61    1.91
  18   2   2   11.73    1.67
  18   2   2   15.18    1.35
 -18  -2  -2   13.15    1.15
  16   2   2    0.12    0.90
  16   2   2   -0.72    0.87
 -16  -2  -2   -0.14    0.79
  14   2   2   17.05    1.35
 -14  -2  -2   19.18    1.33
  12   2   2   35.81    1.45
 -12  -2  -2   37.59    1.45
  10   2   2   93.23    2.37
 -10  -2  -2  100.33    2.34
   8   2   2   24.25    1.11
  -8  -2  -2   24.78    1.07
  -8  -2  -2   24.72    1.29
   6   2   2   29.10    1.09
  -6  -2  -2   28.51    1.04
   4   2   2  109.97    2.39
  -4  -2  -2  105.25    2.33
   2   2   2  129.83    2.73
  -2  -2  -2  127.91    2.68
   0   2   2  167.07    3.41
   0  -2  -2  168.16    3.39
   6  -2  -2   20.08    0.73
   8  -2  -2   20.88    0.82
  10  -2  -2  136.67    2.94
 -12   2   2   34.49    1.23
  12  -2  -2   35.74    1.19
  12  -2  -2   36.13    1.74
 -14   2   2   14.29    1.07
  14  -2  -2   13.96    1.63
  14  -2  -2   14.75    1.07
 -16   2   2    7.10    0.79
  16  -2  -2    7.36    0.88
  16  -2  -2    9.14    1.40
 -18   2   2   14.01    1.41
  18  -2  -2   16.81    2.29
  18  -2  -2   14.41    1.46
 -20   2   2   10.71    1.09
  20  -2  -2   12.96    1.19
  20  -2  -2   14.50    1.98
 -22   2   2   42.70    2.18
  22  -2  -2   44.46    3.21
 -24   2   2    3.45    1.16
  24  -2  -2    2.56    1.90
  23   3   2   10.22    1.51
 -23  -3  -2   10.28    1.47
  21   3   2    0.18    1.23
 -21  -3  -2   -0.21    1.13
  19   3   2    0.72    1.12
 -19  -3  -2    0.74    1.02
  17   3   2    1.23    1.02
 -17  -3  -2    2.13    0.95
  15   3   2   29.33    1.72
 -15  -3  -2   30.36    1.66
  13   3   2   16.09    1.34
 -13  -3  -2   17.81    1.32
  11   3   2    4.38    0.75
 -11  -3  -2    5.18    0.68
 -11  -3  -2    5.22    1.00
   9   3   2    5.16    0.68
  -9  -3  -2    6.00    0.99
  -9  -3  -2    5.10    0.61
   7   3   2   -0.20    0.52
  -7  -3  -2   -0.08    0.47
   5   3   2   26.83    1.12
  -5  -3  -2   27.44    1.06
   3   3   2   34.66    1.18
  -3  -3  -2   35.11    1.09
   1   3   2   40.58    1.21
  -1  -3  -2   41.23    1.11
  -1   3   2   83.87    1.95
   1  -3  -2   86.95    1.92
   1  -3  -2   86.96    1.94
   7  -3  -2    8.82    0.74
   9  -3  -2    6.18    0.71
  11  -3  -2   43.14    1.34
  13  -3  -2    8.86    1.00
  15  -3  -2    5.16    1.28
  15  -3  -2    4.22    0.77
  17  -3  -2    2.36    0.89
  17  -3  -2    3.04    1.39
  19  -3  -2    4.99    1.04
  19  -3  -2    4.09    1.67
  21  -3  -2   10.20    2.00
  23  -3  -2    7.01    2.17
  22   4   2    1.30    1.33
 -22  -4  -2   -0.14    1.23
  20   4   2   21.16    2.11
 -20  -4  -2   20.45    2.07
  18   4   2   29.15    2.01
 -18  -4  -2   27.16    2.00
  16   4   2    2.51    1.02
 -16  -4  -2    2.72    0.96
  14   4   2   19.62    1.53
 -14  -4  -2   19.02    1.98
 -14  -4  -2   18.53    1.55
  12   4   2   48.08    1.84
 -12  -4  -2   51.28    2.38
 -12  -4  -2   49.71    1.82
  10   4   2   22.71    1.29
 -10  -4  -2   21.13    1.80
 -10  -4  -2   23.21    1.29
   8   4   2   96.28    2.46
  -8  -4  -2   99.14    3.05
  -8  -4  -2   96.13    2.38
   6   4   2   21.08    1.13
  -6  -4  -2   21.93    1.05
   4   4   2    6.84    0.70
  -4  -4  -2    8.45    0.79
   2   4   2  152.57    3.39
  -2  -4  -2  158.40    3.29
   0   4   2  118.65    2.68
   0  -4  -2  119.06    2.58
   2  -4  -2   61.04    1.53
   2  -4  -2   59.96    1.57
  10  -4  -2  120.99    2.76
  12  -4  -2  100.93    2.50
  14  -4  -2   11.88    1.22
  16  -4  -2   19.60    1.44
  16  -4  -2   17.07    2.24
  18  -4  -2   13.63    1.96
  18  -4  -2   15.13    1.61
  20  -4  -2   24.79    2.95
  22  -4  -2   20.66    2.55
  21   5   2    0.72    1.30
 -21  -5  -2   -0.28    1.18
  19   5   2    0.31    1.19
 -19  -5  -2   -2.76    1.04
  17   5   2    0.23    1.10
 -17  -5  -2   -0.88    0.99
  15   5   2    1.84    1.02
 -15  -5  -2    0.28    0.90
 -15  -5  -2   -0.17    1.34
  13   5   2   39.34    1.91
 -13  -5  -2   39.67    2.55
 -13  -5  -2   42.65    1.87
  11   5   2   -0.68    0.80
 -11  -5  -2    0.14    1.26
 -11  -5  -2   -0.47    0.72
   9   5   2   26.49    1.44
  -9  -5  -2   28.36    2.19
  -9  -5  -2   31.28    1.47
   7   5   2   19.59    1.23
  -7  -5  -2   21.33    1.23
  -7  -5  -2   21.60    1.98
   5   5   2    1.40    0.66
  -5  -5  -2    2.04    0.52
   3   5   2   10.87    1.05
  -3  -5  -2   14.42    0.91
   1   5   2    4.91    0.69
  -1  -5  -2    3.15    0.47
   1  -5  -2    0.03    0.42
   3  -5  -2   25.36    1.09
   3  -5  -2   26.52    1.06
  11  -5  -2   26.84    1.30
  13  -5  -2    1.70    0.78
  15  -5  -2    8.00    1.67
  15  -5  -2    9.42    1.03
  17  -5  -2   -1.36    1.56
  17  -5  -2    1.01    1.05
  19  -5  -2    2.69    1.84
  21  -5  -2    2.38    2.06
  20   6   2    6.70    1.50
 -20  -6  -2    3.72    1.29
  18   6   2   12.81    1.55
 -18  -6  -2   11.22    1.34
  16   6   2    4.78    1.29
 -16  -6  -2    1.72    1.02
 -16  -6  -2    3.83    1.69
  14   6   2    8.91    1.27
 -14  -6  -2    7.55    1.07
 -14  -6  -2    8.15    1.81
  12   6   2   20.36    1.74
 -12  -6  -2   21.16    1.65
 -12  -6  -2   19.72    2.54
  10   6   2    9.67    1.14
 -10  -6  -2    9.87    1.80
 -10  -6  -2   10.88    0.97
   8   6   2   24.58    1.63
  -8  -6  -2   27.35    1.50
  -8  -6  -2   25.77    2.45
   6   6   2  134.86    3.36
  -6  -6  -2  128.85    4.21
  -6  -6  -2  138.29    3.15
   4   6   2    1.88    0.80
  -4  -6  -2    2.89    0.59
   2   6   2   10.19    0.97
  -2  -6  -2   10.54    0.97
   0  -6  -2   40.23    1.34
   2  -6  -2   20.00    1.10
   4  -6  -2    4.27    0.69
   4  -6  -2    4.73    0.62
  10  -6  -2   33.09    1.59
  12  -6  -2    5.62    0.89
  14  -6  -2   17.42    1.56
  16  -6  -2   10.87    1.94
  18  -6  -2    2.47    1.92
  20  -6  -2    3.23    2.21
  17   7   2    3.70    1.39
 -17  -7  -2    1.29    1.15
  15   7   2    2.86    1.28
 -15  -7  -2    2.36    1.09
 -15  -7  -2    2.79    1.91
  13   7   2   29.15    2.16
 -13  -7  -2   29.44    3.06
 -13  -7  -2   25.70    1.95
  11   7   2    5.30    1.24
 -11  -7  -2    5.31    1.03
 -11  -7  -2    4.85    1.91
   9   7   2    0.74    1.08
  -9  -7  -2    0.32    0.89
  -9  -7  -2    0.01    1.68
   7   7   2   13.57    1.30
  -7  -7  -2   17.46    1.54
  -7  -7  -2   13.16    2.05
   5   7   2    6.31    1.10
  -5  -7  -2    5.76    1.73
  -5  -7  -2    7.33    0.80
  -3  -7  -2    5.88    0.75
  -1  -7  -2    2.35    0.67
   3  -7  -2    9.47    0.84
   5  -7  -2   49.81    1.72
   5  -7  -2   44.22    1.72
   7  -7  -2    0.44    0.78
  11  -7  -2    9.46    1.13
  13  -7  -2    1.08    0.95
  15  -7  -2    2.14    1.76
  17  -7  -2    1.22    1.93
  14   8   2    6.87    1.50
 -14  -8  -2    4.75    1.18
 -14  -8  -2    6.02    2.25
  12   8   2   27.06    2.36
 -12  -8  -2   27.44    3.34
 -12  -8  -2   28.28    2.01
  10   8   2   15.68    1.61
 -10  -8  -2   12.99    1.21
 -10  -8  -2   13.02    2.41
   8   8   2   13.27    1.47
  -8  -8  -2   14.54    2.37
  -8  -8  -2   12.82    1.15
   6   8   2   38.89    2.23
  -6  -8  -2   39.59    3.31
  -6  -8  -2   41.67    1.86
  -4  -8  -2   15.20    1.42
  -4  -8  -2   15.00    2.32
  -2  -8  -2    4.21    1.89
  -2  -8  -2    2.61    0.80
   0  -8  -2   56.86    3.44
   0  -8  -2   51.66    1.87
   2  -8  -2   15.31    1.29
   4  -8  -2   -1.03    0.71
   6  -8  -2   -1.45    0.74
   8  -8  -2    9.93    1.09
   8  -8  -2   15.62    1.44
  10  -8  -2   29.04    1.59
  10  -8  -2   20.41    1.64
  12  -8  -2   17.76    1.78
  14  -8  -2    7.40    1.98
  16  -8  -2    8.32    2.24
  11   9   2    3.58    1.49
 -11  -9  -2    3.33    2.38
   9   9   2    0.26    1.40
  -9  -9  -2    0.66    2.31
  -7  -9  -2    3.87    2.32
  -5  -9  -2    2.40    2.14
  -3  -9  -2   11.80    2.48
  -1  -9  -2   26.87    3.31
   1  -9  -2    0.21    2.10
   3  -9  -2    5.78    2.17
   5  -9  -2    0.08    1.98
   7  -9  -2   -1.93    1.83
   9  -9  -2   -1.75    1.78
  -4 -10  -2    5.08    2.57
  -2 -10  -2    2.52    2.46
   0 -10  -2    0.95    2.30
   2 -10  -2    3.79    2.44
   4 -10  -2    2.34    2.28
   3 -10   3    6.61    2.58
   1 -10   3   11.36    2.77
  -1 -10   3    6.34    2.64
  -3 -10   3    0.19    2.45
  -5 -10   3   -0.08    2.55
  10  -9   3    5.18    1.46
   8  -9   3    3.83    1.97
   6  -9   3    8.32    2.14
   4  -9   3    2.56    2.00
   2  -9   3   12.41    2.46
   0  -9   3    6.71    2.36
  -2  -9   3    4.23    2.28
  -4  -9   3    0.16    2.24
  -6  -9   3    3.75    2.33
  -8  -9   3   -0.73    2.16
 -10  -9   3   14.75    2.78
 -12  -9   3    3.32    2.39
  13  -8   3    5.70    1.46
  11  -8   3    1.34    1.26
   9  -8   3   -2.60    1.70
   7  -8   3   -2.77    1.55
   5  -8   3    5.73    1.93
   3  -8   3    3.98    1.90
   1  -8   3   11.87    2.15
  -1  -8   3   11.31    2.25
  -3  -8   3    0.72    1.85
  -5  -8   3    1.55    1.93
  -7  -8   3    0.32    1.91
  -9  -8   3   18.70    3.00
 -11  -8   3    3.16    2.12
  11   8  -3    4.82    1.37
 -13  -8   3    0.19    2.01
  13   8  -3   -0.24    1.27
 -15  -8   3    1.45    2.14
  15   8  -3    1.32    1.33
  16  -7   3    3.32    1.53
  14  -7   3   10.01    1.53
  12  -7   3    9.40    1.39
  10  -7   3    3.92    1.17
   8  -7   3   30.28    2.50
   6  -7   3   24.48    2.38
   4  -7   3    5.28    1.56
   2  -7   3   64.42    3.15
   0  -7   3  109.66    3.99
  -2  -7   3    0.76    1.58
  -4  -7   3   25.65    2.69
  -6  -7   3   23.95    2.72
  -8  -7   3    3.94    1.75
 -10  -7   3    5.09    1.83
  10   7  -3    3.64    1.12
 -12  -7   3   33.15    3.05
  12   7  -3   32.32    2.03
 -14  -7   3   24.21    2.95
  14   7  -3   25.85    2.08
 -16  -7   3   23.14    2.98
  16   7  -3   24.07    2.15
 -18  -7   3    1.24    1.88
  18   7  -3    4.94    1.34
  19  -6   3    2.18    1.48
  17  -6   3   -1.55    1.36
  15  -6   3    8.33    1.48
  13  -6   3   11.12    1.37
  11  -6   3   11.21    1.24
   9  -6   3   11.54    1.14
   9  -6   3    9.39    1.54
   7  -6   3    0.22    1.23
   5  -6   3   -1.53    1.08
   3  -6   3    5.24    1.31
   1  -6   3    0.60    1.20
  -1  -6   3   28.03    2.22
  -3  -6   3   12.82    2.05
  -5  -6   3    2.15    0.46
  -5  -6   3    0.29    1.29
  -7  -6   3   12.48    0.97
  -7  -6   3   11.64    1.74
   7   6  -3   10.07    1.03
  -9  -6   3   19.32    1.18
  -9  -6   3   19.79    2.32
   9   6  -3   18.34    1.46
 -11  -6   3   14.74    1.26
 -11  -6   3   13.44    2.31
  11   6  -3   16.71    1.55
 -13  -6   3   11.99    1.89
 -13  -6   3   11.33    0.95
  13   6  -3   12.37    1.24
 -15  -6   3    1.18    0.81
 -15  -6   3    0.45    1.58
  15   6  -3    0.29    1.02
 -17  -6   3    1.39    1.64
 -17  -6   3    0.30    0.89
  17   6  -3    0.30    1.11
 -19  -6   3    8.78    1.17
  19   6  -3   10.39    1.40
 -21  -6   3    1.25    1.12
  21   6  -3    1.56    1.27
  20  -5   3   10.57    1.59
  18  -5   3    7.49    1.40
  16  -5   3   11.24    1.43
  14  -5   3   19.98    1.87
  12  -5   3    6.00    1.11
  10  -5   3   18.21    1.49
   8  -5   3   14.46    1.25
   8  -5   3   17.20    1.70
   6  -5   3   27.21    1.78
   4  -5   3   61.49    2.32
   2  -5   3   68.06    2.50
   0  -5   3    7.09    1.20
  -2  -5   3   12.56    1.64
  -4  -5   3   40.19    2.20
  -6  -5   3   71.98    1.74
  -6  -5   3   73.80    2.82
   6   5  -3   71.00    2.04
  -8  -5   3   27.91    2.07
  -8  -5   3   28.58    1.12
   8   5  -3   28.18    1.38
 -10  -5   3   33.98    2.27
 -10  -5   3   32.18    1.32
  10   5  -3   33.33    1.49
 -12  -5   3   54.92    1.76
 -12  -5   3   53.06    2.73
  12   5  -3   52.91    1.95
 -14  -5   3   25.22    1.46
 -14  -5   3   23.38    2.33
  14   5  -3   24.89    1.63
 -16  -5   3    4.80    0.88
 -16  -5   3    4.93    1.55
  16   5  -3    7.82    1.13
 -18  -5   3   12.28    1.81
 -18  -5   3   12.53    1.12
  18   5  -3   13.46    1.34
 -20  -5   3    8.33    1.13
  20   5  -3   11.43    1.35
 -22  -5   3   12.36    1.34
  22   5  -3   11.07    1.42
  21  -4   3   -0.93    1.35
  19  -4   3    1.55    1.25
  17  -4   3   -0.17    1.06
  15  -4   3    0.16    1.02
  13  -4   3   15.26    1.54
  11  -4   3    3.58    0.89
   9  -4   3    0.83    0.69
   7  -4   3    8.61    0.98
   7  -4   3    8.22    1.32
   5  -4   3    3.71    0.90
   3  -4   3    2.21    0.84
   1  -4   3   10.76    1.35
  -1  -4   3   13.17    1.47
   1   4  -3   14.01    1.08
  -3  -4   3    0.39    0.92
  -5  -4   3    5.01    1.05
   5   4  -3    3.51    0.62
  -7  -4   3    3.64    1.01
  -7  -4   3    3.63    0.44
   7   4  -3    3.79    0.66
  -9  -4   3   16.53    0.92
  -9  -4   3   16.32    1.63
   9   4  -3   16.09    1.08
 -11  -4   3    7.24    0.66
 -11  -4   3    9.25    1.67
  11   4  -3    8.10    0.81
 -13  -4   3    1.51    1.11
 -13  -4   3    0.29    0.61
  13   4  -3    0.50    0.72
 -15  -4   3   17.12    1.33
 -15  -4   3   16.13    1.92
  15   4  -3   18.14    1.44
 -17  -4   3    7.54    1.47
 -17  -4   3    8.79    0.95
  17   4  -3   10.16    1.14
 -19  -4   3    3.79    0.96
  19   4  -3    3.09    1.09
 -21  -4   3    6.06    1.10
  21   4  -3    5.98    1.23
 -23  -4   3    0.78    1.13
  23   4  -3    2.69    1.25
  22  -3   3    8.10    2.00
  22  -3   3    5.79    1.42
 -22   3  -3    7.08    1.19
  20  -3   3   20.33    2.07
 -20   3  -3   20.50    1.83
  18  -3   3    3.13    1.18
 -18   3  -3    3.34    0.91
  16  -3   3    0.40    0.98
 -16   3  -3    0.91    0.76
  14  -3   3   39.60    1.79
 -14   3  -3   42.03    1.59
  12  -3   3  113.77    2.89
 -12   3  -3  114.99    2.71
  10  -3   3   68.79    1.98
 -10   3  -3   67.38    1.77
   8  -3   3    3.98    0.65
  -8   3  -3    3.18    0.46
   6  -3   3    2.58    0.60
   4  -3   3  254.70    5.48
   2  -3   3  440.13    9.03
   0  -3   3    3.05    0.81
   0   3  -3    2.86    0.64
  -2  -3   3   63.48    2.13
   2   3  -3   66.51    1.78
  -4  -3   3  281.51    6.08
   4   3  -3  269.73    5.60
  -6  -3   3   20.28    1.45
  -6  -3   3   20.16    0.78
   6   3  -3   19.27    0.96
  -8  -3   3    9.39    0.76
  -8  -3   3    9.90    1.32
   8   3  -3    9.43    0.87
 -10  -3   3    0.22    0.84
 -10  -3   3    0.08    0.42
  10   3  -3    0.43    0.53
 -12  -3   3   76.62    2.54
 -12  -3   3   78.08    1.99
  12   3  -3   76.91    2.06
 -14  -3   3   13.95    1.15
 -14  -3   3   14.78    1.60
  14   3  -3   15.51    1.17
 -16  -3   3   27.56    1.42
 -16  -3   3   25.32    1.88
  16   3  -3   26.73    1.70
  16   3  -3   26.83    1.50
 -18  -3   3    8.85    0.96
  18   3  -3   10.29    1.23
  18   3  -3    8.78    1.07
 -20  -3   3    3.86    0.98
  20   3  -3    2.08    1.17
  20   3  -3    4.25    1.06
 -22  -3   3    8.84    1.19
  22   3  -3   11.74    1.31
 -24  -3   3   16.91    1.52
  24   3  -3   18.70    1.99
  23  -2   3    1.45    1.91
  23  -2   3    1.49    1.30
 -23   2  -3    1.69    1.17
  21  -2   3    0.27    1.63
  21  -2   3   -1.13    1.19
 -21   2  -3    0.04    1.02
  19  -2   3    0.68    1.10
 -19   2  -3   -0.08    0.89
  17  -2   3    6.79    1.16
 -17   2  -3    6.15    0.90
  15  -2   3    1.61    0.91
 -15   2  -3    0.63    0.68
  13  -2   3    5.95    0.84
 -13   2  -3    4.84    0.66
  11  -2   3   21.05    1.20
 -11   2  -3   22.26    1.06
   9  -2   3   20.55    1.09
  -9   2  -3   21.42    0.95
   7  -2   3    4.68    0.62
  -7   2  -3    3.49    0.46
   5  -2   3    0.32    0.47
  -5   2  -3   -0.35    0.35
   3  -2   3  108.62    2.59
  -3   2  -3  111.64    2.26
   1  -2   3    3.30    0.63
  -1   2  -3    4.21    0.66
  -1  -2   3   78.56    2.13
   1   2  -3   80.66    1.97
  -3  -2   3   34.95    1.44
   3   2  -3   33.47    1.20
   3   2  -3   33.50    1.02
  -5  -2   3   98.94    2.07
  -5  -2   3   99.98    2.58
   5   2  -3   96.18    2.19
   5   2  -3   97.94    2.31
  -7  -2   3    0.01    0.35
  -7  -2   3    0.53    0.74
   7   2  -3    0.61    0.47
   7   2  -3    0.35    0.58
  -9  -2   3   90.90    2.08
  -9  -2   3   94.62    2.54
   9   2  -3   92.04    2.34
   9   2  -3   89.23    2.14
 -11  -2   3   26.07    1.45
 -11  -2   3   25.77    1.03
  11   2  -3   25.62    1.06
  11   2  -3   25.27    1.31
 -13  -2   3    7.05    0.63
 -13  -2   3    6.71    1.22
  13   2  -3    7.34    0.71
  13   2  -3    7.87    1.19
 -15  -2   3   15.67    1.15
  15   2  -3   15.71    1.45
  15   2  -3   14.14    1.16
 -17  -2   3    0.71    0.70
  17   2  -3    1.02    0.79
  17   2  -3    0.59    0.99
 -19  -2   3   -0.18    0.82
  19   2  -3    0.39    1.13
  19   2  -3    0.60    0.87
 -21  -2   3    8.81    1.11
  21   2  -3    6.68    1.43
  21   2  -3    8.78    1.14
 -23  -2   3   -0.05    1.06
  23   2  -3    1.17    1.09
  23   2  -3    0.11    1.41
 -25  -2   3   -0.10    1.18
  25   2  -3    1.95    1.18
  24  -1   3    1.51    1.87
  24  -1   3    3.10    1.42
 -24   1  -3    0.92    1.22
  22  -1   3   13.56    1.51
  22  -1   3   13.06    2.11
 -22   1  -3   12.50    1.34
  20  -1   3   24.62    1.93
  20  -1   3   26.59    2.59
 -20   1  -3   26.03    1.89
  18  -1   3    8.78    1.22
 -18   1  -3    6.08    0.97
  16  -1   3   21.98    1.57
 -16   1  -3   24.61    1.53
  14  -1   3   86.24    2.41
 -14   1  -3   86.61    2.31
  12  -1   3  102.20    2.58
 -12   1  -3  104.59    2.47
  10  -1   3    1.44    0.61
 -10   1  -3    0.85    0.47
   8  -1   3   44.66    1.38
  -8   1  -3   43.94    1.26
   6  -1   3  130.57    2.81
  -6   1  -3  127.39    2.71
   4  -1   3   83.77    1.90
  -4   1  -3   81.79    1.79
   2  -1   3  923.32   17.75
  -2   1  -3  879.75   17.46
  -2   1  -3  916.45   17.83
   0  -1   3   27.38    0.96
   0   1  -3   23.51    0.96
  -2  -1   3  226.13    4.55
   2   1  -3  210.64    4.44
  -4  -1   3  750.53   14.30
  -4  -1   3  739.89   14.79
   4   1  -3  723.04   14.31
   4   1  -3  744.50   14.45
  -6  -1   3  929.80   17.97
  -6  -1   3  918.74   18.37
   6   1  -3  921.22   17.96
   6   1  -3  941.96   18.13
  -8  -1   3   26.59    0.92
  -8  -1   3   26.12    1.20
   8   1  -3   26.69    0.93
   8   1  -3   26.62    1.28
 -10  -1   3   37.27    1.16
  10   1  -3   37.09    1.51
  10   1  -3   35.94    1.16
 -12  -1   3   52.31    1.50
  12   1  -3   52.19    1.48
  12   1  -3   54.79    1.88
 -14  -1   3   74.70    1.96
  14   1  -3   71.82    2.34
  14   1  -3   69.94    1.91
 -16  -1   3   61.65    1.88
  16   1  -3   59.99    2.35
  16   1  -3   61.09    1.87
 -18  -1   3    1.53    0.74
  18   1  -3    1.85    1.20
  18   1  -3    2.63    0.84
 -20  -1   3    9.65    1.02
  20   1  -3   12.02    1.60
  20   1  -3   14.83    1.47
 -22  -1   3   51.90    2.21
  22   1  -3   49.73    2.10
  22   1  -3   43.86    2.78
 -24  -1   3    6.81    1.26
  24   1  -3    8.95    1.31
  24   1  -3    5.85    1.79
  23   0   3   -0.63    1.66
  23   0   3    1.14    1.30
 -23   0  -3   -0.07    1.18
  21   0   3    1.53    1.54
  21   0   3    0.80    1.20
 -21   0  -3    0.00    1.06
  19   0   3    0.27    1.02
  19   0   3    0.48    1.38
 -19   0  -3    1.31    0.96
  17   0   3    1.20    1.12
  17   0   3    0.41    0.89
 -17   0  -3   -0.10    0.79
  15   0   3    0.15    0.79
 -15   0  -3    0.34    0.68
  13   0   3   -0.07    0.72
 -13   0  -3   -0.61    0.55
  11   0   3   -0.07    0.59
 -11   0  -3   -0.41    0.49
   9   0   3    0.57    0.55
  -9   0  -3    0.45    0.48
   7   0   3    0.09    0.51
  -7   0  -3    0.33    0.43
   5   0   3   -0.45    0.45
  -5   0  -3   -0.47    0.38
   3   0   3    0.89    0.39
  -3   0  -3    0.18    0.31
   1   0   3    0.12    0.27
  -1   0  -3   -0.13    0.24
  -1   0  -3   -0.87    0.33
  -1   0   3    0.05    0.16
   1   0  -3   -0.04    0.29
  -3   0   3    0.87    0.58
   3   0  -3    0.24    0.46
  -5   0   3    0.49    0.58
  -5   0   3   -0.25    0.31
   5   0  -3    0.53    0.60
   5   0  -3   -0.37    0.27
  -7   0   3   -0.02    0.36
  -7   0   3    0.50    0.60
   7   0  -3    0.04    0.65
   7   0  -3   -0.28    0.34
  -9   0   3   -0.16    0.39
   9   0  -3   -0.04    0.40
   9   0  -3   -0.20    0.66
 -11   0   3    0.36    0.42
  11   0  -3    0.14    0.44
  11   0  -3    0.08    0.71
 -13   0   3   -0.26    0.45
  13   0  -3   -0.06    0.48
  13   0  -3   -0.14    0.78
 -15   0   3    0.13    0.53
  15   0  -3   -0.13    0.86
  15   0  -3   -0.53    0.57
 -17   0   3   -0.24    0.64
  17   0  -3   -0.24    0.72
  17   0  -3   -0.29    1.05
 -19   0   3    0.25    0.77
  19   0  -3   -0.39    0.82
  19   0  -3    0.38    1.26
 -21   0   3    0.30    0.89
  21   0  -3    1.31    1.42
  21   0  -3   -0.32    0.92
 -23   0   3   -0.41    1.03
  23   0  -3   -0.82    1.63
  23   0  -3   -0.56    1.16
 -25   0   3    1.38    1.19
  25   0  -3   -1.92    1.78
  24   1   3    3.15    1.43
 -24  -1  -3    1.99    1.35
  22   1   3   12.55    1.79
  22   1   3   13.37    1.54
 -22  -1  -3   12.79    1.43
  20   1   3   24.14    2.29
  20   1   3   26.11    2.07
 -20  -1  -3   23.98    1.99
  18   1   3    8.67    1.22
  18   1   3    7.30    1.36
 -18  -1  -3    7.17    1.02
  16   1   3   24.14    1.81
  16   1   3   22.89    1.60
 -16  -1  -3   23.19    1.51
  14   1   3   86.21    2.58
  14   1   3   88.49    2.45
 -14  -1  -3   91.01    2.37
  12   1   3  109.10    2.69
 -12  -1  -3  110.53    2.64
  10   1   3    0.72    0.56
 -10  -1  -3    0.91    0.52
   8   1   3   45.25    1.41
  -8  -1  -3   44.78    1.37
   6   1   3  130.76    2.85
  -6  -1  -3  132.19    2.82
   4   1   3   87.90    1.96
  -4  -1  -3   83.91    1.91
   2   1   3  954.65   18.49
  -2  -1  -3  946.75   18.44
   0   1   3   23.92    0.97
   0   1   3   23.26    0.69
   0  -1  -3   24.38    0.73
  -2   1   3  212.13    4.40
   2  -1  -3  211.85    4.28
  -4   1   3  705.04   13.71
   4  -1  -3  690.44   13.65
  -6   1   3  876.06   17.22
   6  -1  -3  884.58   17.25
   6  -1  -3  879.64   16.97
  -8   1   3   25.15    0.95
   8  -1  -3   25.22    1.35
   8  -1  -3   28.62    0.83
 -10   1   3   36.98    1.18
  10  -1  -3   36.91    1.07
  10  -1  -3   36.28    1.65
 -12   1   3   51.08    1.47
  12  -1  -3   53.81    1.98
  12  -1  -3   52.39    1.43
 -14   1   3   71.64    1.89
  14  -1  -3   71.22    1.86
  14  -1  -3   71.31    2.44
 -16   1   3   58.01    1.78
  16  -1  -3   58.12    2.37
  16  -1  -3   58.32    1.77
 -18   1   3    1.45    0.73
  18  -1  -3    0.56    0.79
  18  -1  -3    2.27    1.30
 -20   1   3    9.38    1.00
  20  -1  -3   12.80    1.71
  20  -1  -3   12.73    1.45
 -22   1   3   43.06    2.16
  22  -1  -3   46.46    3.07
 -24   1   3    6.90    1.24
  24  -1  -3    5.74    1.97
  23   2   3    1.45    1.35
 -23  -2  -3    0.28    1.25
  21   2   3    0.05    1.21
 -21  -2  -3    0.37    1.13
  19   2   3    0.72    1.16
 -19  -2  -3    0.59    0.99
  17   2   3    7.73    1.16
 -17  -2  -3    6.38    0.99
  15   2   3    0.80    0.83
 -15  -2  -3    0.27    0.76
  13   2   3    7.41    0.85
 -13  -2  -3    5.69    0.76
  11   2   3   21.41    1.17
 -11  -2  -3   24.27    1.21
   9   2   3   20.57    1.06
  -9  -2  -3   22.37    1.10
   7   2   3    4.22    0.63
  -7  -2  -3    3.49    0.52
   5   2   3   -0.20    0.50
  -5  -2  -3   -0.37    0.42
   3   2   3  118.69    2.55
  -3  -2  -3  116.89    2.53
   1   2   3    3.12    0.46
  -1  -2  -3    3.26    0.40
  -1   2   3   71.10    1.61
   1  -2  -3   73.17    1.68
   1  -2  -3   72.72    1.65
   3  -2  -3   30.32    1.09
   5  -2  -3   89.83    2.25
  -7   2   3    0.24    0.65
   7  -2  -3   -0.98    0.31
   7  -2  -3    0.36    0.71
   9  -2  -3   92.02    1.99
   9  -2  -3   87.53    2.49
  11  -2  -3   26.65    0.93
  11  -2  -3   24.97    1.58
  13  -2  -3    7.52    1.12
  13  -2  -3    8.65    0.88
 -15   2   3   13.35    1.12
  15  -2  -3   14.82    1.78
  15  -2  -3   13.55    1.11
 -17   2   3   -0.17    0.67
  17  -2  -3    0.76    0.78
  17  -2  -3    0.22    1.25
 -19   2   3   -0.05    0.77
  19  -2  -3    1.18    0.87
  19  -2  -3   -0.80    1.37
 -21   2   3    5.57    1.03
  21  -2  -3    9.42    1.84
  23  -2  -3   -1.31    1.72
  25  -2  -3    1.27    2.03
  22   3   3    6.41    1.43
 -22  -3  -3    7.04    1.39
  20   3   3   23.55    2.13
 -20  -3  -3   23.73    2.07
  18   3   3    3.35    1.15
 -18  -3  -3    3.13    1.05
  16   3   3    0.85    0.97
 -16  -3  -3    0.30    0.87
  14   3   3   44.18    1.85
 -14  -3  -3   47.96    1.85
  12   3   3  121.68    3.04
 -12  -3  -3  123.56    2.98
  10   3   3   70.90    2.05
 -10  -3  -3   70.50    2.37
 -10  -3  -3   75.58    1.99
   8   3   3    4.35    0.65
  -8  -3  -3    3.66    0.56
   6   3   3    1.77    0.57
  -6  -3  -3    3.00    0.52
   4   3   3  272.99    5.57
  -4  -3  -3  271.42    5.51
   2   3   3  464.02    9.03
  -2  -3  -3  447.59    8.97
   0   3   3    2.83    0.51
   0  -3  -3    3.14    0.42
   2  -3  -3   54.31    1.43
   2  -3  -3   60.18    1.48
   8  -3  -3    7.00    0.66
  10  -3  -3    0.46    0.86
  10  -3  -3    0.55    0.43
  12  -3  -3   76.42    2.59
  12  -3  -3   76.35    1.91
  14  -3  -3   15.32    1.80
  14  -3  -3   15.46    1.06
  16  -3  -3   25.58    2.22
  16  -3  -3   26.99    1.42
  18  -3  -3    9.57    1.74
  18  -3  -3    9.41    1.06
  20  -3  -3    3.33    1.71
  22  -3  -3    9.36    2.17
  24  -3  -3   13.91    2.40
  21   4   3    2.54    1.31
 -21  -4  -3   -0.72    1.18
  19   4   3    0.24    1.19
 -19  -4  -3   -0.61    1.10
  17   4   3    1.82    1.08
 -17  -4  -3   -0.30    0.99
  15   4   3    0.12    0.93
 -15  -4  -3   -0.03    0.85
  13   4   3   15.47    1.43
 -13  -4  -3   18.66    1.51
 -13  -4  -3   17.70    1.93
  11   4   3    2.46    0.78
 -11  -4  -3    3.59    1.13
 -11  -4  -3    2.83    0.71
   9   4   3    0.56    0.66
  -9  -4  -3    0.40    0.59
  -9  -4  -3   -0.61    0.97
   7   4   3   10.58    1.07
  -7  -4  -3   10.81    1.01
   5   4   3    4.40    0.65
  -5  -4  -3    3.84    0.55
   3   4   3    2.27    0.61
  -3  -4  -3    4.39    0.52
   1   4   3    8.29    0.86
  -1  -4  -3   11.59    0.81
  -1   4   3   12.12    0.88
   1  -4  -3   13.00    0.81
   3  -4  -3   -1.25    0.45
   9  -4  -3   11.71    0.84
  11  -4  -3    6.88    0.67
  13  -4  -3    1.20    1.15
  13  -4  -3    2.27    0.67
  15  -4  -3   15.18    2.09
  15  -4  -3   18.42    1.30
  17  -4  -3    7.86    1.77
  17  -4  -3    7.73    0.97
  19  -4  -3    4.79    1.83
  21  -4  -3    7.66    2.01
  23  -4  -3    1.21    2.02
  20   5   3   13.96    1.60
 -20  -5  -3   10.23    1.41
  18   5   3    7.75    1.38
 -18  -5  -3    9.17    1.28
  16   5   3   12.13    1.37
 -16  -5  -3   11.45    1.19
  14   5   3   24.28    1.78
 -14  -5  -3   25.88    1.80
 -14  -5  -3   24.68    2.32
  12   5   3    7.42    1.06
 -12  -5  -3    6.26    1.47
 -12  -5  -3    5.84    0.92
  10   5   3   17.44    1.43
 -10  -5  -3   20.27    1.45
 -10  -5  -3   18.23    2.11
   8   5   3   16.27    1.29
  -8  -5  -3   19.22    1.30
   6   5   3   29.03    1.39
  -6  -5  -3   29.68    1.33
   4   5   3   69.94    2.00
  -4  -5  -3   70.25    1.86
   2   5   3   69.92    1.97
  -2  -5  -3   75.12    1.86
   0   5   3    7.12    0.75
   0  -5  -3    7.93    0.82
   2  -5  -3    9.43    0.83
   4  -5  -3   34.64    1.23
   4  -5  -3   31.36    1.16
  10  -5  -3   25.09    1.23
  12  -5  -3   41.78    1.54
  14  -5  -3   25.56    1.41
  14  -5  -3   22.78    2.33
  16  -5  -3    3.99    1.66
  16  -5  -3    6.49    1.26
  18  -5  -3   12.91    2.10
  20  -5  -3    8.86    2.18
  22  -5  -3   10.88    2.32
  19   6   3    5.64    1.46
 -19  -6  -3    4.48    1.29
  17   6   3    2.93    1.27
 -17  -6  -3    0.82    1.11
  15   6   3    9.43    1.37
 -15  -6  -3    9.99    1.95
 -15  -6  -3    8.73    1.18
  13   6   3   12.12    1.32
 -13  -6  -3   12.54    1.96
 -13  -6  -3   11.92    1.15
  11   6   3   10.44    1.19
 -11  -6  -3    9.78    1.05
 -11  -6  -3   10.98    1.83
   9   6   3   11.75    1.17
  -9  -6  -3   11.19    1.01
  -9  -6  -3   12.19    1.85
   7   6   3    0.86    0.88
  -7  -6  -3    2.05    0.74
   5   6   3    0.02    0.80
  -5  -6  -3    0.15    0.62
   3   6   3    3.60    0.86
  -3  -6  -3    5.32    0.67
   1   6   3    1.07    0.77
  -1  -6  -3    2.17    0.55
   1  -6  -3   28.31    1.19
   3  -6  -3   11.15    1.00
   5  -6  -3    0.27    0.62
   5  -6  -3   -0.08    0.56
  11  -6  -3   10.36    0.98
  13  -6  -3    7.99    0.95
  13  -6  -3   10.72    1.66
  15  -6  -3    0.02    1.63
  17  -6  -3    1.01    1.82
  19  -6  -3    7.40    2.20
  21  -6  -3    0.32    2.10
  16   7   3    5.17    1.42
 -16  -7  -3    3.23    2.03
 -16  -7  -3    2.17    1.16
  14   7   3   12.54    1.55
 -14  -7  -3   10.03    1.23
 -14  -7  -3   12.61    2.25
  12   7   3   12.41    1.43
 -12  -7  -3   12.37    1.23
 -12  -7  -3   11.19    2.18
  10   7   3    3.22    1.18
 -10  -7  -3    3.72    1.01
 -10  -7  -3    2.87    1.81
   8   7   3   41.32    2.14
  -8  -7  -3   39.69    3.05
  -8  -7  -3   41.83    1.94
   6   7   3   30.46    1.87
  -6  -7  -3   32.95    1.68
  -6  -7  -3   29.73    2.76
   4   7   3    7.24    1.09
  -4  -7  -3    7.66    0.85
  -2  -7  -3   69.66    2.09
   0  -7  -3  100.19    2.52
   2  -7  -3    0.18    0.61
   4  -7  -3   21.39    1.33
   6  -7  -3   20.05    1.31
   6  -7  -3   16.94    1.31
   8  -7  -3    3.16    0.71
   8  -7  -3    4.50    0.84
  12  -7  -3   22.52    1.56
  12  -7  -3   27.96    2.61
  14  -7  -3   22.88    2.71
  16  -7  -3   21.66    2.96
  18  -7  -3    4.07    2.19
  15   8   3    0.93    1.42
 -15  -8  -3    0.27    2.07
  13   8   3    4.87    1.45
 -13  -8  -3    5.37    2.32
 -13  -8  -3    6.72    1.21
  11   8   3    2.46    1.33
 -11  -8  -3    0.94    1.09
 -11  -8  -3    2.32    2.10
   9   8   3   -1.21    1.19
  -9  -8  -3    1.65    1.04
  -9  -8  -3    1.21    1.96
   7   8   3    1.49    1.22
  -7  -8  -3    2.68    0.97
  -7  -8  -3   -0.02    1.93
   5   8   3    7.05    1.31
  -5  -8  -3    6.28    2.07
  -5  -8  -3    6.54    0.96
  -3  -8  -3    3.81    1.92
  -3  -8  -3    4.86    0.88
  -1  -8  -3   13.68    1.45
   1  -8  -3    9.02    0.88
   3  -8  -3   -1.63    0.71
   5  -8  -3   -2.43    0.73
   7  -8  -3   -1.38    0.78
   7  -8  -3   -2.02    0.85
   9  -8  -3   11.39    1.13
   9  -8  -3   17.22    1.50
  11  -8  -3   -0.05    1.52
  11  -8  -3   -0.30    1.51
  13  -8  -3    1.33    1.75
  15  -8  -3    2.22    1.96
  10   9   3    2.06    1.45
 -10  -9  -3    2.68    2.35
   8   9   3    6.01    1.50
  -8  -9  -3    5.13    2.35
  -6  -9  -3    9.39    2.47
  -4  -9  -3    2.34    2.20
  -2  -9  -3   12.22    2.47
   0  -9  -3    5.30    2.22
   2  -9  -3    2.11    2.06
  10  -9  -3    5.23    2.14
  -3 -10  -3    5.18    2.56
  -1 -10  -3   12.96    2.84
   1 -10  -3    4.41    2.46
   3 -10  -3   -0.94    2.22
   5 -10  -3    1.11    2.27
   2 -10   4    2.22    2.43
   0 -10   4    1.62    2.46
  -2 -10   4   12.94    2.88
  -4 -10   4    0.78    2.49
   9  -9   4    3.25    1.35
   7  -9   4    6.97    2.07
   5  -9   4    1.02    1.90
   3  -9   4    1.24    2.07
   1  -9   4   23.44    3.45
  -1  -9   4    1.03    2.20
  -3  -9   4    0.45    2.18
  -5  -9   4    3.38    2.35
  -7  -9   4    3.95    2.33
  -9  -9   4    2.05    2.32
 -11  -9   4    2.62    2.42
  14  -8   4    2.15    1.55
  12  -8   4    2.79    1.38
  10  -8   4    6.06    1.39
   8  -8   4   13.19    2.10
   6  -8   4    7.07    1.84
   4  -8   4   16.73    2.83
   2  -8   4   23.56    2.88
   0  -8   4   21.88    3.00
  -2  -8   4   57.44    3.52
  -4  -8   4   31.88    3.16
  -6  -8   4    0.13    1.90
  -8  -8   4    6.60    2.16
 -10  -8   4   17.49    2.63
 -12  -8   4    3.02    2.13
 -14  -8   4    6.42    2.27
  14   8  -4    8.82    1.50
 -16  -8   4   10.94    2.47
  16   8  -4   11.81    1.62
  17  -7   4   -1.22    1.50
  15  -7   4    2.04    1.48
  13  -7   4    9.54    1.49
  11  -7   4   15.63    1.50
   9  -7   4    5.17    1.17
   9  -7   4    2.68    1.55
   7  -7   4   -1.81    1.32
   5  -7   4    1.06    1.39
   3  -7   4    5.08    1.64
   1  -7   4   38.56    2.78
  -1  -7   4    2.73    1.60
  -3  -7   4    3.59    1.69
  -5  -7   4    2.43    1.60
  -7  -7   4    0.83    1.63
  -9  -7   4   20.94    2.67
 -11  -7   4   19.62    2.77
  11   7  -4   20.92    1.88
 -13  -7   4    5.91    1.97
  13   7  -4    5.92    1.22
 -15  -7   4    0.10    1.78
  15   7  -4    2.46    1.18
 -17  -7   4   -0.74    1.80
  17   7  -4    1.02    1.20
 -19  -7   4   -0.81    1.92
  19   7  -4    1.26    1.32
  18  -6   4    1.98    1.51
  16  -6   4    4.62    1.45
  14  -6   4    1.94    1.29
  12  -6   4    9.28    1.33
  10  -6   4    9.93    1.21
   8  -6   4    4.22    1.34
   8  -6   4    5.71    1.02
   6  -6   4   14.24    1.91
   4  -6   4    8.84    1.45
   2  -6   4   37.42    2.37
   0  -6   4   22.55    2.13
  -2  -6   4   15.11    2.01
  -4  -6   4    1.97    1.36
  -6  -6   4    2.91    1.39
  -8  -6   4    5.83    0.60
  -8  -6   4    6.15    1.55
   8   6  -4    4.59    0.93
 -10  -6   4   71.23    1.96
 -10  -6   4   70.92    3.26
  10   6  -4   72.17    2.34
 -12  -6   4    1.64    1.54
 -12  -6   4    0.46    0.67
  12   6  -4    1.79    0.95
 -14  -6   4   -0.34    0.70
 -14  -6   4   -0.08    1.57
  14   6  -4    2.62    1.05
 -16  -6   4    9.40    1.87
 -16  -6   4    9.95    0.99
  16   6  -4   11.34    1.32
 -18  -6   4    1.75    0.96
 -18  -6   4    1.52    1.70
  18   6  -4    2.44    1.17
 -20  -6   4   13.78    1.30
  20   6  -4   15.41    1.57
  21  -5   4   -1.38    1.42
  19  -5   4    1.30    1.35
  17  -5   4   -0.65    1.27
  15  -5   4   -1.08    1.14
  13  -5   4    4.07    1.16
  11  -5   4    6.38    1.07
   9  -5   4   26.71    1.53
   7  -5   4    9.33    1.60
   5  -5   4   -0.73    0.92
   3  -5   4   10.55    1.51
   1  -5   4    0.60    0.98
  -1  -5   4    1.40    1.05
  -3  -5   4   38.20    2.16
  -5  -5   4    9.23    1.62
  -7  -5   4    0.00    1.06
   7   5  -4   -0.29    0.64
  -9  -5   4   20.77    1.02
  -9  -5   4   20.07    2.00
   9   5  -4   19.31    1.24
 -11  -5   4   25.13    2.19
 -11  -5   4   24.85    1.24
  11   5  -4   26.08    1.45
 -13  -5   4    2.84    1.37
 -13  -5   4    2.50    0.65
  13   5  -4    2.28    0.88
 -15  -5   4    0.41    0.70
 -15  -5   4    1.68    1.37
  15   5  -4    2.23    0.95
 -17  -5   4    0.08    0.82
 -17  -5   4   -0.22    1.43
  17   5  -4    1.56    1.01
 -19  -5   4    1.64    0.93
  19   5  -4    2.76    1.09
 -21  -5   4   -0.54    0.99
  21   5  -4    1.13    1.14
  22  -4   4   -0.42    1.43
  20  -4   4   13.85    1.61
  18  -4   4   20.04    1.96
  16  -4   4   13.64    1.38
  14  -4   4   14.99    1.73
  12  -4   4   62.73    2.18
  10  -4   4   24.88    1.48
   8  -4   4   45.51    1.60
   6  -4   4   66.64    2.20
   4  -4   4   89.04    2.60
   2  -4   4   58.80    2.09
   0  -4   4  121.41    3.30
   0   4  -4  122.78    2.95
  -2  -4   4   77.20    2.58
   2   4  -4   80.82    2.15
  -4  -4   4   52.63    2.14
  -6  -4   4   50.53    2.13
   6   4  -4   48.62    1.49
  -8  -4   4   98.66    2.22
  -8  -4   4   99.09    3.08
   8   4  -4  101.61    2.46
 -10  -4   4  113.55    2.57
 -10  -4   4  113.39    3.42
  10   4  -4  113.43    2.77
 -12  -4   4   71.73    1.90
 -12  -4   4   70.40    2.71
  12   4  -4   70.69    2.06
 -14  -4   4    4.83    1.27
 -14  -4   4    4.53    0.69
  14   4  -4    5.10    0.86
 -16  -4   4   65.38    2.86
 -16  -4   4   70.24    2.08
  16   4  -4   66.33    2.20
 -18  -4   4   23.89    2.20
 -18  -4   4   25.87    1.61
  18   4  -4   26.05    1.76
 -20  -4   4   21.10    1.73
  20   4  -4   21.86    1.84
 -22  -4   4   12.97    1.27
  22   4  -4   16.72    1.90
  23  -3   4    3.52    2.10
  23  -3   4    2.09    1.44
 -23   3  -4    0.41    1.11
  21  -3   4    1.53    1.33
 -21   3  -4    1.47    1.04
  19  -3   4    3.19    1.29
 -19   3  -4    4.45    0.99
  17  -3   4    0.67    1.10
 -17   3  -4    0.63    0.82
  15  -3   4   12.26    1.18
 -15   3  -4   10.10    0.91
  13  -3   4    2.97    0.91
 -13   3  -4    2.29    0.66
  11  -3   4    0.28    0.72
 -11   3  -4    0.62    0.53
   9  -3   4   23.47    1.27
  -9   3  -4   24.11    1.02
   7  -3   4   16.65    1.05
  -7   3  -4   16.02    0.80
   5  -3   4   19.57    1.30
   5  -3   4   20.44    1.04
   3  -3   4    2.65    0.77
  -1   3  -4    6.48    0.79
  -1  -3   4   13.90    1.30
   1   3  -4   13.51    1.09
  -3  -3   4    9.53    1.27
   3   3  -4    8.07    0.98
  -5  -3   4   11.06    1.35
   5   3  -4   11.13    0.83
  -7  -3   4   31.74    0.95
  -7  -3   4   30.98    1.69
   7   3  -4   29.90    1.12
  -9  -3   4   69.60    2.32
  -9  -3   4   69.64    1.66
   9   3  -4   68.22    1.96
   9   3  -4   67.11    1.80
 -11  -3   4    5.46    0.54
 -11  -3   4    6.71    1.06
  11   3  -4    6.51    0.86
  11   3  -4    6.74    0.70
 -13  -3   4    3.26    0.57
 -13  -3   4    3.50    1.04
  13   3  -4    3.71    0.70
  13   3  -4    4.20    0.88
 -15  -3   4    4.20    1.15
 -15  -3   4    3.01    0.67
  15   3  -4    4.30    0.80
  15   3  -4    3.96    0.96
 -17  -3   4    7.97    0.86
 -17  -3   4   11.80    1.82
  17   3  -4    9.69    1.02
  17   3  -4    7.92    1.18
 -19  -3   4    1.81    0.85
  19   3  -4    1.70    0.94
  19   3  -4    0.84    1.12
 -21  -3   4    4.99    1.02
  21   3  -4    3.13    1.28
  21   3  -4    5.73    1.12
 -23  -3   4    1.51    1.08
  23   3  -4    0.55    1.09
  22  -2   4    1.84    1.33
  22  -2   4    0.62    1.81
 -22   2  -4    0.92    1.10
  20  -2   4    7.86    1.37
 -20   2  -4    7.11    1.13
  18  -2   4   20.55    1.85
 -18   2  -4   22.58    1.70
  16  -2   4    4.79    1.09
 -16   2  -4    5.14    0.86
  14  -2   4   12.76    1.43
 -14   2  -4   13.89    1.20
  12  -2   4   65.21    1.99
 -12   2  -4   67.04    1.85
  10  -2   4   29.66    1.30
 -10   2  -4   29.58    1.14
   8  -2   4    5.21    0.69
  -8   2  -4    4.46    0.50
   6  -2   4   11.46    0.94
  -6   2  -4   11.71    0.75
   4  -2   4   11.63    0.82
  -4   2  -4   11.64    0.63
   2  -2   4  234.93    5.02
  -2   2  -4  242.42    5.04
   0  -2   4    9.07    1.01
   0   2  -4    6.31    0.73
  -2  -2   4  272.22    5.83
   2   2  -4  279.53    5.68
  -4  -2   4   34.81    1.48
   4   2  -4   34.93    1.29
   4   2  -4   34.61    1.05
  -6  -2   4  150.06    3.00
  -6  -2   4  144.76    3.50
   6   2  -4  149.47    3.30
   6   2  -4  144.55    3.11
  -8  -2   4   41.33    1.13
  -8  -2   4   40.59    1.64
   8   2  -4   39.29    1.22
   8   2  -4   41.54    1.49
 -10  -2   4   69.96    1.71
 -10  -2   4   70.63    2.23
  10   2  -4   69.06    1.77
  10   2  -4   72.99    2.07
 -12  -2   4    4.75    0.53
 -12  -2   4    5.51    0.93
  12   2  -4    5.30    0.84
  12   2  -4    5.85    0.64
 -14  -2   4   16.58    1.06
 -14  -2   4   14.48    1.51
  14   2  -4   17.28    1.06
  14   2  -4   15.74    1.39
 -16  -2   4   37.55    1.51
  16   2  -4   36.28    1.86
  16   2  -4   36.65    1.49
 -18  -2   4   13.29    1.37
  18   2  -4   14.03    1.31
  18   2  -4   12.01    1.72
 -20  -2   4    1.33    0.86
  20   2  -4    2.45    1.22
  20   2  -4    1.64    0.89
 -22  -2   4   10.33    1.17
  22   2  -4   11.19    1.22
  22   2  -4    9.24    1.61
 -24  -2   4    8.68    1.27
  24   2  -4    9.88    1.30
  24   2  -4    9.45    1.79
  23  -1   4    2.16    1.33
  23  -1   4    1.65    1.84
 -23   1  -4    0.35    1.19
  21  -1   4    0.74    1.18
  21  -1   4    0.64    1.65
 -21   1  -4    2.13    1.08
  19  -1   4    7.75    1.24
 -19   1  -4    7.43    1.11
  17  -1   4    1.37    1.02
 -17   1  -4    0.45    0.84
  15  -1   4    4.40    0.94
 -15   1  -4    2.89    0.76
  13  -1   4   21.44    1.40
 -13   1  -4   20.59    1.21
  11  -1   4    4.15    0.73
 -11   1  -4    3.32    0.56
   9  -1   4    2.21    0.61
  -9   1  -4    1.34    0.48
   7  -1   4   12.00    0.94
  -7   1  -4   12.98    0.81
   5  -1   4  122.19    2.67
  -5   1  -4  121.10    2.56
   3  -1   4  152.84    3.16
  -3   1  -4  149.89    3.05
  -3   1  -4  151.50    3.35
   1  -1   4   70.58    1.74
   1  -1   4   65.53    1.55
  -1   1  -4   67.24    1.77
  -1  -1   4    6.66    0.89
   1   1  -4    5.07    0.64
  -3  -1   4  157.46    3.48
   3   1  -4  158.72    3.39
  -5  -1   4  382.60    7.35
  -5  -1   4  371.03    7.68
   5   1  -4  372.60    7.38
   5   1  -4  380.37    7.59
  -7  -1   4    4.18    0.40
  -7  -1   4    4.44    0.74
   7   1  -4    4.52    0.44
   7   1  -4    4.84    0.72
  -9  -1   4   22.33    0.90
   9   1  -4   23.35    1.29
   9   1  -4   21.99    0.85
 -11  -1   4    2.51    0.47
  11   1  -4    2.82    0.51
  11   1  -4    3.64    0.80
 -13  -1   4    3.84    0.53
  13   1  -4    3.96    0.58
  13   1  -4    3.28    0.86
 -15  -1   4    1.18    0.55
  15   1  -4    0.95    0.62
  15   1  -4    0.55    0.93
 -17  -1   4   26.56    1.39
  17   1  -4   26.20    1.89
  17   1  -4   27.02    1.38
 -19  -1   4    4.75    0.87
  19   1  -4    4.52    0.89
  19   1  -4    5.57    1.34
 -21  -1   4    2.06    0.91
  21   1  -4    2.45    0.93
  21   1  -4    0.98    1.39
 -23  -1   4    1.55    1.05
  23   1  -4    1.80    1.03
  23   1  -4    1.25    1.57
 -25  -1   4    1.12    1.17
  25   1  -4    0.62    1.69
  24   0   4    4.45    1.92
  24   0   4    4.09    1.50
 -24   0  -4    4.87    1.38
  22   0   4    1.40    1.33
  22   0   4    1.73    1.66
 -22   0  -4    1.51    1.20
  20   0   4    7.80    1.30
  20   0   4    7.25    1.63
 -20   0  -4    7.82    1.18
  18   0   4   30.61    1.89
 -18   0  -4   35.88    1.88
  16   0   4   43.68    1.93
 -16   0  -4   46.51    1.84
  14   0   4   36.60    1.69
 -14   0  -4   41.43    1.57
  12   0   4  172.98    3.95
 -12   0  -4  180.87    3.88
  10   0   4   65.14    1.85
 -10   0  -4   68.79    1.79
   8   0   4   71.89    1.88
  -8   0  -4   72.02    1.80
   6   0   4    6.21    0.62
  -6   0  -4    4.39    0.49
   4   0   4   58.30    1.46
  -4   0  -4   55.72    1.39
   2   0   4  169.07    3.61
   2   0   4  182.13    3.51
  -2   0  -4  168.13    3.46
  -2   0  -4  172.31    3.61
   0   0   4   -0.40    0.30
   0   0  -4   -1.03    0.50
   0   0  -4   -0.68    0.25
  -2   0   4   22.89    1.24
   2   0  -4   23.78    0.96
  -4   0   4   13.44    1.14
   4   0  -4   12.89    0.95
  -6   0   4   38.25    1.46
  -6   0   4   37.14    1.04
   6   0  -4   36.75    1.38
   6   0  -4   34.71    0.90
  -8   0   4  528.76   10.24
  -8   0   4  513.44   10.49
   8   0  -4  523.68   10.18
   8   0  -4  525.34   10.51
 -10   0   4  264.74    5.33
 -10   0   4  257.78    5.61
  10   0  -4  263.51    5.27
  10   0  -4  264.91    5.66
 -12   0   4   25.16    1.05
  12   0  -4   24.43    0.96
  12   0  -4   24.57    1.48
 -14   0   4    4.28    0.59
  14   0  -4    4.24    0.60
  14   0  -4    4.06    0.99
 -16   0   4   66.59    1.93
  16   0  -4   67.97    2.51
  16   0  -4   65.74    1.85
 -18   0   4    0.77    0.71
  18   0  -4    0.52    0.72
  18   0  -4    0.65    1.18
 -20   0   4   38.82    1.84
  20   0  -4   35.66    2.54
  20   0  -4   38.32    1.75
 -22   0   4   15.17    1.27
  22   0  -4   20.37    1.99
  22   0  -4   15.70    1.96
 -24   0   4   13.45    1.36
  24   0  -4   16.32    2.20
 -26   0   4    1.85    1.28
  26   0  -4    0.94    1.92
  23   1   4    2.63    1.40
 -23  -1  -4    1.13    1.27
  21   1   4   -0.48    1.36
  21   1   4    0.31    1.24
 -21  -1  -4   -0.98    1.09
  19   1   4    9.07    1.51
  19   1   4    8.20    1.31
 -19  -1  -4    8.84    1.16
  17   1   4   -0.08    0.97
  17   1   4    1.25    1.13
 -17  -1  -4    0.14    0.85
  15   1   4    4.35    0.94
 -15  -1  -4    2.80    0.78
  13   1   4   22.00    1.32
 -13  -1  -4   20.85    1.28
  11   1   4    3.81    0.68
 -11  -1  -4    3.65    0.62
   9   1   4    1.32    0.58
  -9  -1  -4    1.17    0.54
   7   1   4   11.70    0.92
  -7  -1  -4   13.72    0.91
   5   1   4  127.08    2.76
  -5  -1  -4  126.46    2.73
   3   1   4  156.22    3.24
  -3  -1  -4  156.88    3.23
   1   1   4   65.81    1.76
   1   1   4   67.48    1.51
  -1  -1  -4   65.38    1.50
  -1   1   4    5.03    0.67
  -1   1   4    3.74    0.33
   1  -1  -4    5.19    0.45
   1  -1  -4    3.95    0.37
  -3   1   4  160.81    3.53
   3  -1  -4  158.89    3.40
  -5   1   4  366.71    7.43
   5  -1  -4  362.25    7.36
  -7   1   4    3.81    0.73
   7  -1  -4    4.41    0.73
  -9   1   4   20.06    1.26
   9  -1  -4   23.01    0.76
   9  -1  -4   21.27    1.29
 -11   1   4    2.59    0.49
  11  -1  -4    3.68    0.84
  11  -1  -4    3.08    0.45
 -13   1   4    3.58    0.56
  13  -1  -4    3.42    0.90
  13  -1  -4    3.53    0.52
 -15   1   4    1.34    0.56
  15  -1  -4    0.69    0.96
  15  -1  -4    1.05    0.56
 -17   1   4   26.42    1.39
  17  -1  -4   27.30    2.00
  17  -1  -4   25.26    1.28
 -19   1   4    5.16    0.85
  19  -1  -4    3.73    1.43
  19  -1  -4    4.12    0.85
 -21   1   4    1.49    0.92
  21  -1  -4    1.65    1.55
 -23   1   4    0.62    1.02
  23  -1  -4    1.05    1.75
 -25   1   4    1.80    1.15
  25  -1  -4   -0.81    1.91
  22   2   4   -0.33    1.33
 -22  -2  -4   -0.43    1.23
  20   2   4   11.78    1.49
 -20  -2  -4    9.79    1.31
  18   2   4   20.38    1.81
  18   2   4   23.32    1.89
 -18  -2  -4   22.42    1.87
  16   2   4    4.86    1.02
 -16  -2  -4    4.30    0.93
  14   2   4   13.15    1.40
 -14  -2  -4   13.17    1.00
  12   2   4   69.85    2.12
 -12  -2  -4   73.11    2.06
  10   2   4   28.99    1.33
 -10  -2  -4   30.52    1.28
   8   2   4    4.89    0.69
  -8  -2  -4    4.69    0.59
   6   2   4   12.17    0.93
  -6  -2  -4   12.96    0.90
   4   2   4   12.74    0.88
  -4  -2  -4   13.76    0.86
   2   2   4  245.13    4.85
  -2  -2  -4  234.19    4.83
   0   2   4    5.17    0.47
   0  -2  -4    5.81    0.46
  -2   2   4  253.06    4.99
  -4   2   4   33.31    1.43
   4  -2  -4   35.17    1.23
  -6   2   4  138.71    3.37
   6  -2  -4  155.70    2.95
   6  -2  -4  143.09    3.33
  -8   2   4   36.97    1.47
   8  -2  -4   39.12    1.59
   8  -2  -4   35.87    0.98
  10  -2  -4   68.74    2.21
  10  -2  -4   70.82    1.61
  12  -2  -4    6.81    0.72
  12  -2  -4    5.81    1.03
  14  -2  -4   17.91    1.70
  14  -2  -4   16.07    1.00
  16  -2  -4   37.56    1.44
  16  -2  -4   35.03    2.12
  18  -2  -4   12.01    1.26
  18  -2  -4   12.34    1.64
  20  -2  -4    1.91    1.49
  22  -2  -4    9.76    1.93
  24  -2  -4   10.89    2.21
  23   3   4    2.27    1.44
 -23  -3  -4    0.92    1.36
  21   3   4    1.35    1.32
 -21  -3  -4    0.52    1.21
  19   3   4    2.32    1.22
 -19  -3  -4    2.65    1.14
  17   3   4    0.66    1.07
 -17  -3  -4    0.98    0.98
  15   3   4   14.24    1.24
 -15  -3  -4   11.23    1.08
  13   3   4    3.69    0.89
 -13  -3  -4    2.45    0.79
  11   3   4    1.27    0.72
 -11  -3  -4    1.53    0.65
 -11  -3  -4   -0.46    0.84
   9   3   4   23.72    1.22
  -9  -3  -4   24.97    1.23
   7   3   4   16.66    1.07
  -7  -3  -4   17.26    1.02
   5   3   4   23.27    1.05
  -5  -3  -4   23.14    1.08
   3   3   4    4.17    0.60
  -3  -3  -4    4.31    0.52
   1   3   4    6.70    0.75
  -1  -3  -4    7.88    0.79
  -1   3   4   12.36    0.78
   1  -3  -4   13.49    0.81
   5  -3  -4    8.17    1.03
   7  -3  -4   28.28    1.44
   9  -3  -4   66.83    2.15
   9  -3  -4   62.98    1.56
  11  -3  -4    5.30    0.54
  11  -3  -4    5.02    1.04
  13  -3  -4    7.73    0.83
  15  -3  -4    3.96    1.30
  15  -3  -4    4.04    0.70
  17  -3  -4   12.20    1.36
  17  -3  -4    6.80    1.54
  19  -3  -4    1.88    1.56
  21  -3  -4    5.33    1.87
  23  -3  -4   -0.05    1.89
  22   4   4    0.93    1.41
 -22  -4  -4   -0.20    1.29
  20   4   4   16.02    1.64
 -20  -4  -4   15.89    1.51
  18   4   4   31.27    2.11
 -18  -4  -4   29.41    2.14
  16   4   4   15.46    1.39
 -16  -4  -4   14.16    1.24
  14   4   4   13.16    1.24
 -14  -4  -4   16.37    1.18
 -14  -4  -4   14.86    1.89
  12   4   4   70.15    2.25
 -12  -4  -4   71.02    2.72
 -12  -4  -4   72.16    2.22
  10   4   4   27.04    1.44
 -10  -4  -4   28.22    1.44
   8   4   4   50.56    1.70
  -8  -4  -4   51.57    1.66
   6   4   4   73.04    1.99
  -6  -4  -4   71.07    1.93
   4   4   4  100.13    2.42
  -4  -4  -4   98.29    2.35
   2   4   4   61.84    1.70
  -2  -4  -4   58.82    1.62
   0   4   4  115.76    2.62
   0  -4  -4  116.71    2.60
   2  -4  -4   75.34    1.87
   2  -4  -4   73.90    1.84
   6  -4  -4   39.19    1.54
   8  -4  -4   88.94    2.57
  10  -4  -4   99.84    2.35
  10  -4  -4  104.80    2.97
  12  -4  -4   60.54    1.74
  12  -4  -4   66.24    2.51
  14  -4  -4    5.04    1.37
  14  -4  -4    5.49    0.72
  16  -4  -4   70.48    2.16
  16  -4  -4   63.32    3.02
  18  -4  -4   26.61    2.70
  20  -4  -4   20.42    2.87
  22  -4  -4   12.53    2.30
  21   5   4    1.88    1.41
 -21  -5  -4   -1.28    1.28
  19   5   4    4.45    1.38
 -19  -5  -4    3.31    1.25
  17   5   4   -0.13    1.18
 -17  -5  -4   -0.47    1.07
  15   5   4    0.40    1.05
 -15  -5  -4   -0.07    0.97
 -15  -5  -4   -0.55    1.36
  13   5   4    3.44    1.03
 -13  -5  -4    2.33    0.94
 -13  -5  -4    2.61    1.39
  11   5   4    6.97    1.01
 -11  -5  -4    5.32    0.91
 -11  -5  -4    6.03    1.49
   9   5   4   31.67    1.65
  -9  -5  -4   31.21    1.59
   7   5   4   11.11    1.24
  -7  -5  -4   13.91    1.24
   5   5   4    0.92    0.68
  -5  -5  -4    1.80    0.59
   3   5   4   11.01    1.05
  -3  -5  -4   10.11    1.03
   1   5   4   -0.63    0.61
  -1  -5  -4    1.07    0.48
   1  -5  -4    1.74    0.50
   3  -5  -4   33.57    1.23
   3  -5  -4   33.94    1.25
   9  -5  -4   16.18    1.64
  11  -5  -4   18.30    1.13
  11  -5  -4   22.33    1.94
  13  -5  -4    0.32    0.71
  13  -5  -4    2.32    1.35
  15  -5  -4    0.82    1.50
  17  -5  -4    0.25    1.69
  19  -5  -4    3.51    1.84
  21  -5  -4   -0.14    1.93
  18   6   4    5.42    1.42
 -18  -6  -4    2.55    1.23
  16   6   4    9.48    1.41
 -16  -6  -4    4.94    1.19
  14   6   4    2.71    1.18
 -14  -6  -4    3.21    1.07
 -14  -6  -4    4.13    1.72
  12   6   4    7.76    1.23
 -12  -6  -4    8.26    1.78
 -12  -6  -4    7.75    1.09
  10   6   4    9.80    1.20
 -10  -6  -4   10.66    1.79
 -10  -6  -4   10.16    1.08
   8   6   4    5.97    1.03
  -8  -6  -4    5.16    0.87
   6   6   4   20.24    1.51
  -6  -6  -4   22.21    1.45
   4   6   4    8.72    1.01
  -4  -6  -4    8.78    0.80
   2   6   4   35.79    1.60
  -2  -6  -4   42.62    1.49
   0  -6  -4   25.09    1.20
   2  -6  -4   15.38    1.08
   4  -6  -4    1.79    0.60
   4  -6  -4    2.65    0.68
   6  -6  -4   -0.05    0.69
   6  -6  -4   -1.84    0.59
   8  -6  -4    1.79    1.08
  10  -6  -4   59.68    2.52
  12  -6  -4   -1.87    0.71
  12  -6  -4    0.26    1.37
  14  -6  -4    1.57    1.59
  16  -6  -4   11.08    2.07
  18  -6  -4    1.87    1.91
  20  -6  -4   12.18    2.36
  17   7   4    1.65    1.36
 -17  -7  -4   -1.39    1.16
  15   7   4    4.68    1.40
 -15  -7  -4    3.07    1.96
 -15  -7  -4    1.85    1.15
  13   7   4   10.50    1.46
 -13  -7  -4   11.20    2.19
 -13  -7  -4    9.09    1.24
  11   7   4   16.30    1.51
 -11  -7  -4   16.09    2.79
 -11  -7  -4   17.77    1.87
   9   7   4    7.02    1.23
  -9  -7  -4    6.12    1.89
  -9  -7  -4    6.90    1.06
   7   7   4   -0.14    1.06
  -7  -7  -4    1.66    0.89
  -7  -7  -4    0.42    1.66
   5   7   4    0.35    1.00
  -5  -7  -4    2.68    0.81
   3   7   4    5.62    1.08
  -3  -7  -4    6.25    0.86
  -1  -7  -4   42.44    1.66
   1  -7  -4    5.35    0.71
   3  -7  -4    2.89    0.69
   5  -7  -4    0.95    0.68
   7  -7  -4    0.46    0.78
   7  -7  -4   -1.10    0.69
   9  -7  -4   14.66    1.58
  11  -7  -4   15.51    1.20
  11  -7  -4   16.15    2.27
  13  -7  -4    4.42    1.71
  15  -7  -4    0.77    1.83
  17  -7  -4   -0.49    1.95
  19  -7  -4    0.46    2.04
  14   8   4    3.42    1.48
 -14  -8  -4    3.15    2.16
 -14  -8  -4    1.26    1.20
  12   8   4    2.19    1.40
 -12  -8  -4    1.51    1.18
 -12  -8  -4    1.43    2.12
  10   8   4    6.71    1.43
 -10  -8  -4    7.46    2.25
 -10  -8  -4    5.87    1.20
   8   8   4   20.69    2.08
  -8  -8  -4   20.25    1.94
  -8  -8  -4   17.40    3.01
   6   8   4    8.07    1.34
  -6  -8  -4    8.44    1.11
  -6  -8  -4    6.94    2.08
   4   8   4   20.19    1.95
  -4  -8  -4   22.62    1.68
  -2  -8  -4   29.32    1.73
   0  -8  -4   24.30    1.53
   2  -8  -4   49.23    1.81
   4  -8  -4   23.56    1.47
   6  -8  -4   -1.40    0.73
   8  -8  -4    3.37    0.86
   8  -8  -4    4.13    0.95
  10  -8  -4    9.63    1.03
  10  -8  -4   12.80    1.19
  12  -8  -4    2.53    1.69
  14  -8  -4    8.29    2.16
  16  -8  -4   10.27    2.22
   9   9   4    1.43    1.42
  -9  -9  -4    0.94    2.28
  -9  -9  -4    2.35    1.19
   7   9   4    5.46    1.50
  -7  -9  -4    4.99    1.18
  -7  -9  -4    4.61    2.32
  -5  -9  -4    0.39    2.16
  -5  -9  -4    0.40    1.00
  -3  -9  -4   -1.23    1.98
  -3  -9  -4    0.95    0.95
  -1  -9  -4   31.10    1.87
  -1  -9  -4   24.36    3.33
   1  -9  -4    2.90    0.92
   3  -9  -4    0.50    0.80
   5  -9  -4    0.86    0.88
   7  -9  -4    0.81    0.94
   9  -9  -4   -1.29    1.05
  11  -9  -4    1.03    1.44
  -2 -10  -4    3.28    2.48
   0 -10  -4    0.25    2.41
   2 -10  -4   12.98    2.75
   4 -10  -4    0.64    2.30
   1 -10   5    6.60    2.58
  -1 -10   5    6.71    2.58
  -3 -10   5    3.16    2.56
  10  -9   5    5.13    1.53
   6  -9   5    8.00    2.06
   4  -9   5    2.02    2.08
   2  -9   5    3.73    2.17
   0  -9   5    7.78    2.32
  -2  -9   5    5.22    2.30
  -4  -9   5    0.70    2.17
  -6  -9   5    5.04    2.38
  -8  -9   5   -0.06    2.23
 -10  -9   5    5.47    2.47
 -12  -9   5    0.67    2.32
  13  -8   5   -1.55    1.43
  11  -8   5   -2.37    1.26
   9  -8   5   12.48    1.49
   7  -8   5    5.49    1.82
   5  -8   5    2.81    1.71
   3  -8   5    1.59    1.77
   1  -8   5   28.18    2.95
  -1  -8   5    3.20    1.92
  -3  -8   5   21.84    3.06
  -5  -8   5   -0.73    1.83
  -7  -8   5   -0.55    1.87
  -9  -8   5   27.89    3.21
 -11  -8   5    3.63    2.10
 -13  -8   5   -0.64    2.04
 -15  -8   5    0.06    2.00
  15   8  -5    0.05    1.31
  16  -7   5    6.22    1.70
  14  -7   5   13.42    1.73
  12  -7   5   10.95    1.48
  10  -7   5    0.67    1.13
   8  -7   5   13.22    1.89
   8  -7   5   18.50    1.54
   6  -7   5   24.98    2.44
   4  -7   5    9.26    1.69
   2  -7   5   49.58    2.91
   0  -7   5  122.38    4.25
  -2  -7   5   20.14    2.50
  -4  -7   5   14.81    2.44
  -6  -7   5   25.07    2.65
  -8  -7   5   56.49    3.29
 -10  -7   5    9.56    2.01
 -12  -7   5    3.73    1.85
  12   7  -5    1.88    1.13
 -14  -7   5   14.55    2.25
  14   7  -5   17.43    1.91
 -16  -7   5   14.73    2.37
  16   7  -5   16.35    1.57
 -18  -7   5   -1.13    1.94
  18   7  -5    0.83    1.23
  17  -6   5    0.14    1.48
  15  -6   5    3.07    1.43
  13  -6   5    4.79    1.35
  11  -6   5    6.97    1.23
   9  -6   5   14.62    1.32
   9  -6   5   13.17    1.62
   7  -6   5    1.61    1.30
   5  -6   5    0.80    1.18
   3  -6   5    7.95    1.44
   1  -6   5    7.36    1.45
  -1  -6   5   16.63    2.04
   1   6  -5   14.73    1.48
  -3  -6   5   11.83    2.02
  -5  -6   5   32.50    2.38
  -7  -6   5    7.17    1.54
  -9  -6   5   76.34    2.02
  -9  -6   5   74.31    3.28
   9   6  -5   74.46    2.37
 -11  -6   5   23.12    1.27
 -11  -6   5   20.86    2.47
  11   6  -5   21.20    1.60
 -13  -6   5    2.92    1.59
 -13  -6   5    3.33    0.72
  13   6  -5    4.83    1.05
 -15  -6   5   -0.56    0.73
 -15  -6   5    0.23    1.57
  15   6  -5    0.86    1.04
 -17  -6   5    3.26    0.96
 -17  -6   5    2.52    1.71
  17   6  -5    3.50    1.17
 -19  -6   5    0.27    1.74
  19   6  -5    4.12    1.21
  21   6  -5   -0.28    1.23
  20  -5   5    2.83    1.51
  18  -5   5   -0.04    1.32
  16  -5   5    1.24    1.30
  14  -5   5   33.46    2.20
  12  -5   5   28.24    1.89
  10  -5   5   14.22    1.54
   8  -5   5   30.80    1.58
   6  -5   5   -1.12    0.99
   4  -5   5   35.65    1.90
   2  -5   5  203.95    5.02
   0  -5   5   14.98    1.69
   0   5  -5   15.09    1.36
  -2  -5   5    8.17    1.26
   2   5  -5    9.16    1.22
  -4  -5   5    1.54    1.07
  -6  -5   5   27.70    1.99
  -8  -5   5   48.97    1.37
  -8  -5   5   52.24    2.52
   8   5  -5   51.21    1.73
 -10  -5   5   28.48    1.16
 -10  -5   5   29.26    2.23
  10   5  -5   27.08    1.40
 -12  -5   5    0.58    1.27
 -12  -5   5    0.52    0.56
  12   5  -5    0.75    0.81
 -14  -5   5   35.10    1.46
 -14  -5   5   30.19    2.41
  14   5  -5   32.46    1.75
 -16  -5   5   12.59    1.83
 -16  -5   5   13.56    1.34
  16   5  -5   15.21    1.29
 -18  -5   5   23.94    1.60
 -18  -5   5   19.64    2.45
  18   5  -5   23.88    1.86
 -20  -5   5   32.54    1.88
  20   5  -5   31.96    2.09
 -22  -5   5    5.31    1.12
  22   5  -5    7.43    1.33
  21  -4   5   -0.84    1.42
  19  -4   5   10.11    1.52
  17  -4   5    1.53    1.18
  15  -4   5    0.61    1.10
  13  -4   5    4.93    1.08
  11  -4   5    0.35    0.89
   9  -4   5   35.53    1.59
   7  -4   5    7.66    0.81
   5  -4   5    4.71    0.97
   3  -4   5   80.76    2.45
   1  -4   5   18.09    1.44
  -1   4  -5   15.18    1.30
  -1  -4   5    1.52    0.89
   1   4  -5    0.98    0.73
  -3  -4   5   25.75    1.70
   3   4  -5   26.61    1.34
  -5  -4   5    0.19    0.89
   5   4  -5    0.69    0.65
  -7  -4   5    0.88    0.94
   7   4  -5    0.86    0.57
  -9  -4   5   26.45    1.86
  -9  -4   5   25.43    0.95
   9   4  -5   26.03    1.22
 -11  -4   5    9.92    1.33
 -11  -4   5    8.10    0.62
  11   4  -5    8.92    0.86
 -13  -4   5    3.13    0.61
 -13  -4   5    3.01    1.20
  13   4  -5    3.58    0.80
 -15  -4   5    5.76    1.41
 -15  -4   5    5.38    0.73
  15   4  -5    7.02    0.95
  15   4  -5    4.62    1.09
 -17  -4   5    2.12    1.38
 -17  -4   5    2.35    0.75
  17   4  -5    3.00    0.91
 -19  -4   5    0.31    0.83
  19   4  -5    0.38    0.92
 -21  -4   5    0.10    0.92
  21   4  -5    0.34    1.01
 -23  -4   5   -0.24    1.06
  23   4  -5    0.12    1.09
  22  -3   5    4.37    1.49
 -22   3  -5    5.82    1.20
  20  -3   5   12.55    1.59
 -20   3  -5   14.43    1.28
  18  -3   5    3.66    1.24
 -18   3  -5    3.22    0.94
  16  -3   5   10.95    1.25
 -16   3  -5    9.10    0.99
  14  -3   5   41.13    1.92
 -14   3  -5   41.75    1.66
  12  -3   5   21.39    1.52
 -12   3  -5   22.08    1.22
  10  -3   5   17.22    1.29
 -10   3  -5   14.74    1.00
   8  -3   5   18.84    1.20
  -8   3  -5   18.22    0.90
   6  -3   5   21.18    1.10
  -6   3  -5   20.47    0.84
   4  -3   5  161.13    3.74
   2  -3   5  232.42    5.18
  -2   3  -5  239.89    5.13
   0  -3   5    3.11    0.82
   0   3  -5    1.56    0.72
  -2  -3   5    8.34    1.29
   2   3  -5    8.79    1.10
  -4  -3   5   63.18    2.18
   4   3  -5   61.90    1.86
  -6  -3   5  137.72    3.51
   6   3  -5  133.42    2.96
   6   3  -5  132.49    3.13
  -8  -3   5  124.27    2.63
  -8  -3   5  127.32    3.34
   8   3  -5  125.53    2.81
   8   3  -5  121.67    2.98
 -10  -3   5   16.91    1.49
 -10  -3   5   16.57    0.84
  10   3  -5   16.85    1.24
  10   3  -5   17.15    1.01
 -12  -3   5   18.96    0.97
 -12  -3   5   19.04    1.67
  12   3  -5   19.14    1.37
  12   3  -5   19.01    1.07
 -14  -3   5   13.97    1.05
 -14  -3   5   15.77    1.69
  14   3  -5   15.23    1.46
  14   3  -5   15.09    1.17
 -16  -3   5   16.33    1.25
 -16  -3   5   16.34    1.88
  16   3  -5   15.33    1.57
  16   3  -5   18.52    1.33
 -18  -3   5    9.21    0.91
  18   3  -5   10.38    1.06
  18   3  -5   10.76    1.31
 -20  -3   5   20.97    1.65
  20   3  -5   15.84    1.99
  20   3  -5   19.68    1.65
 -22  -3   5    1.41    0.99
  22   3  -5   -0.41    1.30
  22   3  -5    2.25    1.06
 -24  -3   5   10.53    1.29
  24   3  -5   13.27    1.40
  23  -2   5    1.49    1.40
  23  -2   5    2.45    1.92
 -23   2  -5    1.21    1.19
  21  -2   5    1.71    1.33
 -21   2  -5    1.90    1.08
  19  -2   5    2.81    1.20
 -19   2  -5    2.08    0.99
  17  -2   5    4.04    1.15
 -17   2  -5    4.45    0.92
  15  -2   5    8.90    1.14
 -15   2  -5    9.37    0.90
  13  -2   5    1.78    0.82
 -13   2  -5    0.45    0.64
  11  -2   5   18.49    1.28
 -11   2  -5   19.09    1.10
   9  -2   5   18.79    1.17
  -9   2  -5   20.68    0.99
   7  -2   5   34.98    1.33
  -7   2  -5   33.99    1.09
   5  -2   5    6.70    0.65
  -5   2  -5    5.27    0.44
   3  -2   5    1.59    0.61
   3  -2   5   -0.28    0.46
  -3   2  -5   -0.55    0.68
   1  -2   5  289.00    6.20
  -1   2  -5  306.70    6.20
  -1  -2   5   11.47    1.15
   1   2  -5   10.00    1.05
  -3  -2   5   44.95    1.68
   3   2  -5   46.03    1.53
  -5  -2   5    4.56    0.85
   5   2  -5    4.37    0.50
   5   2  -5    4.32    0.70
  -7  -2   5    4.24    0.36
  -7  -2   5    5.22    0.90
   7   2  -5    4.52    0.74
   7   2  -5    4.22    0.52
  -9  -2   5   47.80    1.26
  -9  -2   5   48.15    1.86
   9   2  -5   46.08    1.33
   9   2  -5   47.87    1.67
 -11  -2   5   80.64    2.47
 -11  -2   5   82.27    1.94
  11   2  -5   82.31    2.33
  11   2  -5   81.25    1.98
 -13  -2   5    4.79    1.04
 -13  -2   5    4.49    0.55
  13   2  -5    5.66    0.93
  13   2  -5    5.60    0.65
 -15  -2   5    0.31    0.56
  15   2  -5    0.44    0.61
  15   2  -5    0.30    0.87
 -17  -2   5    0.17    0.65
 -17  -2   5   -1.67    1.74
  17   2  -5    0.07    1.02
  17   2  -5    0.44    0.73
 -19  -2   5   -0.32    0.74
  19   2  -5    0.09    0.81
  19   2  -5    0.35    1.14
 -21  -2   5    0.98    0.91
  21   2  -5    2.12    0.94
  21   2  -5    0.15    1.26
 -23  -2   5    0.08    1.00
  23   2  -5   -0.07    1.02
  23   2  -5    0.29    1.42
 -25  -2   5   -0.20    1.15
  25   2  -5    0.96    1.59
  22  -1   5   22.16    2.19
  22  -1   5   25.91    3.02
 -22   1  -5   27.01    2.23
  20  -1   5    3.90    1.26
 -20   1  -5    4.03    1.12
  18  -1   5   -0.17    1.09
 -18   1  -5    0.36    0.91
  16  -1   5   14.60    1.60
 -16   1  -5   16.13    1.50
  14  -1   5   94.76    2.66
 -14   1  -5   96.55    2.50
  12  -1   5  179.19    4.10
 -12   1  -5  185.05    3.96
  10  -1   5   31.80    1.34
 -10   1  -5   33.48    1.20
   8  -1   5   14.53    1.05
  -8   1  -5   13.19    0.87
   6  -1   5   47.97    1.43
  -6   1  -5   46.45    1.28
   4  -1   5  175.29    3.64
  -4   1  -5  173.96    3.84
  -4   1  -5  172.59    3.52
   2  -1   5  262.12    5.34
   2  -1   5  270.66    5.52
  -2   1  -5  268.28    5.54
   0  -1   5  192.81    4.19
   0   1  -5  193.30    4.13
  -2  -1   5    7.96    1.09
   2   1  -5    5.37    0.70
  -4  -1   5  112.31    2.76
   4   1  -5  110.68    2.63
  -6  -1   5  758.02   14.30
  -6  -1   5  731.42   14.69
   6   1  -5  747.44   14.57
   6   1  -5  714.08   14.30
  -8  -1   5  442.56    8.63
  -8  -1   5  447.36    9.07
   8   1  -5  432.01    8.62
   8   1  -5  434.26    8.92
 -10  -1   5   54.71    1.45
 -10  -1   5   58.22    2.06
  10   1  -5   54.37    1.42
  10   1  -5   55.35    1.85
 -12  -1   5    1.05    0.44
 -12  -1   5   -0.41    0.97
  12   1  -5    1.11    0.47
  12   1  -5    1.24    0.79
 -14  -1   5  111.47    3.44
 -14  -1   5  115.29    2.65
  14   1  -5  112.78    2.61
  14   1  -5  115.84    3.11
 -16  -1   5   71.10    1.96
  16   1  -5   66.58    2.45
  16   1  -5   66.86    1.89
 -18  -1   5    2.30    0.73
  18   1  -5    2.21    0.77
  18   1  -5    2.75    1.23
 -20  -1   5   31.49    1.72
  20   1  -5   31.52    1.59
  20   1  -5   27.57    2.27
 -22  -1   5    8.45    1.09
  22   1  -5    6.95    1.61
  22   1  -5    9.63    1.13
 -24  -1   5    5.36    1.15
  24   1  -5    4.42    1.73
  23   0   5    1.55    1.42
  23   0   5   -0.79    1.71
 -23   0  -5   -0.79    1.25
  21   0   5   -0.45    1.53
  21   0   5   -0.43    1.24
 -21   0  -5   -0.47    1.11
  19   0   5   -0.73    1.10
 -19   0  -5   -0.91    0.96
  17   0   5   -0.63    0.96
 -17   0  -5   -0.72    0.83
  15   0   5   -1.53    0.87
 -15   0  -5   -1.09    0.71
  13   0   5   -1.03    0.73
 -13   0  -5   -0.38    0.62
  11   0   5   -0.18    0.64
 -11   0  -5    0.06    0.54
   9   0   5   -0.52    0.55
  -9   0  -5   -0.65    0.48
   7   0   5    0.13    0.56
  -7   0  -5    0.39    0.46
   5   0   5   -0.39    0.51
  -5   0  -5    0.07    0.41
   3   0   5   -0.14    0.44
  -3   0  -5   -0.18    0.57
  -3   0  -5   -0.45    0.36
   1   0   5    0.17    0.39
   1   0   5   -0.99    0.65
  -1   0  -5   -0.06    0.56
  -1   0  -5    0.54    0.32
  -1   0   5   -0.31    0.30
  -1   0   5   -1.53    0.70
   1   0  -5   -0.68    0.56
   1   0  -5   -0.50    0.28
  -3   0   5   -0.08    0.75
   3   0  -5   -0.01    0.60
  -5   0   5    0.78    0.77
   5   0  -5   -0.22    0.63
  -7   0   5    0.90    0.76
   7   0  -5    0.04    0.29
   7   0  -5    0.31    0.68
  -9   0   5    0.49    0.40
   9   0  -5    0.38    0.72
   9   0  -5   -0.72    0.34
 -11   0   5   -0.28    0.42
  11   0  -5    0.62    0.41
  11   0  -5    0.19    0.73
 -13   0   5   -0.28    0.47
  13   0  -5   -0.16    0.46
  13   0  -5    0.16    0.83
 -15   0   5    0.21    0.54
  15   0  -5    0.32    0.98
  15   0  -5    0.12    0.55
 -17   0   5   -0.41    0.63
  17   0  -5   -0.16    1.10
  17   0  -5    1.05    0.68
 -19   0   5    0.43    0.74
  19   0  -5   -0.33    0.75
  19   0  -5    1.10    1.25
 -21   0   5   -0.30    0.85
  21   0  -5    1.41    1.33
  21   0  -5    0.36    1.44
 -23   0   5    1.05    1.03
  23   0  -5   -0.75    1.62
 -25   0   5   -0.50    1.15
  25   0  -5    0.57    1.77
  22   1   5   27.82    2.50
 -22  -1  -5   27.53    2.34
  20   1   5    4.96    1.48
  20   1   5    5.13    1.33
 -20  -1  -5    3.61    1.16
  18   1   5    1.28    1.12
  18   1   5    0.74    1.19
 -18  -1  -5    0.57    0.96
  16   1   5   14.66    1.63
 -16  -1  -5   15.01    1.57
  14   1   5   97.09    2.70
 -14  -1  -5  100.98    2.63
  12   1   5  185.95    4.21
 -12  -1  -5  191.73    4.15
  10   1   5   32.74    1.33
 -10  -1  -5   32.24    1.29
   8   1   5   13.75    1.04
  -8  -1  -5   13.92    0.97
   6   1   5   49.22    1.43
  -6  -1  -5   46.18    1.38
   4   1   5  180.31    3.73
  -4  -1  -5  177.43    3.69
   2   1   5  270.91    5.33
   2   1   5  262.40    5.55
  -2  -1  -5  267.83    5.33
   0   1   5  185.62    3.66
   0   1   5  182.23    3.98
   0  -1  -5  179.85    3.69
  -2   1   5    5.18    0.78
   2  -1  -5    6.96    0.86
  -4   1   5  106.41    2.64
   4  -1  -5  105.09    2.49
  -6   1   5  741.56   14.33
   6  -1  -5  697.83   14.20
  -8   1   5  425.88    8.67
   8  -1  -5  417.79    8.62
 -10   1   5   52.01    1.83
  10  -1  -5   52.03    1.26
  10  -1  -5   53.01    1.86
  12  -1  -5    0.92    0.41
  12  -1  -5    1.72    0.81
 -14   1   5  112.42    2.66
  14  -1  -5  113.34    2.52
  14  -1  -5  112.12    3.15
 -16   1   5   68.54    1.96
  16  -1  -5   67.23    2.57
  16  -1  -5   66.68    1.81
 -18   1   5    1.94    0.73
  18  -1  -5    2.08    0.71
  18  -1  -5    1.90    1.29
 -20   1   5   30.30    1.70
  20  -1  -5   26.39    2.49
 -22   1   5    7.67    1.10
  22  -1  -5    8.12    1.85
 -24   1   5    4.63    1.15
  24  -1  -5    3.97    1.96
  23   2   5    0.96    1.46
 -23  -2  -5    0.20    1.34
  21   2   5    3.74    1.43
 -21  -2  -5    2.77    1.27
  19   2   5    2.86    1.24
 -19  -2  -5    3.29    1.11
  17   2   5    3.95    1.11
 -17  -2  -5    2.34    1.00
  15   2   5   11.27    1.18
 -15  -2  -5    9.71    1.00
  13   2   5    0.11    0.79
 -13  -2  -5    0.92    0.70
  11   2   5   19.38    1.31
 -11  -2  -5   21.73    1.28
   9   2   5   20.03    1.14
  -9  -2  -5   20.96    1.16
   7   2   5   35.02    1.33
  -7  -2  -5   35.65    1.27
   5   2   5    5.78    0.67
  -5  -2  -5    5.36    0.57
   3   2   5    0.04    0.51
  -3  -2  -5   -0.01    0.44
   1   2   5  278.39    5.61
  -1  -2  -5  284.12    5.63
  -1   2   5    9.91    1.15
  -1   2   5    8.89    0.61
   1  -2  -5    9.95    0.81
   1  -2  -5   11.02    0.77
  -3   2   5   44.52    1.08
  -3   2   5   45.66    1.68
   3  -2  -5   49.63    1.38
  -5   2   5    4.28    0.82
   5  -2  -5    4.51    0.73
  -7   2   5    3.87    0.81
   7  -2  -5    3.99    0.78
  -9   2   5   43.59    1.65
   9  -2  -5   40.70    1.04
   9  -2  -5   43.20    1.67
 -11   2   5   76.99    2.26
  11  -2  -5   81.13    1.78
  11  -2  -5   78.66    2.38
  13  -2  -5    5.87    1.03
  13  -2  -5    5.44    0.55
  15  -2  -5    0.01    1.02
  15  -2  -5    1.68    0.58
  17  -2  -5    0.55    0.68
  17  -2  -5   -0.44    1.17
  19  -2  -5    1.41    1.40
  21  -2  -5    1.81    1.67
  23  -2  -5   -1.16    1.72
  25  -2  -5   -0.50    2.01
  22   3   5    7.48    1.57
 -22  -3  -5    5.07    1.42
  20   3   5   16.21    1.63
 -20  -3  -5   16.32    1.51
  18   3   5    6.53    1.30
 -18  -3  -5    3.89    1.11
  16   3   5   11.25    1.30
 -16  -3  -5    9.78    1.14
  14   3   5   44.11    1.96
 -14  -3  -5   44.20    1.92
  12   3   5   20.99    1.47
 -12  -3  -5   23.32    1.50
  10   3   5   15.96    1.20
 -10  -3  -5   17.36    1.25
   8   3   5   19.25    1.16
  -8  -3  -5   18.73    1.14
   6   3   5   23.67    1.16
  -6  -3  -5   24.94    1.12
   4   3   5  173.65    3.76
  -4  -3  -5  178.89    3.76
   2   3   5  241.44    4.89
  -2  -3  -5  233.33    4.86
   0   3   5    1.41    0.50
   0  -3  -5    2.39    0.49
  -2   3   5    6.83    0.67
   2  -3  -5    8.58    0.86
   2  -3  -5    6.63    0.55
   6  -3  -5  129.65    3.06
   8  -3  -5  127.36    2.60
   8  -3  -5  118.57    3.08
  10  -3  -5   12.15    0.73
  10  -3  -5   15.38    1.45
  12  -3  -5   18.94    1.67
  12  -3  -5   19.68    0.86
  14  -3  -5   15.53    1.80
  14  -3  -5   17.66    0.98
  16  -3  -5   14.46    1.98
  16  -3  -5   20.09    1.23
  18  -3  -5   10.39    1.64
  20  -3  -5   19.47    2.60
  22  -3  -5   -0.42    1.74
  24  -3  -5    9.54    2.30
  21   4   5   -0.77    1.38
 -21  -4  -5   -1.74    1.29
  19   4   5   10.21    1.50
 -19  -4  -5    9.78    1.35
  17   4   5    2.00    1.20
 -17  -4  -5    1.84    1.09
  15   4   5    0.17    1.03
 -15  -4  -5    0.37    0.94
  13   4   5    4.18    1.00
 -13  -4  -5    3.98    0.93
 -13  -4  -5    3.82    1.24
  11   4   5    1.38    0.80
 -11  -4  -5    0.21    0.75
   9   4   5   39.30    1.59
  -9  -4  -5   40.92    1.60
   7   4   5    8.66    0.84
  -7  -4  -5    8.50    0.75
   5   4   5    7.58    0.76
  -5  -4  -5    5.67    0.67
   3   4   5   86.00    2.16
  -3  -4  -5   86.36    2.14
   1   4   5   13.89    0.93
  -1  -4  -5   14.43    0.95
  -1   4   5    0.92    0.51
   1  -4  -5    1.03    0.50
   3  -4  -5   23.89    1.07
   3  -4  -5   23.27    1.13
   7  -4  -5    0.82    0.76
   9  -4  -5   24.77    1.67
   9  -4  -5   29.69    0.99
  11  -4  -5    7.06    0.64
  11  -4  -5    8.84    1.25
  13  -4  -5    3.18    1.22
  13  -4  -5    0.32    0.54
  15  -4  -5    3.48    1.42
  17  -4  -5    0.71    1.50
  19  -4  -5    0.59    1.68
  21  -4  -5    0.56    1.79
  23  -4  -5    1.19    1.98
  20   5   5    8.73    1.62
 -20  -5  -5    5.46    1.38
  18   5   5   -0.52    1.23
 -18  -5  -5   -1.30    1.13
  16   5   5    2.51    1.23
 -16  -5  -5    0.80    1.08
  14   5   5   37.22    2.09
 -14  -5  -5   35.86    2.07
 -14  -5  -5   38.13    2.51
  12   5   5   31.63    1.84
 -12  -5  -5   30.43    2.37
 -12  -5  -5   30.83    1.84
  10   5   5   15.94    1.52
 -10  -5  -5   17.81    1.58
   8   5   5   36.46    1.68
  -8  -5  -5   36.07    1.63
   6   5   5    2.22    0.75
  -6  -5  -5    1.34    0.66
   4   5   5   39.16    1.49
  -4  -5  -5   38.23    1.47
   2   5   5  214.20    4.49
  -2  -5  -5  197.79    4.38
   0   5   5   13.60    1.04
   0  -5  -5   15.16    1.02
   2  -5  -5    8.93    0.95
   4  -5  -5    1.49    0.63
   4  -5  -5    0.19    0.53
   8  -5  -5   46.86    1.94
  10  -5  -5   25.87    1.92
  10  -5  -5   28.59    1.16
  12  -5  -5    1.31    1.31
  12  -5  -5   -0.40    0.61
  14  -5  -5   31.12    2.39
  16  -5  -5   13.03    1.89
  18  -5  -5   23.90    2.83
  20  -5  -5   27.65    3.07
  22  -5  -5    3.43    2.27
  19   6   5    7.77    1.58
  17   6   5    0.92    1.33
 -17  -6  -5   -0.55    1.15
  15   6   5    6.32    1.35
 -15  -6  -5    6.85    1.20
  13   6   5    5.16    1.23
 -13  -6  -5    5.13    1.11
 -13  -6  -5    4.25    1.67
  11   6   5    7.71    1.22
 -11  -6  -5    6.89    1.05
 -11  -6  -5    7.82    1.75
   9   6   5   15.64    1.65
  -9  -6  -5   16.57    1.64
   7   6   5    4.43    0.99
  -7  -6  -5    5.49    0.89
   5   6   5    1.88    0.90
  -5  -6  -5    1.17    0.73
   3   6   5    7.56    0.97
  -3  -6  -5    7.11    0.81
   1   6   5    7.61    0.91
  -1  -6  -5   11.19    1.15
   1  -6  -5   16.84    1.17
   3  -6  -5   12.04    1.12
   5  -6  -5   29.57    1.38
   5  -6  -5   29.91    1.41
   9  -6  -5   63.89    2.44
  11  -6  -5   20.67    1.29
  11  -6  -5   19.62    2.18
  13  -6  -5    3.28    1.53
  15  -6  -5    0.32    1.63
  17  -6  -5    2.16    1.85
  19  -6  -5    1.25    2.00
  21  -6  -5    0.16    2.01
  16   7   5    9.70    1.55
 -16  -7  -5    7.65    1.34
  14   7   5   17.19    1.69
 -14  -7  -5   15.73    1.46
 -14  -7  -5   19.77    2.96
  12   7   5   14.06    1.53
 -12  -7  -5   13.86    2.20
 -12  -7  -5   12.79    1.35
  10   7   5    1.59    1.17
 -10  -7  -5    0.77    1.05
 -10  -7  -5   -0.15    1.71
   8   7   5   19.04    1.89
  -8  -7  -5   20.98    1.85
   6   7   5   31.47    1.94
  -6  -7  -5   30.40    1.83
   4   7   5    7.58    1.16
  -4  -7  -5    6.80    0.92
   2   7   5   50.91    2.08
  -2  -7  -5   57.86    1.99
   0  -7  -5  121.71    3.00
   2  -7  -5   23.12    1.37
   4  -7  -5   15.49    1.32
   6  -7  -5   21.53    1.41
   6  -7  -5   19.12    1.42
   8  -7  -5   44.59    1.80
   8  -7  -5   47.38    1.84
  10  -7  -5    9.25    1.45
  12  -7  -5    2.03    1.52
  14  -7  -5   15.63    2.02
  16  -7  -5   15.04    2.16
  18  -7  -5    0.34    1.92
  13   8   5    0.22    1.39
 -13  -8  -5    0.62    2.10
 -13  -8  -5   -0.39    1.20
  11   8   5    0.33    1.32
 -11  -8  -5    0.15    1.99
 -11  -8  -5   -0.32    1.17
   9   8   5   15.43    1.63
  -9  -8  -5   11.32    2.36
  -9  -8  -5   12.79    1.32
   7   8   5    7.84    1.38
  -7  -8  -5    6.90    1.13
  -7  -8  -5    5.24    2.09
   5   8   5    1.36    1.23
  -5  -8  -5    1.01    0.98
  -3  -8  -5    2.04    0.91
  -1  -8  -5   35.14    1.81
   1  -8  -5    4.63    0.84
   3  -8  -5   20.68    1.45
   5  -8  -5    0.94    0.76
   7  -8  -5   -0.29    0.78
   9  -8  -5   15.72    1.52
   9  -8  -5   17.11    1.56
  11  -8  -5    3.00    1.10
  11  -8  -5    0.01    0.91
  13  -8  -5   -0.11    1.59
  15  -8  -5   -0.30    1.82
  10   9   5    1.28    1.45
 -10  -9  -5    2.54    1.31
 -10  -9  -5    1.48    2.25
   8   9   5    4.39    1.47
  -8  -9  -5    4.43    2.39
  -8  -9  -5    3.78    1.20
   6   9   5    7.09    1.51
  -6  -9  -5    5.93    2.36
  -6  -9  -5    6.49    1.23
  -4  -9  -5   -0.25    2.07
  -4  -9  -5    1.31    1.04
  -2  -9  -5    7.59    1.08
   0  -9  -5    9.83    1.10
   2  -9  -5    5.83    0.94
   4  -9  -5    2.08    0.86
   6  -9  -5    3.74    0.91
   8  -9  -5   -0.23    0.88
  10  -9  -5    1.23    0.96
  10  -9  -5    1.61    1.08
  12  -9  -5    2.39    1.11
  12  -9  -5   -0.34    0.93
[truncated: 296,581 more chars]
