# Supplementary material for: Two CuII complexes of 3,4,5-tri­methyl-1H-pyrazole
Source: Acta Crystallogr E Crystallogr Commun. 2018 Feb 16;74(Pt 3):357–62. doi: 10.1107/S2056989018002359 (PMC5947803; doi:10.1107/S2056989018002359)
Supplement: Supplementary file 2 [file e-74-00357-1sup2.hkl]

data_1                                                                          
_shelx_title ' dtra183_p1 in P1                 New: P-1'                       
_shelx_refln_list_code          4                                               
_shelx_F_calc_maximum      116.53                                               
_exptl_crystal_F_000       366.00                                               
_reflns_d_resolution_high  0.7669                                               
                                                                                
loop_                                                                           
 _space_group_symop_operation_xyz                                               
 'x, y, z'                                                                      
 '-x, -y, -z'                                                                   
                                                                                
_cell_length_a     8.8870                                                       
_cell_length_b     9.4600                                                       
_cell_length_c    11.2140                                                       
_cell_angle_alpha  85.408                                                       
_cell_angle_beta   69.978                                                       
_cell_angle_gamma  64.097                                                       
                                                                                
_shelx_F_squared_multiplier     1.000                                           
                                                                                
loop_                                                                           
 _refln_index_h                                                                 
 _refln_index_k                                                                 
 _refln_index_l                                                                 
 _refln_F_squared_calc                                                          
 _refln_F_squared_meas                                                          
 _refln_F_squared_sigma                                                         
 _refln_observed_status                                                         
   2   0   0       1558.42       1596.21        31.18 o                         
   3   0   0        244.29        323.41        23.53 o                         
   4   0   0       4352.97       4223.60        68.56 o                         
   5   0   0       1211.72       1123.00        35.58 o                         
   6   0   0       2006.21       1926.26        47.81 o                         
   7   0   0          0.47         22.06        21.12 o                         
   8   0   0        277.87        264.02        48.07 o                         
   9   0   0          1.29        -48.79        48.79 o                         
  -9   1   0          9.54        -17.75        51.68 o                         
  -8   1   0          0.35        -30.02        43.16 o                         
  -7   1   0        176.55        190.18        26.33 o                         
  -6   1   0       1568.77       1606.85        48.43 o                         
  -5   1   0        360.16        353.81        23.04 o                         
  -4   1   0         93.07         95.45        15.51 o                         
  -3   1   0        433.07        351.71        23.55 o                         
  -2   1   0       2450.17       2443.54        42.54 o                         
  -1   1   0       4827.04       4949.37        70.05 o                         
   2   1   0        415.41        433.54        29.62 o                         
   3   1   0       3074.75       3288.76        36.03 o                         
   4   1   0       5584.28       5455.16        56.90 o                         
   5   1   0       2176.35       2116.61        29.00 o                         
   6   1   0         55.91         78.59        24.90 o                         
   7   1   0        114.45        135.04        21.04 o                         
   8   1   0        251.08        257.52        48.36 o                         
   9   1   0         84.34        113.17        51.24 o                         
  10   1   0         35.01         12.56        58.46 o                         
  -8   2   0        307.56        315.84        56.15 o                         
  -7   2   0        398.65        429.82        34.59 o                         
  -6   2   0       2164.68       2071.12        57.37 o                         
  -5   2   0         11.95         15.80        18.22 o                         
  -4   2   0        305.27        333.67        25.19 o                         
  -3   2   0       1703.91       1736.52        39.57 o                         
  -2   2   0       8641.85       8799.71       124.53 o                         
  -1   2   0       4427.76       4495.62        90.80 o                         
   0   2   0        769.88        821.66        17.85 o                         
   1   2   0       3477.12       3595.58        51.83 o                         
   2   2   0       6690.26       7932.19       299.31 o                         
   3   2   0       2404.55       2708.42        31.34 o                         
   4   2   0       6100.19       6285.56        64.24 o                         
   5   2   0       1743.20       1594.87        24.65 o                         
   6   2   0        934.81        934.65        21.45 o                         
   7   2   0        378.72        394.07        19.09 o                         
   8   2   0        482.95        493.53        51.68 o                         
   9   2   0        235.82        255.79        55.43 o                         
  10   2   0          1.39        -33.49        54.13 o                         
  -8   3   0        357.73        269.21        55.00 o                         
  -7   3   0        203.17        221.79        32.48 o                         
  -6   3   0        769.54        781.28        78.17 o                         
  -5   3   0         15.98         20.51        21.38 o                         
  -4   3   0       2511.63       2538.03        55.89 o                         
  -3   3   0        328.92        317.98        30.82 o                         
  -2   3   0       3962.96       3915.74        64.88 o                         
  -1   3   0       1696.94       1619.91        20.49 o                         
   0   3   0       4489.99       5135.42        58.90 o                         
   1   3   0       1882.87       1968.30        34.52 o                         
   2   3   0      13229.81      13322.44       240.05 o                         
   3   3   0       1420.59       1420.31        21.46 o                         
   4   3   0       1432.55       1565.00        23.85 o                         
   5   3   0        915.24        920.70        20.04 o                         
   6   3   0       1570.20       1500.39        25.99 o                         
   7   3   0          4.50        -12.63        14.32 o                         
   8   3   0        486.04        496.08        34.76 o                         
   9   3   0        490.62        506.96        59.47 o                         
  10   3   0         40.78         38.83        55.00 o                         
  -7   4   0         73.79         49.08        45.33 o                         
  -6   4   0         47.98         17.65        27.70 o                         
  -5   4   0        115.61         91.59        26.07 o                         
  -4   4   0        985.22        986.20        49.73 o                         
  -3   4   0       1328.28       1460.20        42.00 o                         
  -2   4   0       1339.68       1416.12        25.92 o                         
  -1   4   0          2.03         -8.23         8.52 o                         
   0   4   0       3256.42       3301.87        41.62 o                         
   1   4   0       1738.31       1924.65        36.69 o                         
   2   4   0       1927.71       1812.46        35.65 o                         
   3   4   0       1821.73       1716.25        35.68 o                         
   4   4   0        511.69        513.87        17.10 o                         
   5   4   0       1416.64       1469.83        28.44 o                         
   6   4   0       1299.14       1296.86        25.68 o                         
   7   4   0        526.55        538.36        25.95 o                         
   8   4   0         39.70         61.56        18.61 o                         
   9   4   0        184.28        168.99        30.47 o                         
  10   4   0         50.88         23.96        52.69 o                         
  -6   5   0        841.71        816.99        60.74 o                         
  -5   5   0        331.48        308.41        25.09 o                         
  -4   5   0       2128.53       2141.03        41.35 o                         
  -3   5   0         46.28         51.64        14.25 o                         
  -2   5   0         10.47         -0.75        11.13 o                         
  -1   5   0         44.97         37.94         9.86 o                         
   0   5   0       7545.08       9427.02       430.96 o                         
   1   5   0       1481.55       1373.38        32.66 o                         
   2   5   0        803.24        767.88        26.82 o                         
   3   5   0        461.09        415.35        26.27 o                         
   4   5   0        810.09        789.44        18.89 o                         
   5   5   0        841.62        733.16        20.38 o                         
   6   5   0       1358.77       1333.43        60.59 o                         
   7   5   0        388.15        451.92        22.19 o                         
   8   5   0         74.55         97.14        19.93 o                         
   9   5   0         19.01         17.04        20.99 o                         
  10   5   0        109.67        115.49        33.92 o                         
  -6   6   0        484.93        436.53        81.49 o                         
  -5   6   0        306.44        307.45        27.89 o                         
  -4   6   0        349.70        309.24        24.31 o                         
  -3   6   0        224.37        194.76        19.88 o                         
  -2   6   0        586.18        607.69        59.98 o                         
  -1   6   0        982.70       1104.81        25.72 o                         
   0   6   0       1785.64       3321.15        49.90 o                         
   2   6   0          2.91         16.24        15.16 o                         
   3   6   0        109.17        105.84        16.29 o                         
   4   6   0       2623.35       2596.79        39.38 o                         
   5   6   0       2137.28       2106.55        31.79 o                         
   6   6   0         87.77         78.17        16.09 o                         
   7   6   0       1164.03       1160.84        36.20 o                         
   8   6   0          8.73          7.53        19.21 o                         
   9   6   0         82.66         96.28        22.89 o                         
  10   6   0        104.06        109.21        36.38 o                         
  -5   7   0        111.28        116.13        32.52 o                         
  -4   7   0          1.82         -5.20        35.08 o                         
  -3   7   0          9.19        -14.58        32.19 o                         
  -2   7   0       1394.10       1439.89        64.67 o                         
  -1   7   0       1560.54       1493.53        73.19 o                         
   0   7   0        272.87        371.40        25.69 o                         
   1   7   0         66.73         64.30        18.31 o                         
   2   7   0        850.60       1055.63        46.62 o                         
   3   7   0        834.27        834.33        36.81 o                         
   4   7   0        894.28        854.03        32.59 o                         
   5   7   0        960.52        974.74        24.14 o                         
   6   7   0         55.67         53.30        16.82 o                         
   7   7   0          0.50         -9.01        18.12 o                         
   8   7   0         95.70         71.26        21.05 o                         
   9   7   0        284.99        326.33        27.06 o                         
  10   7   0         22.56         49.76        25.59 o                         
  -4   8   0        300.00        253.62        45.76 o                         
  -3   8   0         60.06         42.44        37.24 o                         
  -2   8   0       1310.04       1334.66        69.43 o                         
  -1   8   0        875.72       1028.78        62.79 o                         
   0   8   0         86.71        105.46        21.02 o                         
   1   8   0        136.93        184.06        62.94 o                         
   2   8   0       2173.47       2769.98        57.26 o                         
   3   8   0       1114.19       1274.94        41.59 o                         
   4   8   0       1203.87       1104.92        40.66 o                         
   5   8   0        827.53        777.79        38.00 o                         
   6   8   0        192.02        147.11        25.69 o                         
   7   8   0         21.14         17.76        25.11 o                         
   8   8   0        285.66        248.84        30.01 o                         
   9   8   0        544.62        573.45        37.82 o                         
  10   8   0          0.99         78.06        32.14 o                         
  -3   9   0        382.91        336.05        49.22 o                         
  -2   9   0        312.23        189.96        42.29 o                         
  -1   9   0        155.12        168.74        41.43 o                         
   0   9   0        391.18        346.01        40.85 o                         
   1   9   0        248.16        303.51        26.43 o                         
   2   9   0        221.50        273.18        26.17 o                         
   3   9   0       1241.03       1530.39        68.85 o                         
   4   9   0          3.31          7.45        25.98 o                         
   5   9   0         68.69         53.45        32.48 o                         
   6   9   0        216.87        198.06        33.34 o                         
   7   9   0        575.43        580.19        35.15 o                         
   8   9   0         59.46         41.06        28.05 o                         
   9   9   0        307.26        288.83        34.18 o                         
  10   9   0          0.73         -6.05        31.95 o                         
  -1  10   0         18.51         40.56        42.15 o                         
   0  10   0        330.59        223.31        43.45 o                         
   1  10   0        673.48        629.22        50.81 o                         
   2  10   0        360.35        325.58        32.77 o                         
   3  10   0        261.29        218.36        28.25 o                         
   4  10   0         70.84        108.93        27.06 o                         
   5  10   0        102.58        122.88        26.97 o                         
   6  10   0        246.73        256.69        30.14 o                         
   7  10   0        896.03        942.26        50.91 o                         
   8  10   0         15.14         -4.89        29.42 o                         
   9  10   0          4.49        -25.50        38.18 o                         
   0  11   0        561.48        496.56        56.30 o                         
   1  11   0        662.54        602.80        54.28 o                         
   2  11   0          4.13         11.37        26.73 o                         
   3  11   0        130.19        129.41        29.19 o                         
   4  11   0        314.70        318.27        32.07 o                         
   5  11   0        322.32        298.18        47.78 o                         
   6  11   0          7.98         -2.50        41.64 o                         
   7  11   0        173.44        187.71        32.62 o                         
   8  11   0          0.80        -27.18        60.84 o                         
   3  12   0         75.84         45.89        30.44 o                         
   4  12   0         74.07         92.92        31.23 o                         
   5  12   0        398.95        403.80        65.46 o                         
   6  12   0         11.55         28.92        51.39 o                         
  -6 -12   1         95.00         72.27        33.32 o                         
  -5 -12   1       1012.54        996.83        55.62 o                         
  -4 -12   1        228.60        260.60        34.47 o                         
  -3 -12   1        146.30        139.86        59.62 o                         
  -8 -11   1         43.33         41.68        41.28 o                         
  -7 -11   1        553.36        493.06        43.88 o                         
  -6 -11   1        126.51        120.18        32.70 o                         
  -5 -11   1        604.79        585.04        53.19 o                         
  -4 -11   1        142.59        149.20        30.09 o                         
  -3 -11   1        135.85        116.14        32.12 o                         
  -2 -11   1         68.56         71.49        46.70 o                         
  -1 -11   1        489.69        435.36        50.38 o                         
   0 -11   1        318.49        281.19        51.68 o                         
  -9 -10   1         12.44         18.12        31.98 o                         
  -8 -10   1         39.17          3.86        29.59 o                         
  -7 -10   1        736.02        701.32        57.74 o                         
  -6 -10   1       1044.42       1047.20        50.73 o                         
  -5 -10   1        304.96        321.50        30.96 o                         
  -4 -10   1          3.66         15.17        28.44 o                         
  -3 -10   1        299.33        323.84        38.04 o                         
  -2 -10   1        443.07        377.68        30.45 o                         
  -1 -10   1        641.89        659.65        38.58 o                         
   0 -10   1        488.81        425.40        47.49 o                         
   1 -10   1        107.12        132.22        43.45 o                         
  -9  -9   1        425.33        369.60        36.02 o                         
  -8  -9   1         22.89         40.88        28.51 o                         
  -7  -9   1        478.84        464.67        34.00 o                         
  -6  -9   1        174.41        148.90        26.96 o                         
  -5  -9   1         55.82         70.24        19.28 o                         
  -4  -9   1         21.35          5.11        23.27 o                         
  -3  -9   1       1708.11       1712.62        49.71 o                         
  -2  -9   1        653.73        618.32        34.61 o                         
  -1  -9   1        207.91        175.71        25.26 o                         
   0  -9   1        392.74        356.44        28.12 o                         
   1  -9   1        236.01        188.38        41.86 o                         
   2  -9   1        102.70        116.63        41.43 o                         
   3  -9   1        106.34         32.62        40.71 o                         
 -10  -8   1         13.78         42.68        48.57 o                         
  -9  -8   1        620.75        577.94        68.35 o                         
  -8  -8   1        551.00        522.38        34.91 o                         
  -7  -8   1        197.45        151.43        46.70 o                         
  -6  -8   1        311.66        285.13        27.76 o                         
  -5  -8   1        958.81        916.27        32.48 o                         
  -4  -8   1        895.93        839.17        37.75 o                         
  -3  -8   1       1073.57       1029.29        39.61 o                         
  -2  -8   1       1702.31       1653.68        45.57 o                         
  -1  -8   1         28.38         79.40        20.97 o                         
   0  -8   1        105.23        108.98        21.59 o                         
   1  -8   1       1286.55       1288.90        66.40 o                         
   2  -8   1        774.88        729.11        61.20 o                         
   3  -8   1        119.60        153.59        39.98 o                         
   4  -8   1        181.44        191.41        42.44 o                         
 -10  -7   1         98.80        112.18        26.85 o                         
  -9  -7   1        501.82        512.59        29.36 o                         
  -8  -7   1        174.54        141.87        21.80 o                         
  -7  -7   1         68.05         53.17        22.89 o                         
  -6  -7   1          8.06         -7.72        16.51 o                         
  -5  -7   1       2585.68       2437.05        43.38 o                         
  -4  -7   1       1153.16       1155.18        43.74 o                         
  -3  -7   1        447.42        454.45        24.09 o                         
  -2  -7   1       1029.88       1117.80        35.90 o                         
   0  -7   1        430.18        437.10        26.81 o                         
   1  -7   1        320.32        367.18        22.80 o                         
   2  -7   1        723.92        742.82        52.83 o                         
   3  -7   1          0.34         -0.29        30.46 o                         
   4  -7   1          6.39          4.19        34.79 o                         
   5  -7   1         52.19         54.66        31.04 o                         
 -10  -6   1         62.83         59.80        33.99 o                         
  -9  -6   1        221.94        234.02        32.77 o                         
  -8  -6   1        236.29        243.16        23.02 o                         
  -7  -6   1        623.68        593.14        31.94 o                         
  -6  -6   1        703.06        647.64        24.31 o                         
  -5  -6   1       2942.08       2872.55        38.91 o                         
  -4  -6   1       2711.66       2645.49        34.89 o                         
  -3  -6   1         43.16         52.73        16.44 o                         
  -2  -6   1         16.90         14.29        15.45 o                         
  -1  -6   1       3570.81       3823.55        64.00 o                         
   0  -6   1       3531.63       4036.69        76.00 o                         
   1  -6   1        489.33        547.41        39.85 o                         
   2  -6   1        640.46        679.39        31.32 o                         
   3  -6   1         96.97        145.47        22.41 o                         
   4  -6   1        256.18        235.10        25.62 o                         
   5  -6   1        125.50        127.72        29.60 o                         
   6  -6   1        249.95        178.48        33.62 o                         
 -10  -5   1        361.87        362.28        38.43 o                         
  -9  -5   1         10.65         -4.22        28.16 o                         
  -8  -5   1         14.68          8.45        20.57 o                         
  -7  -5   1        429.83        472.08        22.77 o                         
  -6  -5   1       3174.48       3251.16        43.51 o                         
  -5  -5   1        722.73        764.86        21.85 o                         
  -4  -5   1        693.98        657.07        21.56 o                         
  -3  -5   1        369.90        316.57        14.57 o                         
  -2  -5   1        983.50        815.85        27.49 o                         
  -1  -5   1       3244.23       3069.52        52.46 o                         
   0  -5   1       8469.77       8813.54       124.27 o                         
   1  -5   1          0.98         50.73        10.77 o                         
   2  -5   1          2.34         40.21        11.54 o                         
   3  -5   1         65.42         92.70        20.05 o                         
   4  -5   1       1023.18       1063.78        35.44 o                         
   5  -5   1        186.33        161.79        22.45 o                         
   6  -5   1         94.99         79.96        23.18 o                         
   7  -5   1         15.65         21.28        25.01 o                         
 -10  -4   1        115.35         34.21        54.42 o                         
  -9  -4   1        253.27        279.44        33.05 o                         
  -8  -4   1         38.60         40.92        19.11 o                         
  -7  -4   1       2017.20       1942.84        40.44 o                         
  -6  -4   1       1843.51       1852.74        42.94 o                         
  -5  -4   1          9.60         15.06        10.60 o                         
  -4  -4   1         35.55         45.44        10.77 o                         
  -3  -4   1       3251.35       3192.97        37.14 o                         
  -2  -4   1       5084.42       5207.21        76.92 o                         
  -1  -4   1       4528.03       4622.26        69.35 o                         
   0  -4   1       1965.81       1872.92        38.69 o                         
   1  -4   1        271.63        240.49        17.66 o                         
   2  -4   1        181.55        202.31        12.69 o                         
   3  -4   1        990.68        982.73        42.58 o                         
   4  -4   1       1885.05       2130.74        70.44 o                         
   5  -4   1         44.13         46.34        31.32 o                         
   6  -4   1         82.64         79.39        37.68 o                         
   7  -4   1         10.94         19.05        42.01 o                         
 -10  -3   1         35.62         44.60        58.46 o                         
  -9  -3   1        438.79        400.71        58.61 o                         
  -8  -3   1        981.01        885.99        69.07 o                         
  -7  -3   1       1086.15       1071.62        31.78 o                         
  -6  -3   1       1063.97       1054.74        24.35 o                         
  -5  -3   1       1992.44       2003.61        29.70 o                         
  -4  -3   1       2386.29       2447.10        31.93 o                         
  -3  -3   1       4368.81       4708.50        49.81 o                         
  -2  -3   1       8220.06       8420.65        81.71 o                         
  -1  -3   1        359.22        346.00        25.04 o                         
   0  -3   1       1579.65       1833.89        32.91 o                         
   1  -3   1       3422.02       3696.51        39.78 o                         
   2  -3   1       3487.28       3420.51        76.51 o                         
   3  -3   1        706.60        704.03        27.73 o                         
   4  -3   1       1413.76       1301.59        40.27 o                         
   5  -3   1         72.03         93.29        21.62 o                         
   6  -3   1        473.69        485.16        44.89 o                         
   7  -3   1          2.25         -3.90        38.40 o                         
   8  -3   1         57.29         17.18        45.47 o                         
 -10  -2   1        154.14        160.95        63.80 o                         
  -9  -2   1        425.35        494.11        63.23 o                         
  -8  -2   1        977.82        783.96        79.54 o                         
  -7  -2   1        557.42        536.32        32.04 o                         
  -6  -2   1        411.98        388.45        16.84 o                         
  -5  -2   1        421.67        354.24        14.71 o                         
  -4  -2   1       3810.67       3776.69        42.97 o                         
  -3  -2   1        354.83        345.22        14.85 o                         
  -2  -2   1       4979.69       5052.89        50.93 o                         
  -1  -2   1        186.37        187.62        12.99 o                         
   0  -2   1      13455.00      13781.86       340.23 o                         
   1  -2   1        922.77        868.24        14.93 o                         
   2  -2   1       7033.72       7254.85       103.75 o                         
   3  -2   1        228.10        236.46        18.62 o                         
   4  -2   1         12.13         12.92        14.51 o                         
   5  -2   1         81.06         92.95        18.98 o                         
   6  -2   1        734.67        721.52        40.22 o                         
   7  -2   1         21.11         14.43        36.66 o                         
   8  -2   1        212.49        275.42        50.52 o                         
   9  -2   1         15.15        -45.33        49.37 o                         
  -9  -1   1        304.38        244.24        59.04 o                         
  -8  -1   1        744.60        715.68        61.78 o                         
  -7  -1   1        414.65        441.06        33.01 o                         
  -6  -1   1       1100.09       1130.24        39.34 o                         
  -5  -1   1       1809.43       1826.23        43.02 o                         
  -4  -1   1       1862.39       1720.76        25.15 o                         
  -3  -1   1        530.88        464.35        14.91 o                         
  -2  -1   1       1657.66       1652.42        21.53 o                         
  -1  -1   1      11096.72      11050.12       260.97 o                         
   2  -1   1       1838.10       1919.41        35.61 o                         
   3  -1   1        100.96        123.23        14.38 o                         
   4  -1   1       1682.23       1620.58        37.74 o                         
   5  -1   1        595.96        638.72        29.83 o                         
   6  -1   1        286.62        284.37        24.05 o                         
   7  -1   1         56.60         47.91        22.11 o                         
   8  -1   1          2.93        -28.73        39.55 o                         
   9  -1   1         14.32        -38.54        47.35 o                         
  -9   0   1         14.91        -26.27        54.13 o                         
  -8   0   1        263.89        241.64        52.69 o                         
  -7   0   1        291.00        286.62        28.28 o                         
  -6   0   1       2698.85       2391.19        55.75 o                         
  -5   0   1        767.81        728.88        32.87 o                         
  -4   0   1       3451.13       3371.04        59.91 o                         
  -3   0   1         82.47         98.24        26.49 o                         
  -2   0   1        320.46        306.79        21.35 o                         
  -1   0   1        435.21        491.75        20.57 o                         
   2   0   1         97.77        106.47        11.40 o                         
   3   0   1          3.54         -4.95         7.55 o                         
   4   0   1       3438.32       3337.86        43.61 o                         
   5   0   1       1019.88       1047.87        31.19 o                         
   6   0   1        499.23        456.43        29.17 o                         
   7   0   1        233.81        254.47        23.75 o                         
   8   0   1        169.97        105.66        41.00 o                         
   9   0   1          2.92         15.16        46.91 o                         
  -9   1   1         41.20         51.68        58.03 o                         
  -8   1   1         70.48          6.50        48.79 o                         
  -7   1   1       1037.74       1004.91        50.82 o                         
  -6   1   1       2083.95       2027.06        56.15 o                         
  -5   1   1        432.09        419.31        45.47 o                         
  -4   1   1        395.19        343.82        21.38 o                         
  -3   1   1         93.83         74.59        15.72 o                         
  -2   1   1       4979.23       5086.69        76.99 o                         
  -1   1   1       1122.02       1036.46        26.86 o                         
   2   1   1        232.74        276.06        15.14 o                         
   3   1   1        381.72        453.85        25.31 o                         
   4   1   1       3429.17       3344.90        43.84 o                         
   5   1   1         81.22         93.37         8.95 o                         
   6   1   1        245.49        282.42        26.55 o                         
   7   1   1        318.74        325.78        21.45 o                         
   8   1   1        233.31        318.15        46.77 o                         
   9   1   1         15.69         48.07        46.91 o                         
  10   1   1         25.00          7.94        56.59 o                         
  -8   2   1        325.45        258.10        57.02 o                         
  -7   2   1        574.12        577.32        43.34 o                         
  -6   2   1       1000.90       1013.32        49.71 o                         
  -5   2   1         35.07         55.79        21.09 o                         
  -4   2   1         74.04         60.99        18.10 o                         
  -3   2   1        826.37        770.29        35.37 o                         
  -2   2   1       9898.57      10371.92       146.14 o                         
  -1   2   1       4495.76       4422.25        67.68 o                         
   0   2   1        858.31        915.26        15.29 o                         
   1   2   1         90.14        116.55        10.60 o                         
   2   2   1       2229.73       2986.10        66.76 o                         
   3   2   1        684.83        835.66        23.18 o                         
   4   2   1       1568.12       1579.42        32.59 o                         
   5   2   1         52.29         44.90         8.27 o                         
   6   2   1        198.62        226.05        12.40 o                         
   7   2   1          5.98          9.44        13.11 o                         
   8   2   1        409.31        386.71        44.32 o                         
   9   2   1         71.87        127.32        45.76 o                         
  10   2   1         21.58         15.30        55.14 o                         
  -8   3   1       1004.74        951.93       101.91 o                         
  -7   3   1         63.65         73.26        37.46 o                         
  -6   3   1        189.29        197.76        30.60 o                         
  -5   3   1          9.18          4.65        22.81 o                         
  -4   3   1       2394.63       2265.94        55.13 o                         
  -3   3   1        342.61        322.23        21.91 o                         
  -2   3   1       3178.60       3136.95        56.87 o                         
  -1   3   1        275.01        323.56        21.19 o                         
   0   3   1        695.83        649.62        15.07 o                         
   1   3   1        214.34        251.27        20.71 o                         
   2   3   1       8384.65       9066.48       123.75 o                         
   3   3   1       1232.31       1705.49        45.90 o                         
   4   3   1         40.72         33.28        13.68 o                         
   5   3   1         11.49         19.01        11.23 o                         
   6   3   1        412.31        358.84        16.68 o                         
   7   3   1          3.51         15.15        17.69 o                         
   8   3   1         58.02         38.35        17.09 o                         
   9   3   1        184.89        182.60        46.77 o                         
  10   3   1        106.19         -2.31        52.40 o                         
  -7   4   1          5.17         24.50        33.12 o                         
  -6   4   1         95.64         81.98        41.21 o                         
  -5   4   1        560.07        605.52        37.49 o                         
  -4   4   1       1240.64       1271.05        54.49 o                         
  -3   4   1        784.94        841.04        60.34 o                         
  -2   4   1       1235.47       1271.72        25.73 o                         
  -1   4   1        204.26        232.52        12.05 o                         
   0   4   1       1537.25       1462.38        22.55 o                         
   1   4   1          4.66         -0.65         8.38 o                         
   2   4   1        997.45        955.16        40.13 o                         
   3   4   1       1554.15       1628.76        34.96 o                         
   4   4   1        293.89        368.62        17.74 o                         
   5   4   1        245.61        298.64        18.64 o                         
   6   4   1        655.23        621.97        25.15 o                         
   7   4   1        251.89        195.64        17.63 o                         
   8   4   1          9.52         11.92        17.58 o                         
   9   4   1         38.21         33.22        20.20 o                         
  10   4   1        343.26        424.62        38.28 o                         
  11   4   1          5.02        -48.93        59.18 o                         
  -6   5   1        600.72        582.53        48.90 o                         
  -5   5   1        387.88        375.95        24.28 o                         
  -4   5   1       2203.57       2228.11        43.25 o                         
  -3   5   1        390.62        404.01        22.69 o                         
  -2   5   1        339.10        375.95        16.89 o                         
  -1   5   1        332.98        381.06        23.88 o                         
   0   5   1       3137.80       3382.51        70.56 o                         
   1   5   1       2216.23       2452.37        35.16 o                         
   2   5   1        281.67        277.28        13.73 o                         
   3   5   1        103.99        151.95        16.57 o                         
   4   5   1       1699.54       1690.95        52.18 o                         
   5   5   1         22.67          8.69        11.83 o                         
   6   5   1        181.02        195.07        16.61 o                         
   7   5   1       1014.41       1039.50        31.85 o                         
   8   5   1        207.93        183.26        20.85 o                         
   9   5   1          2.42        -11.33        20.05 o                         
  10   5   1         38.38         20.87        32.12 o                         
  11   5   1         61.81         28.24        39.34 o                         
  -5   6   1        202.70        210.18        26.44 o                         
  -4   6   1        237.67        247.10        22.02 o                         
  -3   6   1        210.59        209.71        19.68 o                         
  -2   6   1        898.32        952.35        33.98 o                         
  -1   6   1        115.48        140.01        15.94 o                         
   0   6   1       1000.94       1215.09        46.19 o                         
   1   6   1        465.14        536.07        22.94 o                         
   2   6   1        225.54        283.60        14.66 o                         
   3   6   1         85.47         82.86        16.03 o                         
   4   6   1       1972.58       1966.00        43.21 o                         
   5   6   1        200.18        178.82        14.12 o                         
   6   6   1         27.84         12.64        15.37 o                         
   7   6   1        144.79        112.06        18.52 o                         
   8   6   1         98.59        100.85        20.47 o                         
   9   6   1         33.57         40.92        22.00 o                         
  10   6   1         29.26         20.87        24.34 o                         
  11   6   1         36.24         27.73        54.85 o                         
  -5   7   1         28.30         61.00        33.04 o                         
  -4   7   1         69.73         56.15        38.25 o                         
  -3   7   1        170.35        178.70        37.68 o                         
  -2   7   1       1549.47       1625.52        68.57 o                         
  -1   7   1       1009.25        936.54        53.41 o                         
   0   7   1        498.17        572.84        30.33 o                         
   1   7   1         79.96         71.70        17.91 o                         
   3   7   1        330.53        322.46        24.25 o                         
   4   7   1        336.44        320.30        21.57 o                         
   5   7   1         39.34         24.44        17.55 o                         
   6   7   1        276.17        314.81        19.81 o                         
   7   7   1        143.41        151.67        19.77 o                         
   8   7   1        492.26        499.47        26.63 o                         
   9   7   1        148.46        165.71        24.53 o                         
  10   7   1        114.13        138.76        27.04 o                         
  -4   8   1        456.82        438.25        50.96 o                         
  -3   8   1        171.35        119.38        39.98 o                         
  -2   8   1        750.92        677.14        50.38 o                         
  -1   8   1        178.86         86.61        34.50 o                         
   0   8   1         11.31          5.49        31.04 o                         
   1   8   1        148.00        169.54        22.76 o                         
   4   8   1          0.39         -4.19        19.97 o                         
   5   8   1        487.59        472.63        28.17 o                         
   6   8   1          9.60        -21.64        21.76 o                         
   7   8   1         24.22         36.20        24.33 o                         
   8   8   1          1.63         10.82        25.87 o                         
   9   8   1        245.38        288.88        32.22 o                         
  10   8   1        134.64        161.62        33.47 o                         
  -2   9   1        117.26        111.87        42.29 o                         
  -1   9   1        123.08        124.72        41.00 o                         
   0   9   1        586.39        598.76        47.35 o                         
   1   9   1        283.68        285.22        27.04 o                         
   2   9   1         94.01         55.85        22.96 o                         
   3   9   1        235.46        790.50        40.52 o                         
   4   9   1         94.80        109.26        23.92 o                         
   5   9   1          2.07         -0.50        22.75 o                         
   6   9   1        213.82        176.73        26.39 o                         
   7   9   1         25.23         34.71        26.12 o                         
   8   9   1         88.91         51.01        28.89 o                         
   9   9   1          8.08         37.11        30.68 o                         
  10   9   1        119.42        116.28        33.91 o                         
  -1  10   1          0.73        -23.82        41.72 o                         
   0  10   1        284.94        307.75        45.90 o                         
   1  10   1        326.68        311.51        44.46 o                         
   2  10   1        187.62        181.35        33.56 o                         
   3  10   1        367.24        401.79        30.90 o                         
   4  10   1         61.01         92.72        25.75 o                         
   5  10   1          6.74        -22.10        24.62 o                         
   6  10   1         15.65         -6.15        25.81 o                         
   7  10   1        153.45        139.59        30.16 o                         
   8  10   1         49.01        -15.98        29.73 o                         
   9  10   1         16.06        -31.34        33.99 o                         
   1  11   1        170.49        179.72        45.90 o                         
   2  11   1         18.29         30.60        40.71 o                         
   3  11   1         79.40         98.33        28.58 o                         
   4  11   1         87.96        151.03        29.92 o                         
   5  11   1        215.83        234.63        43.23 o                         
   6  11   1          0.37         -7.07        41.21 o                         
   7  11   1         48.56         54.51        30.48 o                         
   8  11   1          8.37         -2.20        44.46 o                         
   3  12   1          8.35        -34.36        42.73 o                         
   4  12   1          4.47         -9.58        40.71 o                         
   5  12   1        119.90        106.47        32.45 o                         
   6  12   1          5.64         -6.16        30.87 o                         
   7  12   1          7.94        -15.64        31.72 o                         
  -4 -12   2        122.24        106.87        33.04 o                         
  -7 -11   2        403.73        324.42        37.11 o                         
  -6 -11   2        172.78        134.23        44.82 o                         
  -5 -11   2        244.24        268.46        40.99 o                         
  -4 -11   2         77.93         53.61        29.25 o                         
  -3 -11   2         56.87         92.74        43.38 o                         
  -2 -11   2        105.78         94.19        30.12 o                         
  -1 -11   2        489.76        388.73        48.65 o                         
   0 -11   2         84.02         97.00        45.47 o                         
  -8 -10   2         15.30         29.83        32.55 o                         
  -7 -10   2        631.18        528.54        81.20 o                         
  -6 -10   2        582.83        519.79        35.48 o                         
  -5 -10   2        174.50        186.61        24.34 o                         
  -4 -10   2         59.96         35.40        35.15 o                         
  -3 -10   2        212.37        163.42        27.64 o                         
  -2 -10   2         74.45         88.91        26.69 o                         
  -1 -10   2        605.94        577.92        34.85 o                         
   0 -10   2        274.48        208.44        42.73 o                         
   1 -10   2         96.08         86.61        41.14 o                         
  -9  -9   2        429.88        355.81        64.02 o                         
  -8  -9   2        141.38        148.67        76.94 o                         
  -7  -9   2        739.43        747.52        47.24 o                         
  -6  -9   2         57.59         35.61        25.80 o                         
  -5  -9   2        514.83        472.36        25.61 o                         
  -4  -9   2         43.42         43.65        23.27 o                         
  -3  -9   2        964.96        920.55        42.41 o                         
  -2  -9   2        769.02        796.40        51.60 o                         
  -1  -9   2          0.69         10.33        22.68 o                         
   0  -9   2          5.23          2.46        22.39 o                         
   1  -9   2        105.02         47.64        36.95 o                         
   2  -9   2         49.28         43.16        39.12 o                         
   3  -9   2         24.74          3.90        39.70 o                         
  -9  -8   2        518.54        578.68        55.72 o                         
  -8  -8   2        647.48        555.32        35.23 o                         
  -7  -8   2        691.64        711.94        44.54 o                         
  -6  -8   2         36.05         38.56        24.85 o                         
  -5  -8   2        573.17        533.40        26.19 o                         
  -4  -8   2        273.24        245.27        20.27 o                         
  -3  -8   2       1086.80       1033.01        39.98 o                         
  -2  -8   2        544.03        556.05        35.59 o                         
  -1  -8   2         69.31         65.95        26.42 o                         
   0  -8   2        184.00        198.81        23.67 o                         
   1  -8   2        500.96        489.39        30.85 o                         
   2  -8   2        264.35        252.90        37.39 o                         
   3  -8   2         31.84         61.93        36.66 o                         
   4  -8   2         45.63         95.70        40.27 o                         
 -10  -7   2        183.27        201.51        47.49 o                         
  -9  -7   2        462.33        415.10        30.46 o                         
  -8  -7   2        229.28        228.67        28.58 o                         
  -7  -7   2         21.87         33.18        24.76 o                         
  -6  -7   2         72.68         77.63        18.60 o                         
  -5  -7   2       1152.74       1126.87        33.80 o                         
  -4  -7   2        901.70        815.59        28.64 o                         
  -3  -7   2         22.01         25.23        21.87 o                         
  -2  -7   2        171.08        203.73        19.77 o                         
  -1  -7   2       1228.98       1282.83        38.39 o                         
   0  -7   2        472.74        495.11        31.68 o                         
   1  -7   2          3.34        -11.34        17.36 o                         
   2  -7   2        273.72        264.74        34.21 o                         
   3  -7   2        224.75        146.80        33.34 o                         
   4  -7   2          9.31          1.01        33.78 o                         
   5  -7   2         27.47         16.13        29.47 o                         
 -10  -6   2        171.37        201.34        45.47 o                         
  -9  -6   2        254.03        231.94        25.42 o                         
  -8  -6   2        378.62        352.30        30.03 o                         
  -7  -6   2        990.39        978.12        35.62 o                         
  -6  -6   2        455.57        461.23        19.95 o                         
  -5  -6   2        283.61        268.21        15.54 o                         
  -4  -6   2        549.74        543.07        20.02 o                         
  -3  -6   2         26.56         33.10        15.04 o                         
  -2  -6   2         85.59         99.98        16.46 o                         
  -1  -6   2       3180.02       3143.43        55.97 o                         
   0  -6   2       1050.94       1108.20        33.83 o                         
   1  -6   2         13.94         15.60        26.49 o                         
   2  -6   2        415.19        401.72        32.91 o                         
   3  -6   2        228.53        226.94        25.11 o                         
   4  -6   2        657.51        670.77        38.34 o                         
   5  -6   2          2.95         -1.45        33.20 o                         
   6  -6   2         27.38         51.69        30.47 o                         
 -10  -5   2        294.54        323.27        45.04 o                         
  -9  -5   2          3.28        -31.90        33.34 o                         
  -8  -5   2         11.66          5.95        19.36 o                         
  -7  -5   2       1569.81       1531.05        38.81 o                         
  -6  -5   2       1130.83       1043.58        27.90 o                         
  -5  -5   2        423.36        376.95        17.55 o                         
  -4  -5   2        361.37        336.41        14.80 o                         
  -3  -5   2        637.84        617.17        17.40 o                         
  -2  -5   2        218.08        193.01        20.93 o                         
  -1  -5   2        126.62        123.89        14.84 o                         
   0  -5   2          1.53          8.54        13.30 o                         
   1  -5   2        166.43        133.75        14.03 o                         
   2  -5   2        129.99        106.25        29.91 o                         
   3  -5   2        448.61        441.44        22.38 o                         
   4  -5   2        154.30        194.21        30.43 o                         
   5  -5   2          4.08         12.93        19.06 o                         
   6  -5   2          2.93         -8.93        21.37 o                         
   7  -5   2          3.23         14.42        23.90 o                         
 -10  -4   2         31.97          0.87        59.04 o                         
  -9  -4   2        324.54        334.98        87.48 o                         
  -8  -4   2        240.89        238.94        39.91 o                         
  -7  -4   2       1183.83       1170.94        34.60 o                         
  -6  -4   2        840.39        798.46        25.42 o                         
  -5  -4   2         50.82         42.41        15.52 o                         
  -4  -4   2        113.98        144.96        11.39 o                         
  -3  -4   2        652.82        571.02        17.56 o                         
  -2  -4   2       3599.03       3623.36        48.09 o                         
  -1  -4   2        328.97        337.34        20.50 o                         
   0  -4   2         22.39         27.26        12.31 o                         
   1  -4   2        369.06        397.52        15.19 o                         
   2  -4   2        144.27        156.90        15.54 o                         
   3  -4   2         13.31         32.78        11.97 o                         
   4  -4   2        717.28        791.61        46.34 o                         
   5  -4   2        774.47        860.61        57.02 o                         
   6  -4   2         62.76         22.81        33.34 o                         
   7  -4   2         51.16         54.56        40.85 o                         
   8  -4   2        251.15        134.25        49.22 o                         
 -10  -3   2          1.68        -32.62        58.75 o                         
  -9  -3   2        486.79        471.16        64.24 o                         
  -8  -3   2        931.08        831.45        80.98 o                         
  -7  -3   2        623.23        625.06        25.50 o                         
  -6  -3   2        323.85        345.32        16.02 o                         
  -5  -3   2        417.67        391.49        16.78 o                         
  -4  -3   2        190.78        157.98        11.20 o                         
  -3  -3   2       1167.28       1112.47        20.91 o                         
  -2  -3   2       3947.27       3800.38        43.84 o                         
  -1  -3   2        388.46        422.63        46.48 o                         
   0  -3   2        110.24        137.19        11.95 o                         
   1  -3   2        230.15        185.40         8.66 o                         
   2  -3   2       1616.00       1539.52        27.15 o                         
   3  -3   2          7.65         37.53        15.88 o                         
   5  -3   2        140.07        178.42        30.75 o                         
   6  -3   2        102.34        156.47        35.22 o                         
   7  -3   2          6.74          6.50        37.39 o                         
   8  -3   2         72.05         34.07        44.17 o                         
  -9  -2   2        384.82        520.52        69.14 o                         
  -8  -2   2        663.22        735.89        63.80 o                         
  -7  -2   2        132.75        138.16        24.90 o                         
  -6  -2   2          6.79          9.07        11.54 o                         
  -5  -2   2        244.22        211.84        12.56 o                         
  -4  -2   2       1755.66       1604.95        25.48 o                         
  -3  -2   2        234.51        226.54        12.50 o                         
  -2  -2   2       1971.21       1858.48        24.69 o                         
  -1  -2   2         23.87         22.63         7.07 o                         
   0  -2   2       2992.70       3453.37        40.69 o                         
   1  -2   2       1272.41       1304.50        25.58 o                         
   2  -2   2       1035.41       1014.20        34.36 o                         
   3  -2   2        223.91        226.20        21.80 o                         
   5  -2   2        133.84        123.71        26.70 o                         
   6  -2   2         82.26         65.68        30.46 o                         
   7  -2   2          0.92        -33.92        33.92 o                         
   8  -2   2          7.01         29.30        41.72 o                         
   9  -2   2         18.44         -9.24        46.48 o                         
  -9  -1   2        162.80        187.08        62.50 o                         
  -8  -1   2        606.58        652.32        64.24 o                         
  -7  -1   2        580.24        543.31        42.66 o                         
  -6  -1   2        746.80        710.09        39.19 o                         
  -5  -1   2       1477.63       1414.89        43.09 o                         
  -4  -1   2       2473.98       2357.40        30.98 o                         
  -3  -1   2          4.54         13.02        10.21 o                         
  -2  -1   2         13.39         15.86         8.77 o                         
  -1  -1   2       4146.44       3929.83        40.53 o                         
   0  -1   2       4106.88       4017.21        40.07 o                         
   4  -1   2       1551.42       1603.16        32.58 o                         
   5  -1   2        147.20        188.95        26.70 o                         
   6  -1   2        282.30        406.20        36.38 o                         
   7  -1   2         91.31        124.72        34.79 o                         
   8  -1   2        282.66        292.02        47.92 o                         
   9  -1   2         15.98        -18.62        46.77 o                         
  -9   0   2         16.03        -47.64        59.04 o                         
  -8   0   2         65.09         52.83        50.23 o                         
  -7   0   2        220.21        217.14        29.06 o                         
  -6   0   2        407.64        378.98        56.87 o                         
  -5   0   2        370.92        319.14        23.57 o                         
  -4   0   2       1757.09       1774.22        43.22 o                         
  -3   0   2          5.91         17.94        15.87 o                         
  -2   0   2       1228.50       1079.74        32.33 o                         
  -1   0   2         59.46         44.46        18.33 o                         
   0   0   2        108.01        124.65        19.99 o                         
   1   0   2       2605.63       2666.47        40.06 o                         
   3   0   2        296.89        256.08        21.80 o                         
   4   0   2        327.81        264.02        20.93 o                         
   5   0   2        209.09        264.26        17.83 o                         
   6   0   2        174.11        226.75        56.08 o                         
   7   0   2        228.97        242.36        35.94 o                         
   8   0   2        355.89        424.10        47.78 o                         
   9   0   2         13.83         52.98        47.06 o                         
  10   0   2          3.99        -15.01        53.55 o                         
  -8   1   2        289.72        238.75        58.89 o                         
  -7   1   2        329.91        336.56        34.05 o                         
  -6   1   2        967.91        976.91        47.58 o                         
  -5   1   2          1.94          6.41        19.90 o                         
  -4   1   2        154.58        140.09        19.34 o                         
  -3   1   2        198.44        236.14        19.39 o                         
  -2   1   2       5049.78       5128.79        79.84 o                         
  -1   1   2        307.44        346.65        21.23 o                         
   0   1   2       2895.32       3011.96        31.46 o                         
   1   1   2        299.63        296.66        26.63 o                         
   2   1   2       1744.38       1738.56        29.50 o                         
   3   1   2         40.19         79.89        11.13 o                         
   4   1   2       1395.51       1353.28        33.20 o                         
   5   1   2       1379.12       1415.53        26.63 o                         
   6   1   2        628.93        638.87        35.00 o                         
   7   1   2        158.82        153.63        19.20 o                         
   8   1   2        476.05        669.64        67.84 o                         
   9   1   2          7.37         -7.94        41.72 o                         
  10   1   2          9.70        -23.67        51.97 o                         
  -8   2   2        341.28        194.44        59.76 o                         
  -7   2   2        179.43        201.52        63.95 o                         
  -6   2   2        708.24        675.22        42.46 o                         
  -5   2   2        257.29        209.35        26.36 o                         
  -4   2   2        389.22        376.11        26.22 o                         
  -3   2   2        287.95        301.85        21.99 o                         
  -2   2   2       2565.98       2493.35        51.82 o                         
  -1   2   2          5.84         12.54        17.11 o                         
   0   2   2        683.08        704.99        20.86 o                         
   1   2   2        107.73        172.38        15.63 o                         
   2   2   2       2187.45       2233.35        46.80 o                         
   3   2   2        413.82        459.35        33.20 o                         
   4   2   2        163.17        182.20        14.23 o                         
   5   2   2        101.02        136.47        16.02 o                         
   6   2   2        543.69        462.88        26.22 o                         
   7   2   2         37.89         50.00        13.84 o                         
   8   2   2        488.57        478.93        32.25 o                         
   9   2   2          7.49          8.95        41.43 o                         
  10   2   2        442.78        462.93        63.66 o                         
  -7   3   2          4.75         44.86        50.52 o                         
  -6   3   2         55.11         20.26        28.92 o                         
  -5   3   2         12.58          6.77        24.68 o                         
  -4   3   2       1181.72       1199.63        45.62 o                         
  -3   3   2        785.02        813.18        35.45 o                         
  -2   3   2        345.79        252.69        21.87 o                         
  -1   3   2        168.85        134.25        11.13 o                         
   0   3   2         67.14         49.20         8.70 o                         
   1   3   2         60.11         65.91        11.41 o                         
   2   3   2        162.48        114.14         8.61 o                         
   3   3   2          8.32         10.31        25.62 o                         
   4   3   2       2425.63       3481.72        56.45 o                         
   5   3   2         21.02         -7.57        13.26 o                         
   6   3   2        495.31        447.52        22.49 o                         
   7   3   2        175.73        190.27        16.65 o                         
   8   3   2         49.90         44.42        16.59 o                         
   9   3   2         18.43         10.97        39.98 o                         
  10   3   2        483.13        539.43        63.08 o                         
  11   3   2         39.56         20.35        59.76 o                         
  -7   4   2         60.88         75.80        36.95 o                         
  -6   4   2        175.00        152.00        34.03 o                         
  -5   4   2        276.47        246.60        31.84 o                         
  -4   4   2       1187.26       1262.10        51.97 o                         
  -3   4   2          0.68        -11.57        20.37 o                         
  -2   4   2         42.60         46.39        12.11 o                         
  -1   4   2          2.06          0.30         9.64 o                         
   0   4   2       3823.72       4096.29        45.59 o                         
   1   4   2        155.50        222.88        12.94 o                         
   2   4   2        117.28        106.55         9.82 o                         
   3   4   2         87.44         98.79        34.72 o                         
   4   4   2       1188.07       1286.73        32.84 o                         
   5   4   2        438.20        683.51        28.15 o                         
   6   4   2        603.06        692.26        30.16 o                         
   7   4   2        316.30        286.64        18.69 o                         
   8   4   2        623.82        584.04        27.09 o                         
   9   4   2         49.39         91.34        20.48 o                         
  10   4   2        607.54        604.30        40.44 o                         
  11   4   2         27.21         69.14        58.61 o                         
  -6   5   2        258.15        272.83        26.14 o                         
  -5   5   2         14.90         44.56        20.75 o                         
  -4   5   2        292.51        313.68        21.99 o                         
  -3   5   2          5.19          1.57        15.67 o                         
  -2   5   2        459.34        442.13        19.22 o                         
  -1   5   2         69.50         67.71        13.84 o                         
   0   5   2       1140.40       1154.67        25.03 o                         
   1   5   2        520.75        601.94        18.09 o                         
   2   5   2        227.02        244.46        11.71 o                         
   3   5   2          6.26         18.29        13.66 o                         
   4   5   2       1278.77       1240.72        32.56 o                         
   5   5   2         39.18         34.73        20.35 o                         
   6   5   2         64.47         76.54        18.08 o                         
   7   5   2         14.06          0.56        16.15 o                         
   8   5   2        946.44        938.26        35.89 o                         
   9   5   2        127.19         91.51        21.38 o                         
  10   5   2          1.27         -6.80        22.79 o                         
  11   5   2          0.11        -29.90        33.26 o                         
  -5   6   2         27.66         21.09        22.07 o                         
  -4   6   2          0.56         16.13        19.64 o                         
  -3   6   2         19.43         39.74        18.05 o                         
  -2   6   2        732.06        785.24        34.48 o                         
  -1   6   2         25.59         11.32        15.62 o                         
   0   6   2         19.79         26.52        11.49 o                         
   1   6   2         33.79         50.05        10.99 o                         
   2   6   2        391.41        388.34        22.57 o                         
   3   6   2         37.26         45.87        15.95 o                         
   4   6   2         16.33         -1.71        15.38 o                         
   5   6   2          0.51          2.62        16.34 o                         
   6   6   2        359.02        401.52        24.79 o                         
   7   6   2        156.75        191.93        19.88 o                         
   8   6   2        289.33        303.33        23.08 o                         
   9   6   2         15.94         -0.48        21.43 o                         
  10   6   2        103.78         83.02        24.78 o                         
  11   6   2          2.87         -7.70        40.49 o                         
  -4   7   2         63.18         57.45        31.41 o                         
  -3   7   2          8.73         37.33        28.89 o                         
  -2   7   2        517.86        581.23        28.68 o                         
  -1   7   2         88.11         95.17        19.57 o                         
   0   7   2          9.10         23.35        13.51 o                         
   1   7   2          2.28          7.90        13.13 o                         
   2   7   2       1057.01       1052.47        35.14 o                         
   3   7   2          9.52        -12.58        16.91 o                         
   4   7   2         87.14        114.83        20.15 o                         
   5   7   2        101.61         82.95        24.61 o                         
   6   7   2        484.66        468.33        27.96 o                         
   7   7   2         31.15          1.08        18.57 o                         
   8   7   2        263.43        308.17        29.36 o                         
   9   7   2          3.44          8.98        22.16 o                         
  10   7   2        440.88        422.51        30.42 o                         
  11   7   2         40.79         76.19        28.31 o                         
  -3   8   2          4.46        -35.51        37.68 o                         
  -2   8   2         26.92        -19.05        35.08 o                         
  -1   8   2          0.19        -31.61        31.61 o                         
   0   8   2        485.86        489.49        42.87 o                         
   1   8   2         29.76         27.37        21.08 o                         
   2   8   2        111.25        134.27        20.91 o                         
   3   8   2        314.16        333.00        24.64 o                         
   4   8   2        318.25        294.28        24.35 o                         
   5   8   2          8.54         27.49        20.81 o                         
   6   8   2         89.78         57.93        23.15 o                         
   7   8   2          1.98          6.06        22.08 o                         
   8   8   2        148.67        147.49        22.20 o                         
   9   8   2          5.44         -1.21        25.43 o                         
  10   8   2        225.81        248.61        28.79 o                         
  -2   9   2         10.58        -30.31        39.55 o                         
  -1   9   2        124.71        123.56        41.72 o                         
   0   9   2        250.61        271.38        40.56 o                         
   1   9   2          3.01        -32.19        32.19 o                         
   2   9   2         81.88         86.49        23.27 o                         
   3   9   2          0.47         14.94        22.27 o                         
   4   9   2        290.22        344.75        27.60 o                         
   5   9   2         26.90         24.45        23.57 o                         
   6   9   2        626.86        599.94        33.15 o                         
   7   9   2         84.89         84.54        26.73 o                         
   8   9   2        176.85        163.44        30.64 o                         
   9   9   2         91.73         83.92        60.63 o                         
  10   9   2        233.35        221.20        66.18 o                         
  -1  10   2          1.22        -38.83        43.45 o                         
   0  10   2         84.85         46.91        40.71 o                         
   1  10   2          1.26         48.65        39.55 o                         
   2  10   2          1.50         -5.83        39.34 o                         
   3  10   2         85.97         80.49        26.02 o                         
   4  10   2        291.93        292.22        29.39 o                         
   5  10   2         25.18         21.71        27.21 o                         
   6  10   2         55.48         37.85        26.31 o                         
   7  10   2         79.67         56.43        28.24 o                         
   8  10   2        142.94        165.69        32.43 o                         
   9  10   2         61.02         34.60        31.98 o                         
  10  10   2         61.95         25.86        33.28 o                         
   1  11   2         31.91         42.87        44.46 o                         
   2  11   2        102.01         88.34        42.44 o                         
   3  11   2         38.28         92.09        43.95 o                         
   4  11   2         69.18         67.04        30.75 o                         
   5  11   2        154.88        216.62        30.49 o                         
   6  11   2        111.90         95.12        38.97 o                         
   7  11   2          0.71        -25.32        29.66 o                         
   8  11   2        173.53        138.81        59.83 o                         
   9  11   2        187.47        158.74        94.40 o                         
   4  12   2          8.12        -16.36        29.62 o                         
   5  12   2          0.10         12.26        35.94 o                         
   6  12   2        278.04        293.63        36.39 o                         
   7  12   2         42.30         55.08        33.27 o                         
  -6 -11   3         33.10         17.48        36.74 o                         
  -5 -11   3         10.49         17.09        28.49 o                         
  -4 -11   3          1.31         10.83        35.28 o                         
  -3 -11   3         43.18         29.69        28.86 o                         
  -2 -11   3         47.97         43.44        29.32 o                         
  -1 -11   3        117.17         97.55        58.82 o                         
  -8 -10   3         15.26        -14.18        30.37 o                         
  -7 -10   3        388.94        413.53        35.61 o                         
  -6 -10   3          3.39        -11.31        55.94 o                         
  -5 -10   3         18.20        -10.53        21.75 o                         
  -4 -10   3         19.77         -9.66        26.47 o                         
  -3 -10   3        355.91        335.69        30.62 o                         
  -2 -10   3         46.31         37.23        26.59 o                         
  -1 -10   3         10.89          1.91        25.69 o                         
   0 -10   3          2.34        -25.29        25.29 o                         
   1 -10   3         66.76        117.64        41.14 o                         
  -8  -9   3        189.65        182.92        31.57 o                         
  -7  -9   3        114.68        117.23        29.70 o                         
  -6  -9   3         12.46          5.80        25.65 o                         
  -5  -9   3        140.63        162.34        22.15 o                         
  -4  -9   3         25.58         28.04        20.71 o                         
  -3  -9   3        139.29        127.17        25.35 o                         
  -2  -9   3         85.99         89.28        45.98 o                         
  -1  -9   3        705.62        661.43        41.16 o                         
   0  -9   3        165.92        189.65        41.50 o                         
   1  -9   3        193.30        274.12        41.00 o                         
   2  -9   3         56.35         34.50        39.26 o                         
   3  -9   3         38.53         40.42        39.26 o                         
  -9  -8   3        339.29        362.39        43.74 o                         
  -8  -8   3         83.97         73.47        28.05 o                         
  -7  -8   3         43.94         51.53        50.74 o                         
  -6  -8   3         30.84         35.45        20.65 o                         
  -5  -8   3         60.32         50.63        19.30 o                         
  -4  -8   3         63.45         26.73        25.76 o                         
  -3  -8   3         89.01         96.50        22.91 o                         
  -2  -8   3          6.13         13.57        24.61 o                         
  -1  -8   3        294.58        267.83        24.84 o                         
   0  -8   3        102.89        115.27        22.67 o                         
   1  -8   3         29.27         10.89        21.34 o                         
   2  -8   3          4.18         14.00        32.48 o                         
   3  -8   3        250.01        225.33        39.55 o                         
   4  -8   3         75.11         11.26        37.53 o                         
  -9  -7   3        298.94        321.43        40.20 o                         
  -8  -7   3         10.47         19.21        25.93 o                         
  -7  -7   3        652.38        565.75        32.98 o                         
  -6  -7   3          2.46        -17.40        18.24 o                         
  -5  -7   3        392.87        420.77        23.07 o                         
  -4  -7   3        200.84        180.46        18.69 o                         
  -3  -7   3         68.75         55.34        15.83 o                         
  -2  -7   3         11.17         33.67        18.37 o                         
  -1  -7   3        405.16        431.38        24.64 o                         
   0  -7   3        281.83        308.53        22.54 o                         
   1  -7   3         38.30         37.73        19.07 o                         
   2  -7   3          1.43         33.20        27.43 o                         
   3  -7   3        861.08        784.97        56.01 o                         
   4  -7   3         97.06         74.63        34.07 o                         
   5  -7   3         10.96         22.95        36.66 o                         
  -9  -6   3         30.54         29.75        31.04 o                         
  -8  -6   3         32.06         25.87        21.10 o                         
  -7  -6   3        394.60        390.97        23.52 o                         
  -6  -6   3        131.98        131.75        16.55 o                         
  -5  -6   3         95.85        108.87        14.40 o                         
  -4  -6   3        139.57        142.13        13.22 o                         
  -3  -6   3        128.21        114.45        14.89 o                         
  -2  -6   3         26.64         17.44        15.08 o                         
  -1  -6   3          3.49        -11.50        14.87 o                         
   0  -6   3         45.36         54.59        16.14 o                         
   1  -6   3        423.84        475.51        27.97 o                         
   2  -6   3          4.29         10.25        22.95 o                         
   3  -6   3         89.26         97.58        28.29 o                         
   4  -6   3        243.13        203.62        25.57 o                         
   5  -6   3         96.27        104.57        34.93 o                         
   6  -6   3         73.76         90.79        29.40 o                         
  -9  -5   3         17.75         10.34        31.53 o                         
  -8  -5   3          4.66         16.61        22.76 o                         
  -7  -5   3        485.15        499.15        24.62 o                         
  -6  -5   3          7.33         25.88        21.94 o                         
  -5  -5   3        184.12        163.42        14.66 o                         
  -4  -5   3        445.36        430.87        19.69 o                         
  -3  -5   3       1017.26       1036.55        21.67 o                         
  -2  -5   3         65.79         54.68        12.06 o                         
  -1  -5   3        106.45        120.66        14.84 o                         
   0  -5   3          2.34         18.54        13.11 o                         
   1  -5   3        117.97         82.79        14.06 o                         
   2  -5   3         77.26         65.03        14.87 o                         
   3  -5   3        309.02        297.41        16.91 o                         
   4  -5   3         92.02         69.94        16.48 o                         
   5  -5   3        752.17        802.07        34.48 o                         
   6  -5   3          4.21         -4.08        20.28 o                         
   7  -5   3        218.64        224.37        33.28 o                         
  -9  -4   3        251.56        305.15        60.77 o                         
  -8  -4   3        157.95        176.38        29.76 o                         
  -7  -4   3          7.45          0.37        16.18 o                         
  -6  -4   3         37.44         11.78        14.43 o                         
  -5  -4   3        694.34        649.82        23.12 o                         
  -4  -4   3         27.54         25.56        10.76 o                         
  -3  -4   3        560.46        561.76        17.96 o                         
  -2  -4   3        962.83        911.26        19.21 o                         
  -1  -4   3        727.57        729.47        64.24 o                         
   0  -4   3        637.05        701.51        23.75 o                         
   1  -4   3        517.45        632.85        22.45 o                         
   2  -4   3        380.07        409.79        20.24 o                         
   3  -4   3        181.54        160.87        14.03 o                         
   4  -4   3         29.41         40.27        20.50 o                         
   5  -4   3        601.90        714.96        53.26 o                         
   6  -4   3        289.90        328.40        41.72 o                         
   7  -4   3        103.07         69.72        39.12 o                         
   8  -4   3         83.97         69.14        45.33 o                         
  -9  -3   3        292.98        252.32        60.77 o                         
  -8  -3   3        163.59        178.70        50.09 o                         
  -7  -3   3         56.03         81.92        20.06 o                         
  -6  -3   3        303.67        272.59        16.49 o                         
  -5  -3   3        517.33        504.49        21.12 o                         
  -4  -3   3        246.68        276.14        13.20 o                         
  -3  -3   3         68.00         55.23         9.96 o                         
  -2  -3   3         36.88         50.27         9.38 o                         
  -1  -3   3        574.97        496.72        17.69 o                         
   0  -3   3         12.23          8.88         9.70 o                         
   1  -3   3        316.19        248.42        13.56 o                         
   2  -3   3       1444.11       1321.89        29.92 o                         
   4  -3   3        210.12        200.50        23.38 o                         
   6  -3   3        631.11        668.34        59.18 o                         
   7  -3   3         26.53         20.35        37.10 o                         
   8  -3   3         30.73         -3.32        41.43 o                         
  -9  -2   3        219.94        129.77        61.35 o                         
  -8  -2   3         80.71        101.19        49.94 o                         
  -7  -2   3        382.61        400.56        32.45 o                         
  -6  -2   3         12.47         12.72        15.27 o                         
  -5  -2   3        390.30        392.44        17.56 o                         
  -4  -2   3        307.60        308.06        14.12 o                         
  -3  -2   3          0.89         -5.37        15.04 o                         
  -2  -2   3        361.80        399.35        15.55 o                         
  -1  -2   3       2480.84       2388.92        28.90 o                         
   0  -2   3        522.43        617.74        24.00 o                         
   1  -2   3        128.14        169.93        10.42 o                         
   4  -2   3        647.20        718.72        40.13 o                         
   6  -2   3        223.26        186.64        33.34 o                         
   7  -2   3        118.45        132.95        36.95 o                         
   8  -2   3        193.77        230.24        46.48 o                         
   9  -2   3        277.44        251.60        55.14 o                         
  -9  -1   3          5.50        -58.61        58.61 o                         
  -8  -1   3         80.15         45.90        52.40 o                         
  -7  -1   3         93.35        104.75        30.24 o                         
  -6  -1   3        193.61        188.95        26.31 o                         
  -5  -1   3         52.83         44.09        20.40 o                         
  -4  -1   3        965.44        907.27        32.60 o                         
  -3  -1   3        936.69        922.46        22.88 o                         
  -2  -1   3        202.32        213.07        10.20 o                         
  -1  -1   3         14.93         15.83         8.04 o                         
   0  -1   3      13578.53      14020.41       198.13 o                         
   1  -1   3        621.27        641.29        16.54 o                         
   5  -1   3         67.16         37.03        12.20 o                         
   6  -1   3        429.30        387.96        85.53 o                         
   7  -1   3        824.03        927.30        63.95 o                         
   8  -1   3       1074.22       1179.34        80.11 o                         
   9  -1   3         79.20         46.48        46.62 o                         
  -8   0   3          5.24        -51.24        51.24 o                         
  -7   0   3        234.87        226.37        35.94 o                         
  -6   0   3         59.81         66.41        25.24 o                         
  -5   0   3         53.61         30.27        21.44 o                         
  -4   0   3         22.75          2.76        17.45 o                         
  -3   0   3        828.31        801.61        32.53 o                         
  -2   0   3         38.36         17.36        16.31 o                         
  -1   0   3        950.93        944.93        30.37 o                         
   0   0   3        291.43        316.92        18.10 o                         
   1   0   3        846.16        917.25        23.48 o                         
   2   0   3        108.58        180.44        21.36 o                         
   4   0   3        151.84        151.57        17.61 o                         
   5   0   3        749.94        808.21        31.04 o                         
   6   0   3        384.70        407.20        21.95 o                         
   7   0   3        474.58        687.90        67.70 o                         
   8   0   3        975.36       1194.78        75.78 o                         
   9   0   3          9.56         16.74        42.58 o                         
  10   0   3          5.31        -38.97        49.94 o                         
  -8   1   3         61.66         10.54        57.74 o                         
  -7   1   3         44.02         51.06        39.55 o                         
  -6   1   3        219.93        216.18        30.00 o                         
  -5   1   3        625.38        585.94        41.67 o                         
  -4   1   3         58.35         50.41        19.14 o                         
  -3   1   3       1191.70       1220.68        37.60 o                         
  -2   1   3       1443.35       1362.39        37.96 o                         
  -1   1   3        326.25        306.86        24.03 o                         
   0   1   3        319.91        316.14        11.33 o                         
   1   1   3       1184.70       1228.88        19.57 o                         
   2   1   3        518.66        464.64        12.20 o                         
   3   1   3        229.15        288.30        12.26 o                         
   4   1   3          0.44         19.34        11.28 o                         
   5   1   3        454.75        466.39        21.63 o                         
   6   1   3       1961.44       1942.24        42.39 o                         
   7   1   3       1249.39       1157.09        36.53 o                         
   8   1   3        680.18        821.49        66.11 o                         
   9   1   3         78.17         38.40        42.58 o                         
  10   1   3        207.87        238.03        56.15 o                         
  -7   2   3         40.20         37.66        32.93 o                         
  -6   2   3        159.23        146.81        31.52 o                         
  -5   2   3        131.36        109.77        29.16 o                         
  -4   2   3        612.44        508.68        37.36 o                         
  -3   2   3         47.48         97.93        19.56 o                         
  -2   2   3         98.02         53.73        17.06 o                         
  -1   2   3        720.74        715.33        30.39 o                         
   0   2   3       1911.64       2031.75        27.54 o                         
   1   2   3         63.06         61.87         7.98 o                         
   2   2   3       5535.06       5733.37        57.42 o                         
   3   2   3       1676.66       1895.22        34.61 o                         
   4   2   3        232.67        269.41        26.78 o                         
   5   2   3         30.53         62.99        16.24 o                         
   6   2   3       1602.79       1556.05        35.88 o                         
   7   2   3        140.90        121.48        15.03 o                         
   8   2   3         52.32         58.44        20.64 o                         
   9   2   3        178.29        186.21        42.29 o                         
  10   2   3        740.22        802.58        70.73 o                         
  -7   3   3         43.68         63.84        56.95 o                         
  -6   3   3          0.84         -4.69        43.45 o                         
  -5   3   3          2.51         11.55        27.15 o                         
  -4   3   3          9.72          6.88        23.41 o                         
  -3   3   3         49.40         38.68        20.91 o                         
  -2   3   3          0.63          0.18        21.80 o                         
  -1   3   3       1266.24       1200.22        23.25 o                         
   0   3   3        693.17        598.09        22.22 o                         
   1   3   3          2.67         -2.98         8.56 o                         
   2   3   3        407.42        377.70        14.67 o                         
   3   3   3        583.11        555.60        16.84 o                         
   4   3   3       1856.65       1759.28        35.89 o                         
   5   3   3       1098.66       1096.97        29.77 o                         
   6   3   3        714.45        587.16        27.22 o                         
   7   3   3         70.77         92.34        19.34 o                         
   8   3   3        382.33        364.07        21.41 o                         
   9   3   3        386.37        456.47        24.94 o                         
  11   3   3        103.17         68.13        58.75 o                         
  -6   4   3        114.85        133.59        36.36 o                         
  -5   4   3         35.05         45.81        30.91 o                         
  -4   4   3        411.78        381.93        33.73 o                         
  -3   4   3        856.53        823.58        44.86 o                         
  -2   4   3        323.07        324.90        16.43 o                         
  -1   4   3          5.65         16.36        11.47 o                         
   0   4   3       2166.50       2210.71        30.11 o                         
   1   4   3        135.07        112.27        10.66 o                         
   2   4   3         10.41         12.79         9.25 o                         
   3   4   3        942.37        956.33        19.24 o                         
   4   4   3       1412.36       1290.46        32.29 o                         
   5   4   3         13.61         13.37        14.42 o                         
   6   4   3        802.95        928.60        31.93 o                         
   7   4   3        174.38        187.08        20.54 o                         
   8   4   3       1593.67       1597.83        52.20 o                         
   9   4   3        192.00        212.95        22.08 o                         
  10   4   3        337.66        353.24        34.29 o                         
  11   4   3         22.66         -0.87        54.56 o                         
  -6   5   3         31.75         17.42        23.85 o                         
  -5   5   3         22.60         54.78        21.62 o                         
  -4   5   3        101.67         83.01        19.74 o                         
  -3   5   3          6.02        -13.18        16.24 o                         
  -2   5   3        154.77        158.89        16.19 o                         
  -1   5   3         60.10         65.35        15.07 o                         
   0   5   3          1.77          5.41        10.17 o                         
   1   5   3        459.39        479.00        18.42 o                         
   2   5   3        703.12        630.46        18.85 o                         
   3   5   3        182.16        146.26        10.88 o                         
   4   5   3       2578.96       2683.52        49.44 o                         
   5   5   3        143.40        164.35        17.79 o                         
   6   5   3         83.12         96.78        18.39 o                         
   7   5   3         12.92          7.40        19.21 o                         
   8   5   3       1074.88       1154.09        37.79 o                         
   9   5   3        126.68        137.65        25.13 o                         
  10   5   3         90.87        121.05        23.80 o                         
  11   5   3         14.16        -30.58        32.36 o                         
  -5   6   3         24.06         44.64        23.18 o                         
  -4   6   3         18.66          5.42        20.65 o                         
  -3   6   3         10.26          5.49        18.14 o                         
  -2   6   3        346.15        335.28        23.81 o                         
  -1   6   3          5.93         -1.42        16.73 o                         
   0   6   3        130.19        138.65        13.24 o                         
   1   6   3        562.17        583.08        20.82 o                         
   2   6   3       2001.25       2089.03        31.35 o                         
   3   6   3        552.62        601.82        19.74 o                         
   4   6   3         51.22         27.03        16.03 o                         
   5   6   3        188.89        173.52        19.34 o                         
   6   6   3       1593.54       1890.07        78.53 o                         
   7   6   3        822.35       1143.91        42.21 o                         
   8   6   3       1249.35       1687.43        63.30 o                         
   9   6   3         43.61         46.80        21.97 o                         
  10   6   3         75.96         94.05        24.59 o                         
  11   6   3         17.87         14.10        26.72 o                         
  -4   7   3        120.25        114.58        34.47 o                         
  -3   7   3         26.70         60.76        24.66 o                         
  -2   7   3        320.38        329.47        26.57 o                         
  -1   7   3         46.34         29.25        19.78 o                         
   0   7   3         29.53         31.37        17.84 o                         
   1   7   3        116.99        124.05        14.36 o                         
   2   7   3       2436.07       2601.80        37.35 o                         
   3   7   3          2.22        -12.71        12.71 o                         
   4   7   3          0.02         -5.95        18.29 o                         
   5   7   3         37.76         78.56        19.66 o                         
   6   7   3       2007.41       2020.24        50.70 o                         
   7   7   3        200.12        240.80        26.64 o                         
   8   7   3        509.42        697.91        39.65 o                         
   9   7   3          4.83         34.60        22.45 o                         
  10   7   3        509.04        557.35        33.99 o                         
  11   7   3        133.70        130.22        28.60 o                         
  -3   8   3          3.60         19.75        78.60 o                         
  -2   8   3          9.53         17.68        30.28 o                         
  -1   8   3        104.87         96.44        49.08 o                         
   0   8   3        638.00        613.26        66.18 o                         
   1   8   3         15.77          3.01        16.99 o                         
   2   8   3         42.67         53.23        20.29 o                         
   3   8   3         16.02         30.68        26.70 o                         
   4   8   3       1075.93       1084.82        40.30 o                         
   5   8   3        950.70       1040.11        41.25 o                         
   6   8   3       1253.65       1311.87        45.76 o                         
   7   8   3        269.64        293.29        28.58 o                         
   8   8   3         93.21         89.13        26.94 o                         
   9   8   3        106.02        139.22        24.51 o                         
  10   8   3        842.38       1128.30        46.31 o                         
  11   8   3        234.51        273.70        31.63 o                         
  -2   9   3         44.82         -6.50        41.00 o                         
  -1   9   3         18.52          4.91        39.41 o                         
   0   9   3        237.57        269.79        41.86 o                         
   1   9   3         33.78         -3.03        33.06 o                         
   2   9   3         20.04         16.15        24.90 o                         
   3   9   3        230.27        267.12        26.45 o                         
   4   9   3       1284.18       1370.33        46.01 o                         
   5   9   3        113.61        117.39        27.21 o                         
   6   9   3        252.94        234.20        27.80 o                         
   7   9   3        191.52        183.76        28.58 o                         
   8   9   3        691.34        719.51        39.46 o                         
   9   9   3        443.34        531.62        42.22 o                         
  10   9   3        614.76        739.35       115.91 o                         
   0  10   3        169.62        153.15        43.45 o                         
   1  10   3         10.08         52.40        39.84 o                         
   2  10   3        422.33        425.11        44.75 o                         
   3  10   3         82.40         78.55        25.87 o                         
   4  10   3       1259.68       1285.99        49.30 o                         
   5  10   3         64.87         45.61        26.56 o                         
   6  10   3         88.76         99.49        27.76 o                         
   7  10   3         46.13         16.49        27.66 o                         
   8  10   3       1062.26        978.10        53.52 o                         
   9  10   3        117.01         78.64        32.86 o                         
  10  10   3         98.40        104.81        35.16 o                         
   1  11   3         12.97        -41.43        42.87 o                         
   2  11   3        448.30        520.52        51.39 o                         
   3  11   3        249.13        174.37        44.17 o                         
   4  11   3         77.39         83.49        85.96 o                         
   5  11   3          5.54         30.88        38.54 o                         
   6  11   3        311.86        339.54        34.33 o                         
   7  11   3        375.02        363.86        36.02 o                         
   8  11   3        800.01        755.05        65.25 o                         
   9  11   3        329.33        327.58        38.80 o                         
   4  12   3         33.80         27.04        30.31 o                         
   5  12   3         33.17        -18.56        41.21 o                         
   6  12   3        464.39        423.13        38.61 o                         
   7  12   3        331.43        304.84        95.63 o                         
  -6 -11   4          1.58         17.63        59.33 o                         
  -5 -11   4         19.31         -7.09        25.94 o                         
  -4 -11   4         22.98         26.76        26.30 o                         
  -3 -11   4         45.45         77.42        26.04 o                         
  -2 -11   4         13.69        -13.34        29.08 o                         
  -1 -11   4         18.55         82.98        30.16 o                         
  -7 -10   4          0.76        -29.45        29.45 o                         
  -6 -10   4        162.82        138.60        31.60 o                         
  -5 -10   4         45.49         50.74        24.71 o                         
  -4 -10   4          4.51         16.62        35.56 o                         
  -3 -10   4        299.27        325.72        28.53 o                         
  -2 -10   4        116.39        108.78        27.95 o                         
  -1 -10   4        210.25        192.94        31.04 o                         
   0 -10   4          1.30          9.34        33.06 o                         
   1 -10   4        168.30         92.67        41.28 o                         
  -8  -9   4          0.55          9.61        29.18 o                         
  -7  -9   4         30.04        -13.25        27.60 o                         
  -6  -9   4          4.51          1.69        38.69 o                         
  -5  -9   4        155.24        155.63        24.21 o                         
  -4  -9   4         14.90         24.69        21.34 o                         
  -3  -9   4         40.07         16.26        21.34 o                         
  -2  -9   4         44.25         25.38        23.87 o                         
  -1  -9   4        165.73        178.26        26.12 o                         
   0  -9   4         15.59         31.92        24.04 o                         
   1  -9   4        487.82        511.14        45.47 o                         
   2  -9   4         10.79         36.09        38.69 o                         
   3  -9   4         77.60         59.04        40.13 o                         
  -8  -8   4        137.45        138.71        30.26 o                         
  -7  -8   4         43.96         65.50        27.20 o                         
  -6  -8   4          1.80         36.29        33.43 o                         
  -5  -8   4        386.11        361.21        24.82 o                         
  -4  -8   4         22.03         15.04        19.22 o                         
  -3  -8   4         98.42        114.18        19.82 o                         
  -2  -8   4        132.03        151.99        23.38 o                         
  -1  -8   4        162.21        186.30        24.13 o                         
   0  -8   4         32.82          0.52        21.32 o                         
   1  -8   4          1.76         -6.78        20.93 o                         
   2  -8   4         34.62        -19.92        31.61 o                         
   3  -8   4        558.55        513.16        45.76 o                         
   4  -8   4         70.16         56.59        37.68 o                         
  -9  -7   4         30.55         89.50        41.86 o                         
  -8  -7   4         13.58         27.94        27.00 o                         
  -7  -7   4        285.77        358.28        29.46 o                         
  -6  -7   4         41.73         31.64        19.53 o                         
  -5  -7   4        141.95        120.92        20.17 o                         
  -4  -7   4          0.96        -17.62        17.62 o                         
  -3  -7   4        604.17        580.50        29.59 o                         
  -2  -7   4        407.78        384.96        21.91 o                         
  -1  -7   4       1091.91       1143.00        38.51 o                         
   0  -7   4         82.10        102.24        20.16 o                         
   1  -7   4          6.54         10.32        19.34 o                         
   2  -7   4         46.03         65.39        28.29 o                         
   3  -7   4       1023.72       1059.53        58.75 o                         
   4  -7   4        107.60         69.72        33.06 o                         
   5  -7   4         23.36         19.78        33.92 o                         
  -9  -6   4         26.34         10.67        37.31 o                         
  -8  -6   4         12.59          2.35        22.34 o                         
  -7  -6   4          5.83        -10.46        19.40 o                         
  -6  -6   4          0.92        -10.87        16.06 o                         
  -5  -6   4         27.08         17.43        14.52 o                         
  -4  -6   4        130.25        133.88        17.73 o                         
  -3  -6   4       1195.12       1140.54        31.07 o                         
  -2  -6   4         30.72         18.64        17.01 o                         
  -1  -6   4          9.46         34.04        15.53 o                         
   0  -6   4        259.50        243.20        19.53 o                         
   1  -6   4        945.40        985.76        35.22 o                         
   2  -6   4        796.43        875.77        45.61 o                         
   3  -6   4        622.04        651.45        47.06 o                         
   4  -6   4         57.90         57.55        23.12 o                         
   5  -6   4          4.19         11.88        24.24 o                         
   6  -6   4          4.48        -25.87        25.87 o                         
  -9  -5   4        204.79        194.25        34.84 o                         
  -8  -5   4         15.12          2.88        28.87 o                         
  -7  -5   4        110.95        109.08        20.58 o                         
  -6  -5   4         72.63         48.30        16.53 o                         
  -5  -5   4        454.48        468.09        19.81 o                         
  -4  -5   4         24.47         23.11        12.70 o                         
  -3  -5   4       1415.06       1378.89        26.26 o                         
  -2  -5   4          8.72         15.69        12.51 o                         
  -1  -5   4        185.26        179.85        14.08 o                         
   0  -5   4         38.50         39.38        13.50 o                         
   1  -5   4       1990.80       1898.38        39.95 o                         
   2  -5   4        390.93        360.38        41.36 o                         
   3  -5   4        310.51        300.01        16.71 o                         
   4  -5   4         29.47         19.60        26.24 o                         
   5  -5   4        947.92        880.24        34.78 o                         
   6  -5   4        449.93        434.21        33.66 o                         
   7  -5   4        596.17        612.14        77.44 o                         
  -9  -4   4        200.47         67.84        58.17 o                         
  -8  -4   4          3.82         -5.98        28.97 o                         
  -7  -4   4          1.12        -12.76        17.75 o                         
  -6  -4   4         13.40         10.63        15.86 o                         
  -5  -4   4       1478.48       1505.85        30.83 o                         
  -4  -4   4        313.32        310.30        15.09 o                         
  -3  -4   4        414.36        389.43        17.00 o                         
  -2  -4   4         83.85         97.19        10.28 o                         
  -1  -4   4       1662.29       1582.32        23.52 o                         
   0  -4   4        819.22        889.08        25.18 o                         
   1  -4   4       3426.98       3278.03        73.04 o                         
   2  -4   4        682.63        564.41        29.45 o                         
   3  -4   4        275.19        272.27        21.99 o                         
   4  -4   4         57.49         51.13        19.13 o                         
   5  -4   4        509.61        507.82        46.62 o                         
   6  -4   4       1001.35       1110.19        65.25 o                         
   7  -4   4        212.77        208.87        41.43 o                         
   8  -4   4          6.33        -41.72        41.72 o                         
  -9  -3   4         53.43          6.21        59.62 o                         
  -8  -3   4         69.33          0.72        50.96 o                         
  -7  -3   4         73.93         98.43        29.92 o                         
  -6  -3   4         38.36         13.84        16.12 o                         
  -5  -3   4        209.32        184.08        15.28 o                         
  -4  -3   4        177.40        189.60        13.27 o                         
  -3  -3   4        351.82        378.97        16.76 o                         
  -2  -3   4        200.45        231.11        11.73 o                         
  -1  -3   4       1017.58        986.65        18.92 o                         
   0  -3   4       1114.54       1138.39        19.10 o                         
   1  -3   4        385.62        298.37        21.08 o                         
   2  -3   4        238.65        227.76        13.17 o                         
   4  -3   4        593.37        456.29        36.09 o                         
   5  -3   4        928.91        818.61        49.22 o                         
   6  -3   4        929.89        867.54        58.32 o                         
   7  -3   4         70.71         56.87        36.09 o                         
   8  -3   4          1.27        -25.26        39.84 o                         
  -9  -2   4          4.55        -60.05        60.05 o                         
  -8  -2   4         15.83        -40.13        51.97 o                         
  -7  -2   4        858.72        805.05        52.57 o                         
  -6  -2   4         59.70         79.19        26.89 o                         
  -5  -2   4        202.96        212.72        14.90 o                         
  -4  -2   4        103.14         93.61        11.95 o                         
  -3  -2   4       1634.04       1651.08        27.29 o                         
  -2  -2   4        240.75        191.15        10.91 o                         
  -1  -2   4       5893.64       5900.19        60.89 o                         
   0  -2   4       1234.87       1104.64        39.45 o                         
   1  -2   4        354.74        380.01        14.38 o                         
   2  -2   4         36.13         79.21        21.22 o                         
   5  -2   4        543.49        471.73        44.03 o                         
   6  -2   4        128.35        155.85        17.24 o                         
   7  -2   4       1305.39       1240.54        71.31 o                         
   8  -2   4        591.32        581.01        54.28 o                         
   9  -2   4        332.13        280.90        53.26 o                         
  -8  -1   4         19.15        -53.12        53.12 o                         
  -7  -1   4         64.21         79.07        47.85 o                         
  -6  -1   4          6.90         16.71        27.35 o                         
  -5  -1   4        166.24        149.07        25.19 o                         
  -4  -1   4          4.26         21.41        12.38 o                         
  -3  -1   4       3197.48       3127.19        38.86 o                         
  -2  -1   4        462.05        399.52        25.27 o                         
  -1  -1   4         19.10          4.03         9.23 o                         
   0  -1   4       1755.53       1894.53        27.55 o                         
   1  -1   4        135.43        129.12         7.66 o                         
   2  -1   4        874.53        727.81        34.79 o                         
   5  -1   4        266.94        255.35        21.36 o                         
   6  -1   4         84.87         62.16        21.72 o                         
   7  -1   4        549.42        598.04        46.34 o                         
   8  -1   4       1051.47        968.87        72.17 o                         
   9  -1   4         83.54         63.08        44.03 o                         
  -8   0   4          2.13        -32.33        58.17 o                         
  -7   0   4         81.37        100.42        35.15 o                         
  -6   0   4          0.86         21.53        29.95 o                         
  -5   0   4        244.01        200.84        38.69 o                         
  -4   0   4         73.08         67.26        21.12 o                         
  -3   0   4       1373.76       1228.43        40.24 o                         
  -2   0   4        334.97        278.89        21.95 o                         
  -1   0   4        524.96        577.79        32.48 o                         
   0   0   4       1710.60       1907.59        40.22 o                         
   1   0   4       8350.39       8886.93       259.61 o                         
   2   0   4       4172.43       4078.78        62.82 o                         
   3   0   4        369.10        411.11        26.85 o                         
   4   0   4       1583.19       1416.93        44.75 o                         
   5   0   4        938.53        927.73        36.95 o                         
   6   0   4       1203.26       1144.84        41.00 o                         
   8   0   4        878.33       1087.10        69.43 o                         
   9   0   4          5.05         53.12        39.84 o                         
  10   0   4          9.72         29.01        49.22 o                         
  -8   1   4          1.95        -61.49        61.49 o                         
  -7   1   4          1.57         18.01        35.15 o                         
  -6   1   4         18.67         17.96        57.45 o                         
  -5   1   4        555.74        553.60        35.55 o                         
  -4   1   4          6.74         17.67        21.19 o                         
  -3   1   4        145.94         98.68        20.08 o                         
  -2   1   4        387.59        346.31        26.08 o                         
  -1   1   4        680.04        725.39        33.99 o                         
   0   1   4        539.31        484.62        12.69 o                         
   1   1   4       5257.92       4952.90        58.65 o                         
   2   1   4       7258.40       7142.11       151.41 o                         
   3   1   4        190.88        175.83        10.23 o                         
   4   1   4        383.73        487.86        16.15 o                         
   5   1   4        906.00        778.59        24.90 o                         
   6   1   4       1949.44       1818.95        54.85 o                         
   7   1   4        671.27        744.95        33.65 o                         
   8   1   4        789.23        933.01        39.38 o                         
   9   1   4         87.86        122.41        40.71 o                         
  10   1   4        141.92        116.63        50.67 o                         
  -7   2   4        133.16        177.09        39.11 o                         
  -6   2   4         15.35         48.00        31.87 o                         
  -5   2   4         13.29          5.63        30.39 o                         
  -4   2   4        540.90        490.68        32.63 o                         
  -3   2   4        183.35        160.08        23.70 o                         
  -2   2   4          3.49        -11.39        17.38 o                         
  -1   2   4       1668.04       1495.32        60.48 o                         
   0   2   4       1248.56       1008.42        16.62 o                         
   1   2   4        455.54        372.79        13.20 o                         
   2   2   4       5202.04       5080.73        52.67 o                         
   3   2   4       1264.62       1240.77        19.86 o                         
   4   2   4       1314.53       1180.53        39.77 o                         
   5   2   4       2729.07       2491.63        45.16 o                         
   6   2   4       3747.25       3514.13        59.33 o                         
   7   2   4        187.42        188.47        18.42 o                         
   8   2   4         15.22         24.17        20.26 o                         
   9   2   4        120.39        215.08        43.30 o                         
  10   2   4        532.34        697.79        61.78 o                         
  11   2   4         73.70        107.83        58.75 o                         
  -7   3   4        239.36        163.98        60.48 o                         
  -6   3   4         38.32         69.44        37.75 o                         
  -5   3   4        413.25        395.26        37.36 o                         
  -4   3   4        190.75        143.71        28.91 o                         
  -3   3   4        227.68        174.64        26.23 o                         
  -2   3   4          8.25         16.91        19.56 o                         
  -1   3   4       1729.20       1648.63        27.38 o                         
   0   3   4       1138.99       1122.19        20.74 o                         
   1   3   4        154.49        188.08        10.57 o                         
   2   3   4         32.38         42.20         9.23 o                         
   3   3   4       2867.34       2721.17        34.17 o                         
   4   3   4       3655.30       3524.75        56.68 o                         
   5   3   4       3091.65       3029.64        52.33 o                         
   6   3   4       3063.64       3029.93        54.20 o                         
   7   3   4         15.33         20.63        16.25 o                         
   8   3   4        380.00        368.97        21.39 o                         
   9   3   4        419.49        435.53        34.97 o                         
  10   3   4       1487.97       1779.83       101.91 o                         
  11   3   4         68.17         63.23        53.12 o                         
  -6   4   4        105.66        106.30        38.19 o                         
  -5   4   4         30.78         53.78        33.63 o                         
  -4   4   4        538.70        416.96        61.78 o                         
  -3   4   4        405.15        429.34        23.73 o                         
  -2   4   4       1014.62       1050.42        28.00 o                         
  -1   4   4        704.32        634.81        21.58 o                         
   0   4   4       1658.80       1605.55        26.52 o                         
   1   4   4         96.89        142.88        11.18 o                         
   2   4   4        728.45        771.64        18.94 o                         
   3   4   4       3610.00       3827.03        43.34 o                         
   4   4   4       5106.57       5202.08        63.19 o                         
   5   4   4        169.86        154.10        16.09 o                         
   6   4   4        206.79        225.12        18.77 o                         
   7   4   4         71.97         97.69        18.64 o                         
   8   4   4       2489.47       2474.82        55.21 o                         
   9   4   4        489.29        536.35        26.21 o                         
  10   4   4        520.95        572.23        29.56 o                         
  11   4   4         26.47         57.45        51.53 o                         
  -5   5   4         63.64         66.69        26.44 o                         
  -4   5   4         15.96         -2.16        19.22 o                         
  -3   5   4        326.42        336.73        21.52 o                         
  -2   5   4       1103.18       1097.00        31.10 o                         
  -1   5   4         17.32          6.48        15.81 o                         
   0   5   4        176.25        180.30        17.15 o                         
   1   5   4        693.48        692.33        20.37 o                         
   2   5   4       4037.20       4008.26        55.58 o                         
   3   5   4        702.19        690.49        26.77 o                         
   4   5   4       2955.30       3026.63        42.91 o                         
   5   5   4         81.62         42.88        15.92 o                         
   6   5   4        927.19        886.29        34.76 o                         
   7   5   4       1306.79       1319.39        41.51 o                         
   8   5   4       2034.75       2163.84        53.55 o                         
   9   5   4        105.95        138.95        21.98 o                         
  10   5   4        144.13        185.87        28.42 o                         
  11   5   4         14.65         26.13        31.69 o                         
  -4   6   4        334.61        342.03        25.98 o                         
  -3   6   4        546.78        555.93        26.54 o                         
  -2   6   4        799.67        847.83        38.52 o                         
  -1   6   4          5.73          4.78        18.13 o                         
   0   6   4          0.76         14.26        16.12 o                         
   1   6   4       1432.28       1437.60        28.13 o                         
   2   6   4       3795.71       3981.16        48.24 o                         
   3   6   4        508.35        505.12        20.17 o                         
   4   6   4        269.75        285.72        17.39 o                         
   5   6   4        759.77        720.55        35.87 o                         
   6   6   4       2718.49       2752.29        56.18 o                         
   7   6   4       1997.64       2130.66        52.19 o                         
   8   6   4       2067.16       2370.44       211.04 o                         
   9   6   4          5.96        -10.95        24.90 o                         
  10   6   4        338.57        372.77        29.04 o                         
  11   6   4        111.67        120.48        27.04 o                         
  -4   7   4        477.93        473.15        66.99 o                         
  -3   7   4         15.73         44.44        25.51 o                         
  -2   7   4         50.26         20.64        22.54 o                         
  -1   7   4        672.52        657.54        33.22 o                         
   0   7   4        839.86        973.30        36.40 o                         
   1   7   4        324.18        379.97        21.65 o                         
   2   7   4       1915.20       1957.50        33.82 o                         
   3   7   4          0.38          5.61        12.83 o                         
   4   7   4        636.20        665.64        33.65 o                         
   5   7   4        215.68        259.95        23.13 o                         
   6   7   4       1699.43       1758.98        48.04 o                         
   7   7   4        485.64        523.28        30.72 o                         
   8   7   4         19.29         34.09        25.20 o                         
   9   7   4          3.28          1.21        33.99 o                         
  10   7   4        680.94        938.84        66.14 o                         
  11   7   4        136.95        154.12        28.29 o                         
  -3   8   4         24.86         35.23        47.71 o                         
  -2   8   4         41.19         72.65        56.44 o                         
  -1   8   4        178.47        210.00        32.39 o                         
   0   8   4       1529.46       1624.96        56.99 o                         
   1   8   4        523.98        569.19        45.61 o                         
   2   8   4         56.29         80.04        16.42 o                         
   3   8   4        670.74        759.25        26.76 o                         
   4   8   4       2048.45       2031.74        50.55 o                         
   5   8   4        950.16        990.75        41.81 o                         
   6   8   4       2674.06       2776.63        61.86 o                         
   7   8   4         47.24         71.76        25.83 o                         
   8   8   4        405.95        433.82        32.45 o                         
   9   8   4        142.08        201.91        30.30 o                         
  10   8   4        908.76       1325.72        59.92 o                         
  11   8   4        174.20        197.91        29.99 o                         
  -1   9   4         97.61        109.04        43.88 o                         
   0   9   4        553.85        596.95        39.49 o                         
   1   9   4         41.85         80.08        28.78 o                         
   2   9   4         33.42         40.98        25.17 o                         
   3   9   4        324.85        319.73        39.84 o                         
   4   9   4       1677.14       1743.65        50.55 o                         
   5   9   4        128.04        123.88        25.67 o                         
   6   9   4        110.61         89.43        25.77 o                         
   7   9   4          1.55        -24.01        25.70 o                         
   8   9   4        988.56        942.30        49.82 o                         
   9   9   4        294.28        281.31        33.11 o                         
  10   9   4        392.96        549.30        39.95 o                         
   0  10   4        207.84        192.71        45.47 o                         
   1  10   4          9.36        -37.68        38.54 o                         
   2  10   4        888.24        836.79        65.25 o                         
   3  10   4        180.86        151.95        47.13 o                         
   4  10   4        786.09        773.84        43.76 o                         
   5  10   4        185.00        136.33        27.35 o                         
   6  10   4         28.74        -22.05        26.20 o                         
   7  10   4        267.11        196.17        31.41 o                         
   8  10   4       1084.89       1109.85        54.97 o                         
   9  10   4        184.30        135.45        32.97 o                         
  10  10   4         27.44        -17.67        33.01 o                         
   2  11   4        888.59        853.39        75.35 o                         
   3  11   4        106.99         74.05        42.87 o                         
   4  11   4         48.64         75.87        28.46 o                         
   5  11   4          1.01         -0.46        28.54 o                         
   6  11   4        486.25        456.72        36.29 o                         
   7  11   4        373.75        317.72        34.69 o                         
   8  11   4        549.56        570.80        50.31 o                         
   9  11   4        162.04        126.08        35.33 o                         
   5  12   4          1.03        -21.76        58.97 o                         
   6  12   4        565.08        481.03        39.60 o                         
  -4 -11   5        183.55        168.02        28.72 o                         
  -3 -11   5        247.95        246.34        37.34 o                         
  -2 -11   5         23.72         40.34        30.23 o                         
  -6 -10   5        281.70        308.08        35.13 o                         
  -5 -10   5        697.15        630.89        34.16 o                         
  -4 -10   5        190.73        194.78        35.12 o                         
  -3 -10   5        209.17        200.29        26.81 o                         
  -2 -10   5         32.16         53.92        24.12 o                         
  -1 -10   5        210.04        209.00        30.37 o                         
   0 -10   5        266.28        279.81        31.81 o                         
   1 -10   5        568.51        560.80        52.11 o                         
  -7  -9   5          0.66        -13.73        29.04 o                         
  -6  -9   5         97.34        115.38        29.98 o                         
  -5  -9   5        318.35        318.78        27.56 o                         
  -4  -9   5          1.42         37.49        22.83 o                         
  -3  -9   5          4.46        -19.76        21.70 o                         
  -2  -9   5        335.46        292.94        31.55 o                         
  -1  -9   5        442.15        431.13        31.37 o                         
   0  -9   5        454.55        471.27        32.39 o                         
   1  -9   5        768.10        745.28        64.09 o                         
   2  -9   5          0.75          5.49        35.80 o                         
   3  -9   5         59.28         86.18        41.72 o                         
  -8  -8   5        306.75        266.52        39.70 o                         
  -7  -8   5        177.25        207.72        31.26 o                         
  -6  -8   5         55.64         47.45        23.04 o                         
  -5  -8   5        338.74        344.07        26.39 o                         
  -4  -8   5         25.35         35.40        20.81 o                         
  -3  -8   5        587.87        576.78        29.33 o                         
  -2  -8   5        382.48        407.01        24.89 o                         
  -1  -8   5       1189.56       1221.16        43.65 o                         
   0  -8   5        278.05        260.95        25.87 o                         
   1  -8   5          1.39          1.30        29.30 o                         
   2  -8   5        173.62        148.10        35.65 o                         
   3  -8   5       1013.65        992.11        63.80 o                         
   4  -8   5        125.71        123.27        37.82 o                         
  -8  -7   5         54.62         72.15        29.32 o                         
  -7  -7   5        392.52        427.56        33.04 o                         
  -6  -7   5          4.84        -19.40        23.52 o                         
  -5  -7   5          7.82          7.32        19.93 o                         
  -4  -7   5        400.02        405.71        24.35 o                         
  -3  -7   5       1062.52       1118.44        50.94 o                         
  -2  -7   5        269.36        284.63        20.86 o                         
  -1  -7   5       1545.15       1634.68        39.32 o                         
   0  -7   5        182.31        235.95        23.31 o                         
   1  -7   5        333.82        352.36        32.33 o                         
   2  -7   5        184.13        147.53        30.02 o                         
   3  -7   5        957.69       1010.88        58.61 o                         
   4  -7   5        511.26        475.49        42.01 o                         
   5  -7   5        101.88         96.28        35.94 o                         
  -8  -6   5         41.69         32.40        33.09 o                         
  -7  -6   5        246.34        272.14        26.12 o                         
  -6  -6   5         24.44         20.44        20.64 o                         
  -5  -6   5         66.80         43.86        19.28 o                         
  -4  -6   5        585.68        643.47        31.65 o                         
  -3  -6   5       1894.79       2040.66        41.63 o                         
  -2  -6   5         12.62         21.19        14.97 o                         
  -1  -6   5         60.68         73.25        21.22 o                         
   0  -6   5        253.26        286.79        29.09 o                         
   1  -6   5       1430.36       1542.23        54.42 o                         
   2  -6   5        894.23        928.46        45.90 o                         
   3  -6   5        954.54       1036.57        51.10 o                         
   4  -6   5         15.66         -5.49        26.42 o                         
   5  -6   5         16.75         11.74        22.90 o                         
   6  -6   5        125.14        101.65        26.90 o                         
  -8  -5   5         28.08         10.28        42.37 o                         
  -7  -5   5          5.02         -7.11        20.81 o                         
  -6  -5   5        164.97        133.33        18.73 o                         
  -5  -5   5       1096.86       1113.77        41.63 o                         
  -4  -5   5        469.98        471.46        28.52 o                         
  -3  -5   5       1006.58        945.56        24.95 o                         
  -2  -5   5        152.11        142.96        12.29 o                         
  -1  -5   5        372.18        400.81        19.42 o                         
   0  -5   5        712.57        795.95        24.77 o                         
   1  -5   5       3195.68       3507.12        81.85 o                         
   2  -5   5        533.63        584.31        26.83 o                         
   3  -5   5          6.08          5.77        19.49 o                         
   4  -5   5        239.56        264.64        35.73 o                         
   5  -5   5       1116.62       1115.00        44.00 o                         
   6  -5   5        443.58        390.68        30.91 o                         
   7  -5   5        111.48        130.64        29.53 o                         
  -8  -4   5         22.99        -50.38        50.38 o                         
  -7  -4   5          1.62         -5.31        22.98 o                         
  -6  -4   5         93.41        102.60        18.29 o                         
  -5  -4   5       1103.89       1161.21        30.86 o                         
  -4  -4   5        109.91        110.00        14.27 o                         
  -3  -4   5        106.17        116.23        12.90 o                         
  -2  -4   5          4.44          5.19        10.23 o                         
  -1  -4   5       1976.04       1911.93        27.81 o                         
   0  -4   5       2110.17       2093.25        28.50 o                         
   1  -4   5       3911.12       3716.86        81.70 o                         
   2  -4   5       1262.76       1139.21        37.96 o                         
   3  -4   5         66.06         65.03        13.34 o                         
   4  -4   5         89.72        123.62        25.10 o                         
   5  -4   5       1131.44       1043.44        31.22 o                         
   6  -4   5        503.40        474.62        40.56 o                         
   7  -4   5         31.66         59.33        35.22 o                         
   8  -4   5         13.67        -12.13        41.86 o                         
  -8  -3   5         55.58         33.06        55.86 o                         
  -7  -3   5        500.17        524.03        40.39 o                         
  -6  -3   5         45.15         44.03        21.39 o                         
  -5  -3   5        373.59        373.48        18.93 o                         
  -4  -3   5         11.50          9.05        12.65 o                         
  -3  -3   5        509.66        537.74        20.30 o                         
  -2  -3   5        476.44        461.52        18.08 o                         
  -1  -3   5       3172.72       3070.33        37.26 o                         
   0  -3   5        282.43        243.61        13.30 o                         
   1  -3   5        517.09        417.18        20.16 o                         
   2  -3   5         29.04         40.27        13.57 o                         
   3  -3   5       1706.11       1598.05        34.62 o                         
   5  -3   5       2093.34       1815.20        65.97 o                         
   6  -3   5        434.57        434.20        39.12 o                         
   7  -3   5         15.82         12.85        32.33 o                         
   8  -3   5          3.52        -19.49        38.11 o                         
  -8  -2   5          0.61        -31.18        57.88 o                         
  -7  -2   5        689.69        736.25        86.90 o                         
  -6  -2   5        239.97        229.63        32.56 o                         
  -5  -2   5        709.78        759.85        32.30 o                         
  -4  -2   5          7.09         38.55        12.45 o                         
  -3  -2   5       1750.72       1627.92        27.80 o                         
  -2  -2   5        521.57        439.48        17.02 o                         
  -1  -2   5       5123.42       4913.37        61.43 o                         
   0  -2   5       3305.74       2925.93        39.47 o                         
   1  -2   5        657.83        617.98        16.94 o                         
   2  -2   5        514.07        416.82        14.86 o                         
   6  -2   5        574.21        504.01        40.27 o                         
   7  -2   5        566.34        519.80        46.48 o                         
   8  -2   5        360.55        312.37        43.88 o                         
   9  -2   5        125.05         75.35        45.76 o                         
  -8  -1   5         31.28        -59.91        61.64 o                         
  -7  -1   5        351.85        392.66        74.48 o                         
  -6  -1   5         19.33         20.88        42.29 o                         
  -5  -1   5         25.16         18.71        26.09 o                         
  -4  -1   5          1.40          2.30        39.19 o                         
  -3  -1   5       1526.83       1530.43        47.16 o                         
  -2  -1   5        849.86        753.18        22.55 o                         
  -1  -1   5        373.52        370.05        23.15 o                         
   0  -1   5          4.51          7.89        15.95 o                         
   1  -1   5       1104.85       1138.60        19.64 o                         
   2  -1   5       3381.62       3155.97        54.01 o                         
   3  -1   5       4775.95       4365.42        98.88 o                         
   5  -1   5          1.48        -16.46        16.46 o                         
   6  -1   5          1.25          1.59        17.32 o                         
   7  -1   5        244.03        266.72        31.97 o                         
   8  -1   5        600.49        638.46        53.12 o                         
   9  -1   5         85.33         35.94        40.71 o                         
  -7   0   5        144.62        171.62        65.68 o                         
  -6   0   5         34.96         55.88        37.31 o                         
  -5   0   5        488.58        502.04        65.68 o                         
  -4   0   5        404.78        395.39        29.92 o                         
  -3   0   5       2301.93       2292.43        56.23 o                         
  -2   0   5       2406.16       2464.21        55.24 o                         
  -1   0   5          0.24         27.11        50.67 o                         
   0   0   5        129.60        168.29        23.67 o                         
   1   0   5       7341.91       7092.12       104.19 o                         
   2   0   5       5384.83       5571.53        83.95 o                         
   3   0   5        626.94        499.59        29.88 o                         
   4   0   5       1393.53       1418.38        44.03 o                         
   5   0   5       2775.19       2475.31        65.82 o                         
   6   0   5       2464.07       2285.05        63.23 o                         
   7   0   5       2104.22       2003.86        60.48 o                         
   8   0   5        922.59        926.59        63.23 o                         
   9   0   5          4.87          1.59        37.82 o                         
  10   0   5         12.19         -5.63        43.59 o                         
  -7   1   5         11.25          8.09        46.77 o                         
  -6   1   5          0.68         22.86        32.89 o                         
  -5   1   5       2133.63       1998.46        83.51 o                         
  -4   1   5       1428.78       1346.09        52.32 o                         
  -3   1   5        832.89        757.40        40.70 o                         
  -2   1   5        681.33        656.76        36.15 o                         
  -1   1   5        767.66        718.52        49.22 o                         
   0   1   5        393.29        356.64        20.96 o                         
   1   1   5       4816.43       4826.14        84.88 o                         
   2   1   5       4271.03       3983.61        49.26 o                         
   3   1   5          6.24         10.38        13.13 o                         
   4   1   5         11.00         -2.57         8.85 o                         
   5   1   5       1521.19       1488.23        32.55 o                         
   6   1   5       2574.89       2471.19        45.01 o                         
   7   1   5        403.92        436.37        39.12 o                         
   8   1   5        605.69        614.22        37.89 o                         
   9   1   5        118.27         86.18        40.71 o                         
  10   1   5        355.74        408.36        55.14 o                         
  -7   2   5        241.18        270.56        52.11 o                         
  -6   2   5         70.91         81.83        35.73 o                         
  -5   2   5        877.70        920.55        58.47 o                         
  -4   2   5        864.88        808.22        50.51 o                         
  -3   2   5        107.25        120.01        25.08 o                         
  -2   2   5        118.60        105.96        21.63 o                         
  -1   2   5       4057.60       3763.67        52.50 o                         
   0   2   5       2858.34       2690.00        33.64 o                         
   1   2   5       3102.89       3260.60        51.53 o                         
   2   2   5        595.63        568.65        15.21 o                         
   3   2   5       1144.43       1148.30        20.04 o                         
   4   2   5       3175.62       3208.12        42.19 o                         
   5   2   5       2730.83       2541.31        45.56 o                         
   6   2   5       1892.01       1804.23        39.63 o                         
   7   2   5         61.20         62.47        17.97 o                         
   8   2   5         66.75         83.29        26.42 o                         
   9   2   5        236.96        263.96        27.82 o                         
  10   2   5        590.67        735.75        66.40 o                         
  11   2   5         52.46         92.96        52.83 o                         
  -6   3   5        200.21        230.07        42.15 o                         
  -5   3   5        591.02        608.43       119.09 o                         
  -4   3   5        293.80        280.85        34.17 o                         
  -3   3   5       1240.24       1180.21        52.30 o                         
  -2   3   5        643.19        594.40        40.63 o                         
  -1   3   5       2402.86       2407.54        34.86 o                         
   0   3   5       7454.98       7444.97        76.67 o                         
   1   3   5         73.65         68.51         9.53 o                         
   2   3   5        121.16        103.60         9.50 o                         
   3   3   5       3560.87       3572.47        41.00 o                         
   4   3   5       3333.52       3230.79        43.05 o                         
   5   3   5        227.85        197.90        21.22 o                         
   6   3   5       1754.07       1697.64        44.39 o                         
   7   3   5       1243.78       1145.49        42.29 o                         
   8   3   5        783.92        720.30        35.29 o                         
   9   3   5        119.75         91.82        25.28 o                         
  10   3   5        840.75       1040.76        76.79 o                         
  11   3   5          0.25        -22.37        47.49 o                         
  -5   4   5          0.61        -14.24        63.80 o                         
  -4   4   5         13.08         30.88        18.77 o                         
  -3   4   5       1175.62       1178.90        34.50 o                         
  -2   4   5       1281.93       1253.21        31.07 o                         
  -1   4   5        864.73        795.52        24.23 o                         
   0   4   5       1573.11       1447.35        25.63 o                         
   1   4   5        173.47        187.88        11.90 o                         
   2   4   5        876.37        875.78        20.05 o                         
   3   4   5       2378.42       2210.67        30.29 o                         
   4   4   5       4543.29       4621.42        50.92 o                         
   5   4   5        124.91        161.18        16.30 o                         
   6   4   5          0.82          9.07        15.85 o                         
   7   4   5        333.18        325.49        23.02 o                         
   8   4   5       1113.16       1142.95        40.37 o                         
   9   4   5         93.61        121.19        23.78 o                         
  10   4   5         80.33         69.59        22.46 o                         
  11   4   5         25.62         70.59        51.97 o                         
  -5   5   5        252.45        294.22        44.50 o                         
  -4   5   5        303.88        306.41        24.05 o                         
  -3   5   5       1065.86       1129.66        36.48 o                         
  -2   5   5       1088.22       1075.26        32.39 o                         
  -1   5   5          8.85        -16.28        16.64 o                         
   0   5   5          0.05          3.11        11.85 o                         
   1   5   5       3054.68       3100.38        40.72 o                         
   2   5   5       3406.55       3327.08        41.59 o                         
   3   5   5        545.58        474.91        18.55 o                         
   4   5   5        576.41        466.77        18.12 o                         
   5   5   5         71.02         86.06        11.86 o                         
   6   5   5        921.39        928.87        34.18 o                         
   7   5   5       1437.99       1343.86        41.07 o                         
   8   5   5        792.46        841.93        40.37 o                         
   9   5   5          6.62         19.66        23.82 o                         
  10   5   5          0.80         24.90        28.63 o                         
  11   5   5          2.50         -0.69        24.77 o                         
  -4   6   5        544.00        533.88        29.32 o                         
  -3   6   5        341.44        371.55        30.72 o                         
  -2   6   5        646.45        688.72        35.17 o                         
  -1   6   5          8.05         20.95        19.21 o                         
   0   6   5         59.83         45.16        17.88 o                         
   1   6   5       1644.14       1639.73        31.00 o                         
   2   6   5       3366.14       3602.79        46.07 o                         
   3   6   5          0.80          4.23        11.74 o                         
   4   6   5        244.66        256.76        14.41 o                         
   5   6   5        120.98        132.64        17.56 o                         
   6   6   5       2189.75       2217.58        72.97 o                         
   7   6   5         77.69         95.49        22.06 o                         
   8   6   5        816.08        804.94        40.86 o                         
   9   6   5          4.36          8.50        24.51 o                         
  10   6   5        166.49        203.07        26.57 o                         
  11   6   5          7.07         13.84        25.85 o                         
  -3   7   5          3.07         39.07        27.47 o                         
  -2   7   5         17.76         27.66        24.02 o                         
  -1   7   5        365.67        367.28        26.91 o                         
   0   7   5       1769.16       1840.88        45.80 o                         
   1   7   5        690.41        710.03        33.83 o                         
   2   7   5        560.28        537.61        23.53 o                         
   3   7   5          2.63         12.14        13.61 o                         
   4   7   5        515.42        532.57        23.68 o                         
   5   7   5        500.92        556.15        37.89 o                         
   6   7   5       1356.60       1460.16        44.53 o                         
   7   7   5          0.69         -8.88        22.70 o                         
   8   7   5         56.73         60.26        25.30 o                         
   9   7   5          2.94          2.12        26.68 o                         
  10   7   5        244.03        302.33        33.93 o                         
  11   7   5          6.47         13.78        26.77 o                         
  -2   8   5         45.48         74.47        32.81 o                         
  -1   8   5        171.93        208.78        39.41 o                         
   0   8   5       1866.47       1969.70        51.23 o                         
   1   8   5        232.20        245.29        23.45 o                         
   2   8   5        248.08        254.45        26.75 o                         
   3   8   5        231.40        234.66        17.99 o                         
   4   8   5        716.94        763.17        27.44 o                         
   5   8   5        329.49        337.63        27.01 o                         
   6   8   5       2048.42       2019.06        53.13 o                         
   7   8   5          0.16        -23.83        23.83 o                         
   8   8   5        234.44        234.32        28.98 o                         
   9   8   5         82.52         29.77        50.74 o                         
  10   8   5        490.13        534.82        38.26 o                         
  11   8   5        112.57        122.55        28.60 o                         
  -1   9   5        399.99        427.61        98.95 o                         
   0   9   5       1095.67       1070.86        68.21 o                         
   1   9   5         10.63        -13.97        28.33 o                         
   2   9   5         97.67        122.12        28.96 o                         
   3   9   5         52.18         72.41        20.84 o                         
   4   9   5       1244.07       1276.18        46.29 o                         
   5   9   5        222.45        231.13        27.71 o                         
   6   9   5         17.32          4.47        24.90 o                         
   7   9   5          2.08         23.58        26.28 o                         
   8   9   5        207.76        215.90        31.38 o                         
   9   9   5          2.58          8.41        28.89 o                         
  10   9   5        220.01        236.01        41.57 o                         
   1  10   5        173.71        143.63        44.17 o                         
   2  10   5        852.96        844.88        65.97 o                         
   3  10   5        413.73        355.97        44.75 o                         
   4  10   5        751.89        738.81        43.93 o                         
   5  10   5        354.30        328.16        30.84 o                         
   6  10   5        101.57         47.18        73.26 o                         
   7  10   5         27.90         30.97        34.50 o                         
   8  10   5        260.47        233.24        33.41 o                         
   9  10   5         83.35         70.98        32.33 o                         
  10  10   5          0.47         -4.01        33.13 o                         
   2  11   5       1208.50       1134.15        79.54 o                         
   3  11   5        107.74        106.53        44.03 o                         
   4  11   5        258.28        250.65        32.12 o                         
   5  11   5          0.36         20.65        28.57 o                         
   6  11   5        741.02        765.87        41.94 o                         
   7  11   5         47.17         45.22        30.55 o                         
   8  11   5        340.61        339.59        37.59 o                         
  -5 -10   6        482.39        480.71        33.45 o                         
  -4 -10   6        261.90        223.36        29.31 o                         
  -3 -10   6        104.97        125.27        26.66 o                         
  -2 -10   6          0.26        -10.96        24.15 o                         
  -1 -10   6        367.10        356.43        31.16 o                         
   0 -10   6        670.32        689.41        51.82 o                         
  -6  -9   6        244.66        272.45        33.93 o                         
  -5  -9   6        328.54        331.86        28.73 o                         
  -4  -9   6         21.10         -8.66        24.00 o                         
  -3  -9   6          4.33          7.10        23.22 o                         
  -2  -9   6        115.94        174.84        33.62 o                         
  -1  -9   6        537.63        653.48        34.76 o                         
   0  -9   6        133.05        137.13        34.64 o                         
   1  -9   6        225.09        256.36        39.84 o                         
   2  -9   6          7.21        -32.62        34.07 o                         
  -7  -8   6        608.49        631.54        52.76 o                         
  -6  -8   6        144.65        135.62        25.69 o                         
  -5  -8   6        372.45        361.61        27.40 o                         
  -4  -8   6         28.06         23.95        22.38 o                         
  -3  -8   6        321.11        311.20        25.33 o                         
  -2  -8   6        444.07        467.52        26.67 o                         
  -1  -8   6       1496.24       1566.50        64.75 o                         
   0  -8   6         33.71         55.10        41.72 o                         
   1  -8   6         24.81         47.06        30.02 o                         
   2  -8   6         46.48         67.56        32.19 o                         
   3  -8   6        573.98        615.22        47.35 o                         
   4  -8   6        134.75        103.21        36.52 o                         
  -7  -7   6        340.41        346.66        37.10 o                         
  -6  -7   6        108.23         69.35        36.52 o                         
  -5  -7   6         11.58          1.43        21.29 o                         
  -4  -7   6        356.99        370.88        25.34 o                         
  -3  -7   6        728.45        885.04        35.94 o                         
  -2  -7   6        437.42        441.14        24.02 o                         
  -1  -7   6        691.82        694.48        32.15 o                         
   0  -7   6         32.97         36.76        22.07 o                         
   1  -7   6        454.45        434.06        34.50 o                         
   2  -7   6        220.23        208.44        32.33 o                         
   3  -7   6        350.85        334.60        34.64 o                         
   4  -7   6        380.05        406.78        40.13 o                         
   5  -7   6         18.14         19.92        32.19 o                         
  -8  -6   6         69.09        132.22        69.58 o                         
  -7  -6   6        492.74        562.35        34.63 o                         
  -6  -6   6         18.92          1.45        28.68 o                         
  -5  -6   6          3.35         24.93        20.32 o                         
  -4  -6   6        157.11        170.80        21.02 o                         
  -3  -6   6       1531.07       1642.64        39.94 o                         
  -2  -6   6        208.52        240.09        24.98 o                         
  -1  -6   6         98.18        126.21        23.83 o                         
   0  -6   6        275.82        286.58        26.79 o                         
   1  -6   6       1236.22       1235.63        47.35 o                         
   2  -6   6        422.52        491.80        38.69 o                         
   3  -6   6       1035.77       1178.61        52.11 o                         
   4  -6   6          6.13          4.91        24.25 o                         
   5  -6   6        358.29        333.45        36.81 o                         
   6  -6   6         15.21         15.90        28.44 o                         
  -8  -5   6         95.84         77.03        38.61 o                         
  -7  -5   6          9.34        -39.85        60.53 o                         
  -6  -5   6        117.95        103.42        23.19 o                         
  -5  -5   6       1309.50       1294.61        53.15 o                         
  -4  -5   6        583.51        568.98        25.86 o                         
  -3  -5   6       1037.74       1008.59        27.30 o                         
  -2  -5   6        263.65        276.35        14.41 o                         
  -1  -5   6        364.95        408.35        26.41 o                         
   0  -5   6        275.81        356.63        65.53 o                         
   1  -5   6       2686.61       2675.89        53.54 o                         
   2  -5   6        446.81        402.30        27.43 o                         
   3  -5   6         21.83          1.73        18.62 o                         
   4  -5   6         31.57         48.00        17.25 o                         
   5  -5   6        819.39        818.21        37.94 o                         
   6  -5   6        213.26        210.82        28.65 o                         
   7  -5   6        112.33         92.64        26.86 o                         
  -8  -4   6          0.42        -35.22        56.87 o                         
  -7  -4   6          1.03         27.54        32.96 o                         
  -6  -4   6        138.24        143.77        20.28 o                         
  -5  -4   6       1952.87       2075.41        39.75 o                         
  -4  -4   6        556.71        589.39        25.20 o                         
  -3  -4   6        293.75        311.64        16.51 o                         
  -2  -4   6          2.60          3.09        11.43 o                         
  -1  -4   6       1079.95       1134.45        23.07 o                         
   0  -4   6        808.07        787.90        21.11 o                         
   1  -4   6       1481.16       1403.81       114.04 o                         
   2  -4   6        264.56        264.88        21.22 o                         
   3  -4   6        155.02        150.70        20.50 o                         
   4  -4   6        293.22        293.41        20.00 o                         
   5  -4   6        925.29        877.72        41.01 o                         
   6  -4   6        383.73        336.01        21.70 o                         
   7  -4   6         24.48         72.61        32.91 o                         
  -8  -3   6        125.95         74.34        61.93 o                         
  -7  -3   6        933.70        956.62       128.90 o                         
  -6  -3   6        546.05        503.52        41.37 o                         
  -5  -3   6       2048.60       2123.35        58.84 o                         
  -4  -3   6        126.66        144.02        15.98 o                         
  -3  -3   6         10.49         28.10        12.86 o                         
  -2  -3   6        679.25        680.99        20.69 o                         
  -1  -3   6       4988.93       5136.48        65.18 o                         
   0  -3   6        319.31        297.12        27.57 o                         
   1  -3   6         64.40         45.23         9.48 o                         
   2  -3   6        177.03        173.60        18.40 o                         
   3  -3   6       2087.78       1952.14        38.52 o                         
   4  -3   6        646.20        772.37        59.62 o                         
   6  -3   6         18.97        -26.56        26.56 o                         
   7  -3   6        239.57        256.94        38.69 o                         
   8  -3   6         28.84         -9.82        36.52 o                         
  -8  -2   6         98.85        112.45        64.67 o                         
  -7  -2   6        549.42        621.84       119.09 o                         
  -6  -2   6        459.62        419.33        39.47 o                         
  -5  -2   6        294.59        253.34        34.54 o                         
  -4  -2   6          1.45          6.02        26.69 o                         
  -3  -2   6       2010.91       1949.15        38.46 o                         
  -2  -2   6       1406.64       1476.93        47.58 o                         
  -1  -2   6       2908.64       2856.01        41.31 o                         
   0  -2   6       5645.06       5750.73        70.12 o                         
   1  -2   6        130.36        123.37        14.65 o                         
   2  -2   6        349.25        336.74        16.42 o                         
   3  -2   6       1552.08       1365.05        25.50 o                         
   6  -2   6         98.13         14.15        21.22 o                         
   7  -2   6        832.27        794.22        87.62 o                         
   8  -2   6        204.58        212.19        40.71 o                         
   9  -2   6         11.90         20.35        40.27 o                         
  -7  -1   6        587.96        666.03        84.95 o                         
  -6  -1   6         18.37         45.44        64.09 o                         
  -5  -1   6        228.17        229.99        33.83 o                         
  -4  -1   6        719.11        689.57        50.41 o                         
  -3  -1   6       3226.59       3244.83        70.95 o                         
  -2  -1   6        973.03        919.83        41.11 o                         
  -1  -1   6        533.44        583.94        33.29 o                         
   0  -1   6         25.84         38.12        16.06 o                         
   1  -1   6       2757.96       2858.31        54.00 o                         
   2  -1   6        418.83        416.20        18.72 o                         
   3  -1   6       1524.10       1471.21        50.81 o                         
   4  -1   6        344.32        286.53        31.61 o                         
   6  -1   6        199.49        213.35        27.57 o                         
   7  -1   6        320.01        382.24        36.95 o                         
   8  -1   6         76.04         83.43        39.84 o                         
   9  -1   6         24.71         -1.01        38.11 o                         
  -7   0   6        170.19        182.50        58.10 o                         
  -6   0   6          6.29          4.25        54.13 o                         
  -5   0   6       1619.95       1567.99        62.48 o                         
  -4   0   6        745.70        791.26        50.26 o                         
  -3   0   6       2643.19       2656.98        65.91 o                         
  -2   0   6       1005.52       1092.73        65.32 o                         
  -1   0   6        101.99        127.53        23.89 o                         
   0   0   6        188.82        157.80        23.10 o                         
   1   0   6       6406.44       6266.33        96.37 o                         
   2   0   6       1144.38       1128.87        33.31 o                         
   3   0   6        132.30        119.09        19.49 o                         
   4   0   6        197.83        173.65        21.36 o                         
   5   0   6        621.28        611.85        43.23 o                         
   6   0   6        539.53        599.79        51.89 o                         
   7   0   6        430.35        463.07        40.71 o                         
   8   0   6        100.66        119.18        22.45 o                         
   9   0   6        161.67        182.46        43.88 o                         
  10   0   6         26.21          0.72        42.87 o                         
  -7   1   6         11.53         21.37        60.05 o                         
  -6   1   6          1.23         81.10        56.30 o                         
  -5   1   6       1193.83       1174.84        73.91 o                         
  -4   1   6        923.07        852.52        51.85 o                         
  -3   1   6         94.37         69.62        25.70 o                         
  -2   1   6         21.74         11.52        22.33 o                         
  -1   1   6       1420.48       1318.69        57.16 o                         
   0   1   6       2618.94       2607.45        45.81 o                         
   1   1   6       2519.44       2471.26        51.67 o                         
   2   1   6       1791.67       1764.35        40.82 o                         
   3   1   6        596.99        561.74        56.30 o                         
   4   1   6         10.82        -22.95        23.38 o                         
   5   1   6        190.37        158.26        15.75 o                         
   6   1   6        539.27        507.73        25.08 o                         
   7   1   6        511.64        442.14        41.57 o                         
   8   1   6         58.16         84.73        27.28 o                         
   9   1   6         71.92         85.43        24.86 o                         
  10   1   6         77.93        147.24        47.49 o                         
  -6   2   6        206.58        198.56        40.57 o                         
  -5   2   6        889.88        687.83        63.51 o                         
  -4   2   6          7.12         24.80        29.86 o                         
  -3   2   6          7.19         10.96        26.18 o                         
  -2   2   6          1.95          6.96        23.84 o                         
  -1   2   6       2656.80       2537.25        30.44 o                         
   0   2   6       1586.20       1409.40        23.51 o                         
   1   2   6        133.18        118.10         9.04 o                         
   2   2   6         17.02          8.23         7.39 o                         
   3   2   6        812.19        705.54        16.74 o                         
   4   2   6        732.47        757.09        19.99 o                         
   5   2   6       1574.60       1524.77        49.27 o                         
   6   2   6        369.02        378.96        22.37 o                         
   7   2   6        438.38        431.89        35.80 o                         
   8   2   6          2.88         -5.92        26.56 o                         
   9   2   6         75.08         88.92        31.18 o                         
  10   2   6         90.94        112.45        52.25 o                         
  11   2   6         21.83          0.87        51.10 o                         
  -6   3   6        505.07        495.46        51.82 o                         
  -5   3   6        220.98        198.46        45.98 o                         
  -4   3   6        225.38        194.41        49.73 o                         
  -3   3   6       1134.71       1166.70        55.93 o                         
  -2   3   6        433.28        434.39        20.46 o                         
  -1   3   6       1211.42       1291.13        26.44 o                         
   0   3   6       3127.62       3040.28        39.00 o                         
   1   3   6         95.29         95.27        10.18 o                         
   2   3   6         25.03         22.50         8.72 o                         
   3   3   6        993.92        917.38        19.60 o                         
   4   3   6        640.39        550.63        17.44 o                         
   5   3   6          8.43          8.06        10.93 o                         
   6   3   6        389.51        414.06        21.47 o                         
   7   3   6        451.61        440.55        23.79 o                         
   8   3   6        262.02        260.36        22.79 o                         
   9   3   6          1.98         31.04        31.47 o                         
  10   3   6         74.92         78.37        53.48 o                         
  11   3   6         39.68        159.79        54.85 o                         
  -5   4   6          9.35         12.89        28.50 o                         
  -4   4   6          9.34          9.12        21.75 o                         
  -3   4   6        669.82        675.51        29.77 o                         
  -2   4   6        617.00        549.11        24.18 o                         
  -1   4   6        585.51        554.45        25.13 o                         
   0   4   6        295.26        262.58        14.08 o                         
   1   4   6       1065.19       1053.11        23.10 o                         
   2   4   6        156.67        160.58        11.53 o                         
   3   4   6         58.13         34.45        10.08 o                         
   4   4   6       1673.18       1665.14        26.84 o                         
   5   4   6          0.29         12.92        17.95 o                         
   6   4   6         70.71         77.65        16.79 o                         
   7   4   6         15.52         -7.43        17.83 o                         
   8   4   6         62.72        117.48        21.22 o                         
   9   4   6         28.87         28.16        21.98 o                         
  10   4   6         85.29        112.01        27.57 o                         
  11   4   6         78.53        215.08        61.06 o                         
  -4   5   6        102.88        124.99        35.34 o                         
  -3   5   6        704.77        741.87        37.44 o                         
  -2   5   6        999.40       1047.51        39.97 o                         
  -1   5   6        215.70        207.18        20.74 o                         
   0   5   6         24.82         13.14        15.94 o                         
   1   5   6       1983.47       1877.58        31.78 o                         
   2   5   6       1210.40       1179.89        31.70 o                         
   3   5   6        460.35        468.18        19.49 o                         
   4   5   6        454.85        434.39        19.43 o                         
   5   5   6        355.45        326.68        30.14 o                         
   6   5   6        650.69        676.80        43.16 o                         
   7   5   6         60.34         88.70        20.08 o                         
   8   5   6        240.94        270.36        31.97 o                         
   9   5   6         77.69         59.88        24.05 o                         
  10   5   6         21.47          6.38        27.57 o                         
  11   5   6          6.70         38.12        24.61 o                         
  -3   6   6         31.96          7.36        24.47 o                         
  -2   6   6        499.44        470.60        28.78 o                         
  -1   6   6        244.29        253.65        23.64 o                         
   0   6   6        327.89        327.53        23.05 o                         
   1   6   6        172.69        183.77        15.62 o                         
   2   6   6       2466.76       2482.76        38.24 o                         
   3   6   6         14.43         15.47        12.86 o                         
   4   6   6        450.81        483.56        22.05 o                         
   5   6   6         19.36         35.11        14.21 o                         
   6   6   6        638.18        681.25        34.22 o                         
   7   6   6        294.06        247.56        24.18 o                         
   8   6   6        176.97        162.32        25.04 o                         
   9   6   6          7.52        -11.55        24.24 o                         
  10   6   6        141.67        130.81        28.51 o                         
  11   6   6          4.77         24.87        25.88 o                         
  -3   7   6          0.06         23.41        58.03 o                         
  -2   7   6         31.46         39.14        25.45 o                         
  -1   7   6        774.20        808.47        45.31 o                         
   0   7   6       1503.74       1538.76        45.40 o                         
   1   7   6        144.35        143.46        20.82 o                         
   2   7   6        108.31        112.55        19.65 o                         
   3   7   6         40.55         47.39        14.87 o                         
   4   7   6        232.38        237.34        16.90 o                         
   5   7   6        877.19        811.77        30.39 o                         
   6   7   6        730.46        743.66        37.94 o                         
   7   7   6         44.47         29.29        23.31 o                         
   8   7   6          0.96         -5.96        23.80 o                         
   9   7   6          1.80        -32.48        32.48 o                         
  10   7   6        240.00        232.37        32.04 o                         
  11   7   6         29.62         83.50        46.12 o                         
  -1   8   6        416.46        452.84        32.20 o                         
   0   8   6        524.58        584.22        31.23 o                         
   1   8   6         11.76         17.04        28.41 o                         
   2   8   6         46.00         73.57        20.42 o                         
   3   8   6        271.12        253.22        27.06 o                         
   4   8   6        863.63        878.26        29.38 o                         
   5   8   6         27.53          5.79        22.30 o                         
   6   8   6        115.74        121.75        24.97 o                         
   7   8   6         43.01         49.72        25.15 o                         
   8   8   6         35.80         22.39        26.37 o                         
   9   8   6          1.79        -26.11        37.24 o                         
  10   8   6        149.85        168.22        32.09 o                         
  11   8   6          4.51         58.06        64.01 o                         
   0   9   6        260.68        225.89        36.09 o                         
   1   9   6         90.25        126.06        32.26 o                         
   2   9   6        249.96        283.46        44.89 o                         
   3   9   6         24.29         50.09        26.50 o                         
   4   9   6       1290.56       1431.57        42.20 o                         
   5   9   6          0.92         10.84        24.83 o                         
   6   9   6         91.14         80.77        26.37 o                         
   7   9   6          2.34         -6.04        25.72 o                         
   8   9   6        198.71        182.03        30.58 o                         
   9   9   6        109.07        120.23        62.94 o                         
  10   9   6         15.07          6.71        31.22 o                         
   1  10   6        118.11        140.73        38.40 o                         
   2  10   6        172.44        171.00        47.06 o                         
   3  10   6         32.24         15.28        30.08 o                         
   4  10   6        156.16        127.99        35.58 o                         
   5  10   6         50.45         12.46        26.82 o                         
   6  10   6        203.37        161.39        29.21 o                         
   7  10   6          6.75         15.79        28.20 o                         
   8  10   6        238.32        260.34        56.15 o                         
   9  10   6         14.84         25.65        33.42 o                         
   3  11   6          1.04         36.66        42.44 o                         
   4  11   6          2.69        -38.11        38.11 o                         
   5  11   6         33.63         23.18        28.71 o                         
   6  11   6        153.12         77.50        42.44 o                         
   7  11   6         24.86         11.88        30.52 o                         
   8  11   6         78.74         90.02        33.81 o                         
  -4 -10   7         92.29         55.63        38.46 o                         
  -3 -10   7        142.22        126.25        39.19 o                         
  -2 -10   7          6.59         62.28        36.37 o                         
  -1 -10   7         71.74         87.53        33.54 o                         
  -5  -9   7        530.50        519.63        43.60 o                         
  -4  -9   7          2.85        -20.07        33.56 o                         
  -3  -9   7          5.42         12.68        33.81 o                         
  -2  -9   7        108.51        115.30        25.43 o                         
  -1  -9   7        192.07        218.79        26.10 o                         
   0  -9   7          1.20         43.61        27.56 o                         
   1  -9   7          4.35         22.46        27.61 o                         
   2  -9   7         42.76         22.95        36.66 o                         
  -6  -8   7        174.30        188.52        50.31 o                         
  -5  -8   7        360.61        325.17        38.03 o                         
  -4  -8   7          0.53        -31.01        31.01 o                         
  -3  -8   7         64.38         76.59        24.34 o                         
  -2  -8   7        335.38        350.58        26.60 o                         
  -1  -8   7        892.36        926.46        44.02 o                         
   0  -8   7          7.62         47.93        24.39 o                         
   1  -8   7          0.55         35.75        24.48 o                         
   2  -8   7         10.38         -4.76        29.01 o                         
   3  -8   7        303.84        335.90        41.00 o                         
  -7  -7   7        284.74        351.78        51.68 o                         
  -6  -7   7         96.55         79.27       115.41 o                         
  -5  -7   7         18.66        -16.31        30.13 o                         
  -4  -7   7        186.61        137.54        31.90 o                         
  -3  -7   7        530.85        613.49        31.31 o                         
  -2  -7   7        142.67        137.81        21.73 o                         
  -1  -7   7        180.28        206.82        21.41 o                         
   0  -7   7          9.37         20.64        23.96 o                         
   1  -7   7        241.55        251.11        25.76 o                         
   2  -7   7        113.65        159.07        28.44 o                         
   3  -7   7        172.58        181.45        32.05 o                         
   4  -7   7         35.29         50.96        30.75 o                         
   5  -7   7         33.28         28.87        32.33 o                         
  -6  -6   7         72.32         42.88        66.18 o                         
  -5  -6   7        376.34        390.42        36.42 o                         
  -4  -6   7        269.06        261.64        26.57 o                         
  -3  -6   7       1279.62       1416.81        39.50 o                         
  -2  -6   7         85.54         86.76        18.98 o                         
  -1  -6   7         34.38         35.15        17.24 o                         
   0  -6   7         29.92         58.82        19.70 o                         
   1  -6   7        410.93        445.16        30.67 o                         
   2  -6   7         36.48         21.94        21.94 o                         
   3  -6   7         68.94         56.01        23.96 o                         
   4  -6   7         29.48         38.11        24.40 o                         
   5  -6   7        569.09        616.23        50.81 o                         
   6  -6   7         25.48         74.63        32.91 o                         
  -7  -5   7         35.25        -35.85        62.86 o                         
  -6  -5   7        248.28        255.26        66.29 o                         
  -5  -5   7       1442.34       1549.11        59.52 o                         
  -4  -5   7        445.19        468.75        22.61 o                         
  -3  -5   7        929.20        955.77        33.54 o                         
  -2  -5   7          1.26          4.72        16.27 o                         
  -1  -5   7        399.27        434.37        28.53 o                         
   0  -5   7        331.00        338.05        25.13 o                         
   1  -5   7        937.28        929.62        54.93 o                         
   2  -5   7          0.14        -16.60        16.60 o                         
   3  -5   7         38.19        -15.30        20.06 o                         
   4  -5   7         19.39        -16.60        20.21 o                         
   5  -5   7         59.65         70.46        18.95 o                         
   6  -5   7          3.10         19.20        20.39 o                         
   7  -5   7          7.85          5.23        23.06 o                         
  -7  -4   7         27.18         -4.25        38.74 o                         
  -6  -4   7        111.93         43.16        37.21 o                         
  -5  -4   7        495.75        514.99        55.00 o                         
  -4  -4   7         56.74         69.15        17.93 o                         
  -3  -4   7          0.12        -10.45        14.01 o                         
  -2  -4   7        173.32        203.89        14.81 o                         
  -1  -4   7        744.20        752.53        24.47 o                         
   0  -4   7        278.91        356.05        29.76 o                         
   1  -4   7        116.53         79.76        21.22 o                         
   2  -4   7          0.60        -14.49        14.49 o                         
   3  -4   7        362.62        334.03        21.42 o                         
   4  -4   7          2.90          5.61        22.30 o                         
   5  -4   7         40.42         54.39        17.70 o                         
   6  -4   7         39.19          3.51        21.56 o                         
   7  -4   7        252.86        200.18        26.31 o                         
  -7  -3   7        614.80        688.80       127.97 o                         
  -6  -3   7        292.70        273.35        40.84 o                         
  -5  -3   7        438.08        404.03        40.41 o                         
  -4  -3   7        124.50        118.09        26.71 o                         
  -3  -3   7        368.32        379.08        27.15 o                         
  -2  -3   7        147.69        136.28        15.09 o                         
  -1  -3   7       3181.42       3264.61        47.52 o                         
   0  -3   7        201.01        185.38        12.07 o                         
   1  -3   7        204.58        193.80        25.09 o                         
   2  -3   7          4.13         -5.75        21.72 o                         
   3  -3   7        724.31        766.01        27.72 o                         
   4  -3   7         11.83         -1.31        14.29 o                         
   7  -3   7        782.52        804.32        65.82 o                         
   8  -3   7          4.09         39.55        36.09 o                         
  -7  -2   7        371.95        429.93       116.92 o                         
  -6  -2   7         98.29        135.46        37.14 o                         
  -5  -2   7          0.01        -21.10        38.97 o                         
  -4  -2   7         18.85          1.34        30.76 o                         
  -3  -2   7        950.00        919.70        61.28 o                         
  -2  -2   7         72.31         82.34        14.07 o                         
  -1  -2   7        153.49        148.10        11.94 o                         
   0  -2   7         12.09         39.96         9.02 o                         
   1  -2   7        223.32        185.63        11.69 o                         
   2  -2   7          6.35          1.85         8.73 o                         
   3  -2   7        329.69        299.74        14.64 o                         
   4  -2   7         11.23        -20.35        22.52 o                         
   5  -2   7          7.82        -23.38        23.38 o                         
   7  -2   7         22.57         23.38        24.11 o                         
   8  -2   7          6.56          0.87        36.23 o                         
   9  -2   7         44.05          4.62        38.97 o                         
  -7  -1   7        569.59        674.87       185.13 o                         
  -6  -1   7         16.78        112.32        37.37 o                         
  -5  -1   7         83.80         99.13        34.64 o                         
  -4  -1   7         47.16         54.25        31.83 o                         
  -3  -1   7       1013.60       1040.08        54.55 o                         
  -2  -1   7        144.81        136.51        26.55 o                         
  -1  -1   7          4.97          3.60        20.32 o                         
   0  -1   7        530.14        615.31        34.06 o                         
   1  -1   7       2244.00       2374.73        50.64 o                         
   2  -1   7          7.36         11.07        15.50 o                         
   3  -1   7          0.96          0.82         7.31 o                         
   4  -1   7         38.74         34.64        20.21 o                         
   5  -1   7       1135.27       1119.86        50.38 o                         
   6  -1   7        112.95        170.41        35.94 o                         
   7  -1   7          2.50         34.21        26.27 o                         
   8  -1   7          3.62         36.71        21.76 o                         
   9  -1   7        198.69        195.02        46.05 o                         
  -6   0   7          8.61         22.49        66.83 o                         
  -5   0   7        768.36        689.89        85.17 o                         
  -4   0   7          8.55         -5.96        29.98 o                         
  -3   0   7        566.45        557.86        38.41 o                         
  -2   0   7        422.28        442.43        33.21 o                         
  -1   0   7         62.44         77.13        22.99 o                         
   0   0   7         30.55         23.76        19.42 o                         
   1   0   7        667.80        603.58        31.51 o                         
   2   0   7         61.10         46.06        16.09 o                         
   3   0   7         12.84         33.11        31.61 o                         
   4   0   7         88.68         95.99        21.22 o                         
   5   0   7        440.26        394.56        43.67 o                         
   6   0   7          6.95        -10.76        15.88 o                         
   7   0   7        111.06        103.93        28.15 o                         
   8   0   7         27.35         25.98        27.43 o                         
   9   0   7        317.95        407.64        53.26 o                         
  10   0   7         11.80         21.22        44.32 o                         
  -6   1   7         71.49         82.05        42.22 o                         
  -5   1   7        263.86        313.22        40.01 o                         
  -4   1   7        187.34        195.06        33.60 o                         
  -3   1   7         17.70         13.37        28.83 o                         
  -2   1   7         13.02         30.60        26.25 o                         
  -1   1   7       1180.67       1217.44        47.55 o                         
   0   1   7        198.80        203.79        12.47 o                         
   1   1   7         23.40         11.17        17.61 o                         
   2   1   7        586.16        652.48        31.42 o                         
   3   1   7        257.79        238.82        19.73 o                         
   4   1   7         16.51         31.12        15.73 o                         
   5   1   7        368.42        323.93        34.64 o                         
   6   1   7          3.30        -14.71        34.28 o                         
   7   1   7        408.96        381.80        36.23 o                         
   8   1   7          6.25          7.07        27.86 o                         
   9   1   7        174.99        192.85        35.94 o                         
  10   1   7         22.26         42.29        49.80 o                         
  -6   2   7        148.13         21.22        60.34 o                         
  -5   2   7        588.85        541.02        47.14 o                         
  -4   2   7         10.74         16.10        76.94 o                         
  -3   2   7        128.48        157.62        31.92 o                         
  -2   2   7         10.13        -16.86        26.50 o                         
  -1   2   7       2105.85       2064.64        27.90 o                         
   0   2   7        226.18        206.23        13.42 o                         
   1   2   7        318.20        298.51        20.92 o                         
   2   2   7         32.65         29.98        22.16 o                         
   3   2   7        483.84        469.33        15.03 o                         
   4   2   7         33.30         29.86         9.20 o                         
   5   2   7         85.42        112.33        11.87 o                         
   6   2   7         19.15          3.11        16.02 o                         
   7   2   7        578.80        538.57        47.06 o                         
   8   2   7          2.70         24.68        29.59 o                         
   9   2   7         53.09         18.04        32.33 o                         
  10   2   7        168.26        191.54        32.51 o                         
  -5   3   7         30.29         54.48       106.24 o                         
  -4   3   7        172.48        175.16        38.22 o                         
  -3   3   7        268.51        273.32        19.76 o                         
  -2   3   7        331.25        303.51        17.82 o                         
  -1   3   7        793.18        746.43        27.93 o                         
   0   3   7         87.73         74.19        11.56 o                         
   1   3   7        146.27        135.09        11.41 o                         
   2   3   7          6.91          5.09         9.02 o                         
   3   3   7        897.83        884.82        20.04 o                         
   4   3   7        621.61        668.92        19.16 o                         
   5   3   7        393.74        389.72        18.97 o                         
   6   3   7         16.09         12.40        15.16 o                         
   7   3   7          3.67         12.56        17.27 o                         
   8   3   7         92.43         64.49        20.32 o                         
   9   3   7         23.66         31.18        32.91 o                         
  10   3   7          8.69          5.92        35.80 o                         
  11   3   7        325.94        457.01        67.84 o                         
  -4   4   7          3.18          7.10        37.09 o                         
  -3   4   7        178.69        208.76        20.46 o                         
  -2   4   7        220.79        240.22        18.41 o                         
  -1   4   7        121.07         94.77        17.87 o                         
   0   4   7         76.98         81.83        12.84 o                         
   1   4   7       1062.45        974.04        23.96 o                         
   2   4   7        381.72        315.11        15.46 o                         
   3   4   7         22.80         17.93        10.77 o                         
   4   4   7        498.39        491.50        19.50 o                         
   5   4   7       1069.78       1060.45        26.15 o                         
   6   4   7        180.26        183.99        18.82 o                         
   7   4   7         23.04         56.32        21.58 o                         
   8   4   7         27.67         -2.38        19.24 o                         
   9   4   7        389.73        394.77        38.90 o                         
  10   4   7          9.89         -1.59        35.94 o                         
  11   4   7        210.35        266.86        78.60 o                         
  -4   5   7         28.75         37.53        39.91 o                         
  -3   5   7        315.50        308.64        36.57 o                         
  -2   5   7        294.66        304.23        28.46 o                         
  -1   5   7        143.79        139.55        22.77 o                         
   0   5   7          5.83         13.74        17.04 o                         
   1   5   7        336.87        370.24        17.07 o                         
   2   5   7        149.47        170.13        14.12 o                         
   3   5   7         27.68         23.45        12.14 o                         
   4   5   7         33.60         36.28        12.09 o                         
   5   5   7       1487.06       1389.63        32.23 o                         
   6   5   7        216.23        223.78        21.36 o                         
   7   5   7          7.32         44.14        28.58 o                         
   8   5   7        423.33        394.86        34.57 o                         
   9   5   7        361.48        365.93        28.71 o                         
  10   5   7        316.10        324.57        30.59 o                         
  11   5   7         22.94         15.72        27.50 o                         
  -3   6   7         32.17         91.22        77.66 o                         
  -2   6   7         89.52        107.07        24.22 o                         
  -1   6   7        797.06        788.41        38.97 o                         
   0   6   7         36.08         43.88        26.43 o                         
   1   6   7        151.64        148.95        19.63 o                         
   2   6   7         31.57         31.23        14.48 o                         
   3   6   7        398.94        386.44        17.79 o                         
   4   6   7        382.79        401.91        17.86 o                         
   5   6   7         91.26         87.58        14.50 o                         
   6   6   7         16.21        -10.91        18.83 o                         
   7   6   7        262.99        276.11        25.21 o                         
   8   6   7         18.55         23.55        36.16 o                         
   9   6   7         78.48        112.32        26.41 o                         
  10   6   7        233.11        238.90        29.41 o                         
  11   6   7         73.85         95.18        29.70 o                         
  -2   7   7         12.73         43.38        27.10 o                         
  -1   7   7        133.68        140.29        33.59 o                         
   0   7   7        103.00        102.73        23.45 o                         
   1   7   7         25.81         61.90        20.96 o                         
   2   7   7          1.99        -10.02        15.20 o                         
   3   7   7        659.08        693.67        28.22 o                         
   4   7   7        422.17        415.99        19.55 o                         
   5   7   7          3.58          9.20        17.07 o                         
   6   7   7        127.10        110.92        22.89 o                         
   7   7   7        423.51        439.10        29.34 o                         
   8   7   7        238.32        205.32        27.72 o                         
   9   7   7         89.45        115.15        27.97 o                         
  10   7   7        255.08        258.42        42.29 o                         
  11   7   7        149.85        197.20        32.04 o                         
  -1   8   7         42.32         62.05        27.31 o                         
   0   8   7         27.31          9.43        23.94 o                         
   1   8   7         62.82         97.95        23.51 o                         
   2   8   7        102.37        103.23        32.59 o                         
   3   8   7         10.64         13.57        17.07 o                         
   4   8   7        161.93        183.28        18.34 o                         
   5   8   7        737.40        713.48        34.23 o                         
   6   8   7        152.04        144.84        30.60 o                         
   7   8   7        104.11        121.44        26.37 o                         
   8   8   7        263.70        229.80        30.13 o                         
   9   8   7          0.84         22.61        31.32 o                         
  10   8   7          5.34          5.77        29.41 o                         
   0   9   7         25.36        -16.50        71.24 o                         
   1   9   7         31.42         69.77        31.75 o                         
   2   9   7         43.68         19.81        59.98 o                         
   3   9   7         24.25         16.66        29.52 o                         
   4   9   7         60.61         33.30        21.52 o                         
   5   9   7        239.49        237.20        28.42 o                         
   6   9   7         22.22        -17.87        25.78 o                         
   7   9   7         19.94         -4.51        27.36 o                         
   8   9   7        233.02        283.52        32.12 o                         
   9   9   7         99.07         71.33        30.68 o                         
  10   9   7        136.97        101.99        33.49 o                         
   2  10   7        125.96        154.51        46.91 o                         
   3  10   7         59.63         98.01        41.50 o                         
   4  10   7          5.94         16.11        40.78 o                         
   5  10   7        185.54        194.57        46.48 o                         
   6  10   7         67.25         34.02        29.74 o                         
   7  10   7         11.77        -28.01        28.01 o                         
   8  10   7         96.99         45.32        53.26 o                         
   9  10   7        100.82         80.17        32.24 o                         
   5  11   7          2.36         -9.46        29.07 o                         
   6  11   7         41.88          2.15        31.97 o                         
   7  11   7         96.86         81.22        32.04 o                         
  -4  -9   8          4.93          2.83        66.18 o                         
  -3  -9   8         25.95         53.70        37.68 o                         
  -2  -9   8         74.03         71.74        36.32 o                         
  -1  -9   8         77.00         59.47        55.14 o                         
   0  -9   8         31.61          3.32        53.55 o                         
   1  -9   8         21.26         53.41        53.55 o                         
  -5  -8   8          9.43          8.37        60.27 o                         
  -4  -8   8        144.96        201.09        51.24 o                         
  -3  -8   8         69.52         76.80        55.50 o                         
  -2  -8   8          8.26         17.60        33.84 o                         
  -1  -8   8        144.12        142.33        54.42 o                         
   0  -8   8         22.05         49.94        51.39 o                         
   1  -8   8         31.58        100.03        50.09 o                         
   2  -8   8         14.40        -24.83        47.35 o                         
  -6  -7   8         34.58        -38.11       106.67 o                         
  -5  -7   8          1.05         -6.31        76.07 o                         
  -4  -7   8         74.35        107.82        34.56 o                         
  -3  -7   8        184.26        243.20        35.27 o                         
  -2  -7   8        115.71         85.48        30.88 o                         
  -1  -7   8         10.87        -45.18        45.18 o                         
   0  -7   8        326.10        332.00        53.70 o                         
   1  -7   8         48.49         41.43        44.75 o                         
   2  -7   8         12.17         -0.72        45.76 o                         
   3  -7   8         11.68         83.87        48.79 o                         
  -6  -6   8         81.40         34.93       169.90 o                         
  -5  -6   8         72.86         49.80        40.35 o                         
  -4  -6   8          1.34         -1.08        49.58 o                         
  -3  -6   8         61.56         85.47        34.36 o                         
  -2  -6   8         53.33         -2.31        43.45 o                         
  -1  -6   8        142.79        163.26        47.49 o                         
   0  -6   8         98.10         79.83        43.45 o                         
   1  -6   8         87.94         99.02        44.17 o                         
   2  -6   8        205.66        220.42        47.20 o                         
   3  -6   8        139.87        133.20        30.02 o                         
   4  -6   8          6.03        -23.96        23.96 o                         
   5  -6   8        217.48        215.08        32.05 o                         
  -6  -5   8         34.38        -63.51        63.51 o                         
  -5  -5   8         44.89        -21.51        58.46 o                         
  -4  -5   8         71.46         29.93        30.47 o                         
  -3  -5   8         16.44          2.02        46.62 o                         
  -2  -5   8         57.44         71.31        44.03 o                         
  -1  -5   8        214.73        219.56        45.47 o                         
   0  -5   8          7.88         -7.36        37.53 o                         
   1  -5   8         43.07         52.54        37.39 o                         
   2  -5   8         35.56         88.63        39.84 o                         
   3  -5   8        109.58         82.04        21.29 o                         
   4  -5   8         26.27        -10.28        36.81 o                         
   5  -5   8         44.52         -0.72        24.83 o                         
   6  -5   8        136.33         90.55        29.09 o                         
  -6  -4   8         24.35        -49.27        97.29 o                         
  -5  -4   8         24.41         -9.85        94.69 o                         
  -4  -4   8         62.82         65.18        32.42 o                         
  -3  -4   8         11.71        -25.80        25.80 o                         
  -2  -4   8         38.27         49.95        23.03 o                         
  -1  -4   8        166.19        157.50        22.93 o                         
   0  -4   8        962.53        912.88        37.90 o                         
   1  -4   8        169.05        158.91        20.98 o                         
   2  -4   8        148.50        142.18        39.12 o                         
   3  -4   8        462.74        449.06        27.52 o                         
   4  -4   8         16.72          0.16        17.81 o                         
   5  -4   8         38.23         48.25        29.06 o                         
   6  -4   8        270.31        301.42        51.24 o                         
   7  -4   8        167.40        160.73        23.85 o                         
  -6  -3   8         28.12          3.02        49.01 o                         
  -5  -3   8        167.70        118.34        48.36 o                         
  -4  -3   8          2.30        -32.59        32.59 o                         
  -3  -3   8        178.70        162.24        31.66 o                         
  -2  -3   8          1.96         23.93        24.07 o                         
  -1  -3   8        443.23        397.54        93.90 o                         
   0  -3   8         20.55         70.94        20.53 o                         
   1  -3   8        426.61        482.01        33.74 o                         
   2  -3   8          2.75         12.85        31.04 o                         
   3  -3   8        174.19        172.54        16.88 o                         
   4  -3   8          3.96         15.37        12.48 o                         
   5  -3   8        136.74        139.65        19.85 o                         
   6  -3   8         31.80         32.43        62.94 o                         
   7  -3   8        421.69        373.82        28.80 o                         
   8  -3   8         33.08         26.27        36.38 o                         
  -6  -2   8         81.70         73.88        39.90 o                         
  -5  -2   8          2.55        -29.07        36.23 o                         
  -4  -2   8          3.12        -30.75        34.22 o                         
  -3  -2   8        172.54        181.61        33.36 o                         
  -2  -2   8          9.12        -25.85        25.85 o                         
  -1  -2   8         19.33         13.26        22.53 o                         
   0  -2   8        859.59        901.18        39.12 o                         
   1  -2   8        133.01        144.97        21.16 o                         
   2  -2   8          7.14          3.52        17.19 o                         
   3  -2   8        227.48        234.04        17.58 o                         
   4  -2   8        312.25        287.45        15.67 o                         
   5  -2   8        793.94        739.36        53.55 o                         
   6  -2   8          8.57          9.53        28.15 o                         
   7  -2   8          4.67         14.29        28.87 o                         
   8  -2   8          6.88         34.50        40.42 o                         
   9  -2   8         65.22         95.13        43.45 o                         
  -6  -1   8         60.16         97.66        40.22 o                         
  -5  -1   8         81.29         42.16        37.15 o                         
  -4  -1   8         10.14        -34.05        34.05 o                         
  -3  -1   8        287.07        276.75        37.01 o                         
  -2  -1   8          0.67        -19.83        27.54 o                         
  -1  -1   8        397.33        394.81        31.34 o                         
   0  -1   8         24.24         24.54        21.19 o                         
   1  -1   8        779.66        819.65        37.42 o                         
   2  -1   8          1.63         24.90        18.84 o                         
   3  -1   8         39.26         68.49        33.20 o                         
   4  -1   8         68.18         77.66        25.84 o                         
   5  -1   8       2012.60       1891.56        66.69 o                         
   6  -1   8        105.16        118.99        21.22 o                         
   7  -1   8        199.90        200.07        34.79 o                         
   8  -1   8          8.26          9.24        29.88 o                         
   9  -1   8        516.80        523.27        58.03 o                         
  -6   0   8          6.55        -10.11        79.03 o                         
  -5   0   8        312.80        304.58        41.88 o                         
  -4   0   8          1.29         52.77        35.35 o                         
  -3   0   8          6.90        -15.08        31.67 o                         
  -2   0   8        114.68        106.14        30.87 o                         
  -1   0   8       1087.12       1126.11        51.63 o                         
   0   0   8         26.82         24.72        22.16 o                         
   1   0   8         38.95         20.08        19.36 o                         
   2   0   8         12.11         28.71        18.31 o                         
   3   0   8        670.03        655.23        32.99 o                         
   4   0   8        105.38        149.83        27.72 o                         
   5   0   8        431.37        349.61        32.19 o                         
   6   0   8         45.07         26.69        26.78 o                         
   7   0   8        139.31        125.30        32.62 o                         
   8   0   8          2.44         28.87        31.18 o                         
   9   0   8        697.34        747.01        58.89 o                         
  10   0   8        178.38        177.12        52.83 o                         
  -5   1   8         51.62        103.21        93.76 o                         
  -4   1   8         12.90         26.11        34.18 o                         
  -3   1   8         14.46         27.09        32.22 o                         
  -2   1   8        139.36        136.62        32.16 o                         
  -1   1   8       1051.24       1101.20        65.75 o                         
   0   1   8        470.87        471.46        36.99 o                         
   1   1   8        213.30        194.08        23.77 o                         
   2   1   8        470.68        412.65        40.71 o                         
   3   1   8       1858.10       1875.61        47.68 o                         
   4   1   8        843.57        890.82        28.62 o                         
   5   1   8        235.26        268.22        39.84 o                         
   6   1   8        161.95        146.29        58.61 o                         
   7   1   8        179.05        171.05        33.78 o                         
   8   1   8        193.07        181.16        35.08 o                         
   9   1   8        454.88        506.38        46.91 o                         
  10   1   8         41.01        113.03        51.53 o                         
  -5   2   8         84.61         97.33        74.48 o                         
  -4   2   8         25.92         71.53        51.75 o                         
  -3   2   8        326.21        316.49        38.32 o                         
  -2   2   8          2.35        -24.95        29.20 o                         
  -1   2   8         24.60         52.41        23.82 o                         
   0   2   8         30.41         16.87        17.00 o                         
   1   2   8        854.21        800.54        31.48 o                         
   2   2   8        276.50        243.65        20.48 o                         
   3   2   8       2027.11       2018.00        39.68 o                         
   4   2   8         43.75         46.82        10.82 o                         
   5   2   8        938.60        952.86        37.40 o                         
   6   2   8         10.09        -28.58        28.58 o                         
   7   2   8       1824.33       1749.23        68.57 o                         
   8   2   8        457.49        467.69        42.73 o                         
   9   2   8         43.66         68.57        36.23 o                         
  10   2   8         28.68         -7.07        35.65 o                         
  -4   3   8          1.80         19.95        37.11 o                         
  -3   3   8        221.57        219.03        48.50 o                         
  -2   3   8          4.14          9.07        30.78 o                         
  -1   3   8        104.25         95.19        29.99 o                         
   0   3   8        120.26         97.34        24.68 o                         
   1   3   8        261.50        257.89        20.55 o                         
   2   3   8         48.62         60.03        17.10 o                         
   3   3   8        103.14         95.42        16.95 o                         
   4   3   8         12.58          9.31        10.05 o                         
   5   3   8       1964.77       1837.63        34.01 o                         
   6   3   8        233.71        228.36        18.86 o                         
   7   3   8        499.27        534.68        28.46 o                         
   8   3   8        283.97        253.77        38.97 o                         
   9   3   8         41.80         10.10        35.22 o                         
  10   3   8        114.65         92.82        39.84 o                         
  11   3   8        517.77        560.86        98.01 o                         
  -4   4   8          5.63         80.66        40.83 o                         
  -3   4   8        353.70        382.66        93.03 o                         
  -2   4   8          1.82         39.69        52.90 o                         
  -1   4   8        578.40        547.73        39.50 o                         
   0   4   8         20.29         49.22        27.73 o                         
   1   4   8        579.74        574.05        31.36 o                         
   2   4   8          4.85         12.51        16.63 o                         
   3   4   8        271.73        286.28        20.48 o                         
   4   4   8        869.51        886.57        23.07 o                         
   5   4   8       2125.06       2167.02        34.07 o                         
   6   4   8        196.91        190.42        19.25 o                         
   7   4   8        709.48        710.86        33.96 o                         
   8   4   8         45.15         35.59        19.99 o                         
   9   4   8        610.40        629.46        35.55 o                         
  10   4   8        267.25        202.67        43.74 o                         
  11   4   8        192.27        163.26        45.33 o                         
  -3   5   8         39.70         79.68        48.65 o                         
  -2   5   8          0.94         42.07        34.79 o                         
  -1   5   8        300.91        356.44        85.60 o                         
   0   5   8        182.07        138.04        31.24 o                         
   1   5   8         42.79         42.80        18.96 o                         
   2   5   8         82.23         89.09        19.15 o                         
   3   5   8        991.27        997.02        26.06 o                         
   4   5   8         95.54         99.82        13.61 o                         
   5   5   8        252.36        291.87        21.63 o                         
   6   5   8         54.51         52.12        18.24 o                         
   7   5   8        226.08        233.10        22.67 o                         
   8   5   8          8.50          5.65        36.52 o                         
   9   5   8        933.96        970.55        51.68 o                         
  10   5   8        492.62        527.14        46.55 o                         
  11   5   8         25.58         40.47        33.13 o                         
  -2   6   8         45.93         53.15        37.02 o                         
  -1   6   8        380.78        436.54        42.08 o                         
   0   6   8         25.40          7.98        31.31 o                         
   1   6   8          3.91         15.99        29.50 o                         
   2   6   8         16.93         17.03        17.32 o                         
   3   6   8        547.54        551.37        22.69 o                         
   4   6   8        403.77        431.16        19.83 o                         
   5   6   8         52.44         53.36        14.91 o                         
   6   6   8          1.25        -16.41        18.75 o                         
   7   6   8        729.46        772.08        38.68 o                         
   8   6   8        625.46        595.90        32.18 o                         
   9   6   8        637.42        652.96        35.53 o                         
  10   6   8        218.56        230.54        42.37 o                         
  11   6   8         53.32         89.44        30.29 o                         
  -1   7   8          2.51        -16.24        35.45 o                         
   0   7   8          9.29         59.73        34.75 o                         
   1   7   8        117.85        101.06        33.20 o                         
   2   7   8         18.32         -9.64        37.53 o                         
   3   7   8        823.03        827.35        29.56 o                         
   4   7   8         78.20         78.32        20.61 o                         
   5   7   8        171.34        171.76        19.63 o                         
   6   7   8        263.60        223.67        35.00 o                         
   7   7   8        595.20        585.26        38.04 o                         
   8   7   8        675.24        730.95        42.56 o                         
   9   7   8        355.62        389.73        53.91 o                         
  10   7   8        137.25        156.37        32.26 o                         
  11   7   8         57.34         91.88        30.37 o                         
   0   8   8         28.45         79.74        37.58 o                         
   1   8   8        412.33        458.29        41.90 o                         
   2   8   8         67.98         78.62        31.61 o                         
   3   8   8         57.89         76.21        19.02 o                         
   4   8   8         62.47         72.76        21.28 o                         
   5   8   8        443.54        412.10        38.92 o                         
   6   8   8        123.37         97.14        24.92 o                         
   7   8   8        497.63        464.14        32.15 o                         
   8   8   8        423.80        404.07        32.65 o                         
   9   8   8         36.80         34.10        28.46 o                         
  10   8   8          0.19         -0.53        29.66 o                         
   1   9   8        290.30        444.89        67.12 o                         
   2   9   8        185.47        251.75        59.04 o                         
   3   9   8          7.74        -23.93        24.34 o                         
   4   9   8         15.03         11.70        26.67 o                         
   5   9   8        274.96        265.47        24.66 o                         
   6   9   8        312.50        272.19        29.75 o                         
   7   9   8        251.19        214.44        30.03 o                         
   8   9   8        231.25        247.53        69.00 o                         
   9   9   8        118.31        140.60        31.47 o                         
  10   9   8        223.07        229.53        35.34 o                         
   3  10   8        196.19        264.16        59.76 o                         
   4  10   8         31.72         57.31        44.89 o                         
   5  10   8        343.43        286.39        32.65 o                         
   6  10   8        608.85        543.13        36.81 o                         
   7  10   8          0.53        -28.34        29.13 o                         
   8  10   8         53.98         -2.54        30.32 o                         
  -2  -9   9          7.64        -17.47        60.92 o                         
  -1  -9   9          0.45        -58.17        58.17 o                         
  -4  -8   9         73.04        -12.70        60.19 o                         
  -3  -8   9          1.70        -20.50        58.03 o                         
  -2  -8   9         77.81         62.07        58.32 o                         
  -1  -8   9        101.32         44.03        57.74 o                         
   0  -8   9        290.68        278.16        61.64 o                         
   1  -8   9        136.95        130.64        57.88 o                         
   2  -8   9         25.78        103.93        53.41 o                         
  -5  -7   9         42.83        -59.62        59.62 o                         
  -4  -7   9         17.43        -54.71        54.71 o                         
  -3  -7   9          2.63        -39.70        53.70 o                         
  -2  -7   9        264.96        342.25        62.65 o                         
  -1  -7   9        102.78        130.49        55.43 o                         
   0  -7   9        294.30        300.82        59.18 o                         
   1  -7   9         36.93         43.88        48.65 o                         
   2  -7   9         32.97         14.72        48.93 o                         
   3  -7   9          2.43        -46.19        46.19 o                         
   4  -7   9        421.10        534.24        67.99 o                         
  -5  -6   9         29.16        -61.49        61.49 o                         
  -4  -6   9          9.17        -11.11        55.43 o                         
  -3  -6   9          1.05        -31.32        52.69 o                         
  -2  -6   9        227.59        299.81        57.45 o                         
  -1  -6   9        247.04        237.17        52.40 o                         
   0  -6   9          2.05         17.47        45.76 o                         
   1  -6   9         55.61         50.52        45.33 o                         
   2  -6   9        150.28        157.77        50.09 o                         
   3  -6   9        245.02        286.10        53.70 o                         
   4  -6   9        172.50        215.95        53.26 o                         
   5  -6   9        281.70        337.92        58.32 o                         
  -5  -5   9          3.67        -61.64        61.64 o                         
  -4  -5   9         96.58          0.43        57.74 o                         
  -3  -5   9         61.20         20.50        51.53 o                         
  -2  -5   9        365.04        353.08        55.86 o                         
  -1  -5   9         94.76        125.73        47.64 o                         
   0  -5   9        122.96        137.42        45.33 o                         
   1  -5   9          8.30         11.69        41.43 o                         
   2  -5   9        313.37        350.62        51.82 o                         
   3  -5   9        404.07        442.86        55.14 o                         
   4  -5   9        192.50        210.61        48.65 o                         
   5  -5   9         98.38        145.07        49.08 o                         
   6  -5   9         26.52         51.39        46.62 o                         
  -6  -4   9         17.47        -16.60        66.26 o                         
  -5  -4   9         20.34        -67.34        67.34 o                         
  -4  -4   9        261.72        234.93        44.17 o                         
  -3  -4   9         75.75         98.94        31.54 o                         
  -2  -4   9        248.66        279.35        29.82 o                         
  -1  -4   9        276.76        260.00        26.99 o                         
   0  -4   9       1031.98       1092.59        57.02 o                         
   1  -4   9        312.85        306.20        28.12 o                         
   2  -4   9        859.88        922.97        72.46 o                         
   3  -4   9       1223.98       1289.62        79.10 o                         
   4  -4   9          4.32         10.83        38.11 o                         
   5  -4   9         11.25         38.69        38.83 o                         
   6  -4   9        322.94        323.34        49.08 o                         
   7  -4   9        474.25        425.54        70.15 o                         
  -6  -3   9        115.28         73.07        44.41 o                         
  -5  -3   9          4.70         33.38        89.64 o                         
  -4  -3   9         58.55         38.21        41.64 o                         
  -3  -3   9        245.54        217.52        36.38 o                         
  -2  -3   9         16.89          2.60        57.81 o                         
  -1  -3   9        147.13        123.13        26.46 o                         
   0  -3   9         52.74         72.32        23.06 o                         
   1  -3   9        460.89        442.77        29.66 o                         
   2  -3   9        438.61        469.27        33.60 o                         
   3  -3   9        452.72        438.39        47.78 o                         
   4  -3   9         83.07         46.91        35.80 o                         
   5  -3   9        396.86        392.34        46.19 o                         
   6  -3   9         57.85         17.32        33.20 o                         
   7  -3   9        800.09        797.68        57.16 o                         
   8  -3   9        103.13        172.50        66.26 o                         
  -6  -2   9        252.69        188.38        65.97 o                         
  -5  -2   9         41.65          4.01        40.97 o                         
  -4  -2   9         72.58         -1.76        61.42 o                         
  -3  -2   9        135.00        118.61        35.97 o                         
  -2  -2   9        648.23        666.88        48.23 o                         
  -1  -2   9        731.96        753.36        47.79 o                         
   0  -2   9       1048.31       1057.64        46.19 o                         
   1  -2   9        956.20       1010.19        43.03 o                         
   2  -2   9          1.74          4.17        23.17 o                         
   3  -2   9         15.24         79.83        33.49 o                         
   4  -2   9        904.25       1044.08        64.09 o                         
   5  -2   9       1803.06       1825.73        75.21 o                         
   6  -2   9        354.59        324.35        40.27 o                         
   7  -2   9        541.05        542.47        45.76 o                         
   8  -2   9          0.81          0.87        34.93 o                         
  -5  -1   9        192.77        192.24        73.69 o                         
  -4  -1   9          3.87         26.41        37.59 o                         
  -3  -1   9        129.51         92.05        36.28 o                         
  -2  -1   9        447.47        452.67        39.83 o                         
  -1  -1   9        572.82        596.02        38.32 o                         
   0  -1   9          5.11         -5.87        24.76 o                         
   1  -1   9        474.57        530.24        38.90 o                         
   2  -1   9        347.27        343.87        28.58 o                         
   3  -1   9        806.81        861.91        39.73 o                         
   4  -1   9       1096.47       1231.73        61.49 o                         
   5  -1   9       1136.67       1182.80        59.91 o                         
   6  -1   9        134.86        109.44        22.80 o                         
   7  -1   9        424.62        485.59        45.18 o                         
   8  -1   9         42.03         54.13        35.80 o                         
  -5   0   9         40.63         38.28        58.32 o                         
  -4   0   9          1.10         25.43        37.09 o                         
  -3   0   9         87.88        100.61        36.76 o                         
  -2   0   9        543.31        508.10        41.23 o                         
  -1   0   9        384.09        389.93        36.44 o                         
   0   0   9          8.87          4.09        33.49 o                         
   1   0   9          8.78         36.87        26.34 o                         
   2   0   9        307.62        333.20        27.32 o                         
   3   0   9       2652.09       2695.92        60.49 o                         
   4   0   9        630.70        721.31        54.56 o                         
   5   0   9        129.89        160.23        30.75 o                         
   6   0   9          0.06         24.54        30.89 o                         
   7   0   9        600.65        678.01        51.53 o                         
   8   0   9        306.10        296.49        41.28 o                         
   9   0   9        763.07        735.75        63.23 o                         
  -5   1   9         17.54         74.86        47.56 o                         
  -4   1   9        468.71        461.55        70.51 o                         
  -3   1   9        258.93        283.20        40.25 o                         
  -2   1   9         68.34        102.92        38.40 o                         
  -1   1   9        317.01        293.38        35.86 o                         
   0   1   9        180.81        168.50        30.28 o                         
   1   1   9        127.33        125.94        25.55 o                         
   2   1   9        586.98        625.89        41.48 o                         
   3   1   9       1754.61       1867.27        58.82 o                         
   4   1   9         58.48         74.14        17.33 o                         
   5   1   9         89.55        112.45        50.52 o                         
   6   1   9         77.71         42.24        25.33 o                         
   7   1   9       1568.87       1571.68        71.16 o                         
   8   1   9        550.66        491.80        46.05 o                         
   9   1   9        703.54        709.62        54.71 o                         
  10   1   9         38.82         21.08        40.56 o                         
  -4   2   9         45.17         86.26        51.82 o                         
  -3   2   9       1039.28       1096.17        65.98 o                         
  -2   2   9         31.22         59.06        33.29 o                         
  -1   2   9          0.98         -7.26        29.72 o                         
   0   2   9          1.82         14.55        19.47 o                         
   1   2   9        444.16        473.51        27.36 o                         
   2   2   9        137.98        145.85        20.08 o                         
   3   2   9       1186.20       1177.47        35.99 o                         
   4   2   9        108.11         90.78        18.16 o                         
   5   2   9        521.02        570.70        65.75 o                         
   6   2   9         33.36         15.59        31.61 o                         
   7   2   9       2051.60       1902.82        75.49 o                         
   8   2   9        739.36        678.73        58.61 o                         
   9   2   9         60.78         36.09        38.54 o                         
  10   2   9          9.10         -4.91        39.26 o                         
  -4   3   9         41.71         70.63        41.48 o                         
  -3   3   9        295.72        312.79        42.30 o                         
  -2   3   9        136.24        192.88        37.32 o                         
  -1   3   9        188.09        222.42        35.04 o                         
   0   3   9        254.99        312.83        23.78 o                         
   1   3   9       1781.07       1947.11        45.74 o                         
   2   3   9        238.44        248.04        22.10 o                         
   3   3   9         28.09         48.19        18.81 o                         
   4   3   9         42.70         43.25        18.63 o                         
   5   3   9        628.51        601.15        32.66 o                         
   6   3   9        357.98        299.09        40.13 o                         
   7   3   9        658.11        570.76        55.86 o                         
   8   3   9         46.85         74.20        38.69 o                         
   9   3   9        218.71        180.73        41.72 o                         
  10   3   9         20.79         30.89        39.84 o                         
  -3   4   9         88.09        124.27        48.21 o                         
  -2   4   9        140.61        211.00        39.08 o                         
  -1   4   9        185.51        225.60        50.81 o                         
   0   4   9        174.70        172.79        32.88 o                         
   1   4   9       1965.50       1870.88        45.24 o                         
   2   4   9        188.78        164.59        21.03 o                         
   3   4   9         21.30         26.64        18.89 o                         
   4   4   9        363.70        375.43        26.27 o                         
   5   4   9       1768.49       1703.44        41.23 o                         
   6   4   9        866.47        876.92        60.05 o                         
   7   4   9        646.90        661.99        59.18 o                         
   8   4   9         23.74        -19.34        33.78 o                         
   9   4   9        899.49        827.33        49.70 o                         
  10   4   9        219.95        192.42        44.75 o                         
  -2   5   9        111.17        131.37        39.94 o                         
  -1   5   9        642.22        625.97        45.85 o                         
   0   5   9         32.62        107.29        33.94 o                         
   1   5   9         40.75         45.89        30.76 o                         
   2   5   9        112.20        104.25        21.33 o                         
   3   5   9       1283.60       1253.12        44.68 o                         
   4   5   9        180.21        165.96        26.39 o                         
   5   5   9        630.15        712.27        39.99 o                         
   6   5   9        597.11        626.33        56.30 o                         
   7   5   9        215.87        193.14        37.82 o                         
   8   5   9         78.31         85.02        37.10 o                         
   9   5   9        968.10        904.65        50.62 o                         
  10   5   9        324.08        305.02        62.50 o                         
  -1   6   9        491.76        532.14        46.03 o                         
   0   6   9        144.16        213.34        37.35 o                         
   1   6   9         16.75         31.47        70.66 o                         
   2   6   9        433.74        446.89        32.97 o                         
   3   6   9       1910.89       1909.28        89.63 o                         
   4   6   9        457.04        457.35        26.52 o                         
   5   6   9        975.80        947.10        46.70 o                         
   6   6   9        311.44        254.63        39.70 o                         
   7   6   9        860.20        808.36        62.65 o                         
   8   6   9        623.36        646.69        63.37 o                         
   9   6   9        776.84        671.08        55.14 o                         
  10   6   9        402.45        433.27        39.42 o                         
   0   7   9          0.13          6.05        64.74 o                         
   1   7   9        442.32        497.61        42.99 o                         
   2   7   9        176.30        199.59        34.97 o                         
   3   7   9       1257.46       1340.36       113.08 o                         
   4   7   9        196.78        218.94        24.35 o                         
   5   7   9         75.49         71.84        48.65 o                         
   6   7   9         67.23         43.30        37.96 o                         
   7   7   9        901.51        725.07        64.96 o                         
   8   7   9        686.27        603.96        53.12 o                         
   9   7   9        200.08        151.28        47.49 o                         
  10   7   9        135.72        123.24        89.71 o                         
   1   8   9        751.96        957.39        68.13 o                         
   2   8   9        575.60        617.14       109.06 o                         
   3   8   9        119.32        166.08        34.65 o                         
   4   8   9        240.95        267.39        49.38 o                         
   5   8   9        407.88        381.97        39.55 o                         
   6   8   9        565.17        473.32        51.39 o                         
   7   8   9        924.24        906.23        71.60 o                         
   8   8   9        527.46        514.89        56.59 o                         
   9   8   9        222.42        150.12        47.78 o                         
  10   8   9          3.28        -46.91        46.91 o                         
   2   9   9        185.55        258.27        50.31 o                         
   3   9   9          5.46         63.41        34.77 o                         
   4   9   9          7.60         93.18        41.10 o                         
   5   9   9        790.27        897.24       145.14 o                         
   6   9   9        624.08        617.82        56.59 o                         
   7   9   9        332.15        226.05        49.08 o                         
   8   9   9        195.76        164.13        50.52 o                         
   9   9   9        192.79         95.56        47.64 o                         
   6  10   9        429.23        374.15        54.56 o                         
   7  10   9          3.64        -45.47        45.47 o                         
  -2  -8  10         98.69         55.72        64.24 o                         
  -1  -8  10        156.89         97.87        63.80 o                         
   0  -8  10        250.11        248.86        67.99 o                         
   1  -8  10        240.47        307.46        66.98 o                         
  -3  -7  10          0.01        -56.01        58.61 o                         
  -2  -7  10        447.39        460.33        70.44 o                         
  -1  -7  10        188.96        221.14        61.20 o                         
   0  -7  10        215.27        210.75        59.91 o                         
   1  -7  10        175.30        145.36        57.74 o                         
   2  -7  10         66.05         33.63        54.56 o                         
   3  -7  10         37.74         -2.89        54.56 o                         
  -4  -6  10          7.65        -62.65        62.65 o                         
  -3  -6  10         30.50        -55.29        55.29 o                         
  -2  -6  10        733.45        782.37        75.49 o                         
  -1  -6  10        312.83        332.73        62.50 o                         
   0  -6  10        108.66         58.89        50.23 o                         
   1  -6  10        129.02         83.87        51.82 o                         
   2  -6  10        295.02        319.88        58.75 o                         
   3  -6  10        410.82        388.59        62.50 o                         
   4  -6  10        381.19        378.34        62.94 o                         
  -4  -5  10        214.17         81.70        68.57 o                         
  -3  -5  10        263.84        176.25        63.23 o                         
  -2  -5  10        471.31        455.71        65.68 o                         
  -1  -5  10         15.92          2.02        46.34 o                         
   0  -5  10         47.70         24.40        48.79 o                         
   1  -5  10         66.29         88.77        46.62 o                         
   2  -5  10        924.87       1071.94        89.79 o                         
   3  -5  10        925.94        920.95        85.17 o                         
   4  -5  10        111.37        155.03        50.96 o                         
   5  -5  10         72.90         42.15        47.64 o                         
   6  -5  10         47.29         25.12        46.91 o                         
  -5  -4  10          0.34        -48.56        95.27 o                         
  -4  -4  10        629.11        705.08       140.60 o                         
  -3  -4  10        380.86        365.20        39.23 o                         
  -2  -4  10         26.52         47.06        43.02 o                         
  -1  -4  10        190.78        117.64        53.26 o                         
   0  -4  10        123.63        106.10        48.93 o                         
   1  -4  10        444.44        497.86        58.61 o                         
   2  -4  10        590.47        688.69        76.79 o                         
   3  -4  10        740.40        879.52        82.86 o                         
   4  -4  10          6.08         11.11        41.86 o                         
   5  -4  10          5.02        -39.41        39.84 o                         
   6  -4  10        304.73        339.37        52.25 o                         
  -5  -3  10        124.60         72.68        44.39 o                         
  -4  -3  10        430.81        375.82        48.36 o                         
  -3  -3  10        411.27        383.93        42.10 o                         
  -2  -3  10         72.81         49.46        31.78 o                         
  -1  -3  10         73.58         90.24        29.33 o                         
   0  -3  10        343.60        316.43        31.20 o                         
   1  -3  10        392.58        366.40        30.71 o                         
   2  -3  10        173.69        173.33        26.38 o                         
   3  -3  10        133.77        141.46        43.02 o                         
   4  -3  10        430.91        501.61        54.71 o                         
   5  -3  10         77.31        124.28        42.15 o                         
   6  -3  10        149.62        122.70        39.41 o                         
   7  -3  10        462.31        522.40        47.64 o                         
  -5  -2  10        124.87        100.69        44.55 o                         
  -4  -2  10        192.52        171.72       116.35 o                         
  -3  -2  10        184.17        135.70        57.09 o                         
  -2  -2  10        308.94        293.14        38.81 o                         
  -1  -2  10        119.00        110.59        32.63 o                         
   0  -2  10        859.57        881.19        50.39 o                         
   1  -2  10       1840.89       1963.95        59.40 o                         
   2  -2  10         13.20         12.03        23.29 o                         
   3  -2  10         53.04         78.67        41.00 o                         
   4  -2  10        350.78        342.40        44.46 o                         
   5  -2  10        970.73       1110.19        71.16 o                         
   6  -2  10        588.86        557.48        59.04 o                         
   7  -2  10        321.47        340.66        44.75 o                         
   8  -2  10         41.51         75.93        40.71 o                         
  -4  -1  10         27.98         49.76        50.96 o                         
  -3  -1  10         19.01        -53.84        53.84 o                         
  -2  -1  10        479.61        493.29        45.33 o                         
  -1  -1  10        381.36        348.41        42.80 o                         
   0  -1  10        415.46        473.02        37.74 o                         
   1  -1  10       1151.95       1203.81        52.45 o                         
   2  -1  10         10.58         25.84        24.69 o                         
   3  -1  10        263.95        258.87        27.86 o                         
   4  -1  10        154.33        190.54        39.12 o                         
   5  -1  10        689.21        854.12        62.07 o                         
   6  -1  10         72.13         78.24        32.48 o                         
   7  -1  10          1.83          7.65        35.65 o                         
   8  -1  10         81.94        110.57        41.72 o                         
   9  -1  10        495.17        512.73        54.13 o                         
  -4   0  10        119.09        193.49        43.35 o                         
  -3   0  10        380.34        392.36        43.88 o                         
  -2   0  10        703.28        775.16        63.87 o                         
  -1   0  10        922.44        884.80        60.31 o                         
   0   0  10        178.94        130.38        42.01 o                         
   1   0  10         85.96         57.52        28.37 o                         
   2   0  10        197.06        166.47        28.70 o                         
   3   0  10       1351.35       1416.40        52.83 o                         
   4   0  10        396.47        390.35        30.83 o                         
   5   0  10       1139.86       1197.52        66.83 o                         
   6   0  10         27.42         41.08        22.71 o                         
   7   0  10        315.88        326.52        44.32 o                         
   8   0  10        280.17        300.54        46.62 o                         
   9   0  10        436.20        546.36        53.12 o                         
  -4   1  10        364.70        313.36        45.50 o                         
  -3   1  10        709.65        749.10        52.06 o                         
  -2   1  10         57.34         94.33        36.62 o                         
  -1   1  10        803.88        804.88        61.47 o                         
   0   1  10          3.74         21.81        31.69 o                         
   1   1  10        710.72        791.13        62.14 o                         
   2   1  10       1321.26       1291.92        53.04 o                         
   3   1  10       2184.53       2378.47        64.51 o                         
   4   1  10        112.80        136.12        20.80 o                         
   5   1  10        501.00        514.44        35.66 o                         
   6   1  10          2.76        -28.59        28.59 o                         
   7   1  10       1396.88       1404.09        72.75 o                         
   8   1  10        163.62        154.89        41.14 o                         
   9   1  10        236.35        198.48        44.46 o                         
  -3   2  10        420.10        468.22        46.49 o                         
  -2   2  10         15.39         43.64        36.02 o                         
  -1   2  10        185.27        203.23        36.89 o                         
   0   2  10        222.25        230.64        24.12 o                         
   1   2  10       1198.93       1229.52        41.51 o                         
   2   2  10        791.31        760.19        37.51 o                         
   3   2  10       1552.73       1561.07        43.28 o                         
   4   2  10         82.19         78.05        20.68 o                         
   5   2  10        160.31        142.83        28.25 o                         
   6   2  10        460.81        453.83        45.90 o                         
   7   2  10        830.46        810.81        62.94 o                         
   8   2  10        183.96        145.65        39.84 o                         
   9   2  10          7.80         34.93        39.84 o                         
  10   2  10          2.35        -18.33        42.01 o                         
  -3   3  10        190.13        191.90        63.51 o                         
  -2   3  10         40.46         59.89        43.16 o                         
  -1   3  10        213.27        200.87        37.55 o                         
   0   3  10        714.25        794.00        57.22 o                         
   1   3  10       2461.91       2517.41        53.74 o                         
   2   3  10        562.91        579.80        31.31 o                         
   3   3  10         20.32         26.11        21.06 o                         
   4   3  10         23.48         42.39        25.20 o                         
   5   3  10       1584.42       1600.65        43.68 o                         
   6   3  10       1143.14       1148.16        65.82 o                         
   7   3  10        965.31        938.56        64.38 o                         
   8   3  10          3.18        -18.77        37.24 o                         
   9   3  10        298.59        314.68        49.80 o                         
  10   3  10          2.33         -0.72        40.71 o                         
  -2   4  10         70.02         93.06        40.47 o                         
  -1   4  10        418.33        461.38        65.97 o                         
   0   4  10        225.53        248.82        37.49 o                         
   1   4  10       1321.17       1428.21        63.56 o                         
   2   4  10         17.17          2.92        20.86 o                         
   3   4  10        215.18        206.47        23.52 o                         
   4   4  10         71.62         91.30        21.61 o                         
   5   4  10       2462.02       2447.83        50.74 o                         
   6   4  10        653.09        569.75        48.21 o                         
   7   4  10        137.57        115.05        39.12 o                         
   8   4  10         54.96         33.78        38.69 o                         
   9   4  10        583.51        560.22        54.56 o                         
  10   4  10        185.40        106.67        44.75 o                         
  -1   5  10       1438.48       1535.49        76.19 o                         
   0   5  10        305.85        324.55        72.68 o                         
   1   5  10         28.38         64.40        55.72 o                         
   2   5  10        115.18         98.63        41.93 o                         
   3   5  10       1050.51       1101.23        41.96 o                         
   4   5  10        585.07        645.65        41.82 o                         
   5   5  10        947.33        943.79        40.08 o                         
   6   5  10          3.24         17.61        37.82 o                         
   7   5  10        291.44        213.93        41.14 o                         
   8   5  10        166.23        176.54        41.72 o                         
   9   5  10        292.38        264.02        48.07 o                         
  10   5  10        127.51        102.34        46.05 o                         
   0   6  10         64.46        132.72        39.59 o                         
   1   6  10         44.63         45.90        72.46 o                         
   2   6  10        346.55        372.64        38.57 o                         
   3   6  10       1935.86       1980.43        75.41 o                         
   4   6  10        586.13        586.32        86.34 o                         
   5   6  10        333.12        282.73        53.34 o                         
   6   6  10        152.88        158.93        40.71 o                         
   7   6  10        743.29        709.77        64.67 o                         
   8   6  10        223.94        226.34        43.59 o                         
   9   6  10        175.57        113.75        46.48 o                         
  10   6  10        209.02        116.20        47.06 o                         
   1   7  10        634.25        697.95       133.09 o                         
   2   7  10        162.28        240.29        68.42 o                         
   3   7  10        640.61        762.10       104.51 o                         
   4   7  10        338.83        340.00        27.99 o                         
   5   7  10        155.94        156.60        30.51 o                         
   6   7  10        152.02         79.83        41.00 o                         
   7   7  10        657.28        594.72        53.70 o                         
   8   7  10        167.37        195.88        47.49 o                         
   9   7  10          7.02         31.47        43.59 o                         
  10   7  10         54.49         14.72        47.78 o                         
   2   8  10        277.40        234.71        54.28 o                         
   3   8  10         69.00        109.50        50.74 o                         
   4   8  10         50.31         78.27        39.10 o                         
   5   8  10        408.53        363.48        35.35 o                         
   6   8  10        162.08        135.11        45.33 o                         
   7   8  10        543.36        380.79        50.52 o                         
   8   8  10        286.81        195.74        49.94 o                         
   9   8  10         21.24          9.24        46.48 o                         
   4   9  10         49.50         99.02        49.37 o                         
   5   9  10        928.70        907.10       122.77 o                         
   6   9  10        371.15        348.60        52.83 o                         
   7   9  10        117.49         65.97        48.65 o                         
   8   9  10        184.05         96.57        51.24 o                         
  -1  -7  11         92.04         60.19        62.65 o                         
   0  -7  11        313.84        316.41        67.41 o                         
   1  -7  11        170.89        190.97        62.50 o                         
  -3  -6  11         71.20          1.88        66.26 o                         
  -2  -6  11        271.27        226.92        67.56 o                         
  -1  -6  11        198.81        200.65        62.65 o                         
   0  -6  11        314.13        306.60        65.39 o                         
   1  -6  11        127.26         92.67        55.43 o                         
   2  -6  11         73.80        104.65        57.60 o                         
   3  -6  11         55.37          5.77        53.70 o                         
  -3  -5  11        267.45        222.01        73.76 o                         
  -2  -5  11        407.44        387.15        71.16 o                         
  -1  -5  11        345.13        376.03        67.41 o                         
   0  -5  11         34.05        -17.61        50.96 o                         
   1  -5  11         20.88        -50.52        50.52 o                         
   2  -5  11        399.54        398.12        62.21 o                         
   3  -5  11        285.42        328.83        61.93 o                         
   4  -5  11         11.69         -6.06        50.52 o                         
   5  -5  11        182.33        180.15        55.86 o                         
  -4  -4  11        442.78        234.13        81.12 o                         
  -3  -4  11        390.50        199.49        73.19 o                         
  -2  -4  11        112.22         87.19        63.66 o                         
  -1  -4  11        422.46        370.11        64.81 o                         
   0  -4  11          8.78        -47.64        47.64 o                         
   1  -4  11        413.47        397.97        59.62 o                         
   2  -4  11        383.86        446.76        60.77 o                         
   3  -4  11        240.75        290.29        54.71 o                         
   4  -4  11         37.31         28.29        47.92 o                         
   5  -4  11         30.02         14.43        47.06 o                         
   6  -4  11         72.42         90.07        47.49 o                         
  -4  -3  11        308.51        309.50       118.94 o                         
  -3  -3  11        103.96         30.83        80.04 o                         
  -2  -3  11         11.42        -24.04        98.01 o                         
  -1  -3  11          2.26         16.11        32.48 o                         
   0  -3  11       1427.63       1516.45        60.32 o                         
   1  -3  11        883.58        977.41        52.48 o                         
   2  -3  11        307.90        272.14        30.59 o                         
   3  -3  11        380.45        414.72        56.44 o                         
   4  -3  11         52.04         49.08        44.32 o                         
   5  -3  11        153.37        186.79        49.37 o                         
   6  -3  11        124.36        156.62        45.76 o                         
   7  -3  11         14.09        110.43        40.42 o                         
  -4  -2  11         75.88         52.78        45.14 o                         
  -3  -2  11         57.39         41.33        88.85 o                         
  -2  -2  11         77.83         45.70        43.16 o                         
  -1  -2  11        220.94        239.87        53.05 o                         
   0  -2  11        686.20        736.17        50.38 o                         
   1  -2  11       1258.97       1355.28        58.92 o                         
   2  -2  11         25.82         28.40        39.48 o                         
   3  -2  11          1.24         18.53        40.92 o                         
   4  -2  11         84.04         64.24        44.03 o                         
   5  -2  11       1142.11       1106.01        75.78 o                         
   6  -2  11        270.64        286.25        45.90 o                         
   7  -2  11        207.83        220.13        44.60 o                         
  -3  -1  11         18.17        -32.56        51.17 o                         
  -2  -1  11        331.34        315.74        44.18 o                         
  -1  -1  11        823.97        826.63        57.23 o                         
   0  -1  11        330.04        317.60        38.68 o                         
   1  -1  11        217.53        251.98        34.61 o                         
   2  -1  11        180.55        207.17        31.80 o                         
   3  -1  11        318.27        333.24        32.36 o                         
   4  -1  11        186.70        136.70        44.60 o                         
   5  -1  11        744.77        834.63        71.89 o                         
   6  -1  11          0.90         21.36        35.22 o                         
   7  -1  11         57.80         74.05        39.98 o                         
   8  -1  11          7.11          5.49        41.72 o                         
  -3   0  11         22.83         72.37        60.92 o                         
  -2   0  11        404.54        428.72        47.26 o                         
  -1   0  11       1275.28       1346.38       150.48 o                         
   0   0  11          1.40        -32.35        76.43 o                         
   1   0  11         13.68        -18.44        47.13 o                         
   2   0  11        840.53        831.84        55.70 o                         
   3   0  11        839.11        897.68        52.73 o                         
   4   0  11        444.87        463.43        34.92 o                         
   5   0  11        649.71        712.22        70.44 o                         
   6   0  11        191.23        243.19        32.60 o                         
   7   0  11         97.64         87.91        39.84 o                         
   8   0  11         17.93         53.84        42.29 o                         
   9   0  11        113.58        112.02        46.91 o                         
  -3   1  11        499.55        507.88        50.98 o                         
  -2   1  11        186.42        204.33        42.31 o                         
  -1   1  11        458.16        508.57        80.69 o                         
   0   1  11          2.17        -34.23        34.23 o                         
   1   1  11        401.02        373.32        39.46 o                         
   2   1  11        503.34        471.70        37.80 o                         
   3   1  11       1089.77       1109.69        56.77 o                         
   4   1  11         31.57         13.65        21.66 o                         
   5   1  11         75.11         75.50        27.15 o                         
   6   1  11         90.06         65.10        36.95 o                         
   7   1  11        798.44        687.54        66.26 o                         
   8   1  11          5.55         18.48        40.56 o                         
   9   1  11          2.89        -23.38        41.14 o                         
  -2   2  11          5.38         53.84        66.18 o                         
  -1   2  11          9.72         48.13        37.43 o                         
   0   2  11        402.97        404.63        42.54 o                         
   1   2  11        699.50        771.31        77.15 o                         
   2   2  11         38.63         45.43        23.31 o                         
   3   2  11        351.79        407.28        28.31 o                         
   4   2  11         25.15         21.83        22.37 o                         
   5   2  11        361.46        312.38        26.10 o                         
   6   2  11        105.63        115.62        41.72 o                         
   7   2  11        112.52        171.34        41.86 o                         
   8   2  11         28.93        -33.06        41.28 o                         
   9   2  11         12.33          6.06        41.57 o                         
  -2   3  11         10.07         44.35        60.34 o                         
  -1   3  11        249.22        277.45        42.13 o                         
   0   3  11        518.32        572.47        45.37 o                         
   1   3  11       1323.33       1480.48        56.04 o                         
   2   3  11          9.44         -6.99        23.26 o                         
   3   3  11         18.11         30.24        23.47 o                         
   4   3  11        204.42        196.80        25.68 o                         
   5   3  11        999.34        919.73        41.26 o                         
   6   3  11         31.40         46.62        37.10 o                         
   7   3  11        356.49        304.29        47.20 o                         
   8   3  11          5.77         10.39        38.83 o                         
   9   3  11         91.23         55.72        43.59 o                         
  10   3  11          2.23        -42.58        42.58 o                         
  -1   4  11        366.74        411.57        98.59 o                         
   0   4  11         18.33         64.88        40.13 o                         
   1   4  11        308.34        356.03        39.95 o                         
   2   4  11          1.47          3.81        25.19 o                         
   3   4  11        296.07        311.78        31.54 o                         
   4   4  11         44.75         51.60        23.08 o                         
   5   4  11        439.96        471.00        28.70 o                         
   6   4  11          4.32        -13.28        35.51 o                         
   7   4  11         59.76         20.64        39.98 o                         
   8   4  11         65.16         53.41        41.72 o                         
   9   4  11         82.13         57.02        43.59 o                         
  10   4  11          1.49        -43.30        44.03 o                         
   0   5  11         81.02        131.81        84.81 o                         
   1   5  11         21.74         17.22        34.99 o                         
   2   5  11        160.23        181.55        62.14 o                         
   3   5  11        428.79        492.26        30.49 o                         
   4   5  11        309.44        304.99        27.50 o                         
   5   5  11        476.69        438.00        34.80 o                         
   6   5  11          2.67          7.51        39.12 o                         
   7   5  11        272.24        303.57        47.78 o                         
   8   5  11         23.12         10.68        41.28 o                         
   9   5  11        106.26         46.34        44.03 o                         
  10   5  11          0.33        -31.61        43.88 o                         
   1   6  11         45.80        100.09        49.80 o                         
   2   6  11          2.45         62.96        35.27 o                         
   3   6  11        646.36        656.45        55.16 o                         
   4   6  11         17.80         21.30        34.38 o                         
   5   6  11         14.16         -1.84        28.10 o                         
   6   6  11         90.12         73.37        35.58 o                         
   7   6  11        321.77        317.28        49.94 o                         
   8   6  11         20.63        -41.57        41.57 o                         
   9   6  11        140.90        140.89        46.05 o                         
   2   7  11         25.77         55.28        37.17 o                         
   3   7  11        114.69        184.21        70.37 o                         
   4   7  11         17.24         22.82        27.70 o                         
   5   7  11        225.10        182.57        52.76 o                         
   6   7  11         40.19         15.50        45.04 o                         
   7   7  11        293.77        270.22        48.36 o                         
   8   7  11          2.46         19.78        44.32 o                         
   9   7  11         47.53         44.89        47.92 o                         
   3   8  11         77.96         64.09        52.40 o                         
   4   8  11          1.77        -14.29        47.78 o                         
   5   8  11        188.92        151.34        46.19 o                         
   6   8  11         21.25         21.95        40.56 o                         
   7   8  11         65.35         90.51        46.19 o                         
   8   8  11          1.79        -44.60        44.60 o                         
   0  -6  12         10.83         -6.35        60.05 o                         
   1  -6  12          0.80        -38.40        59.62 o                         
  -2  -5  12        245.66        224.90        73.47 o                         
  -1  -5  12        306.64        313.38        70.88 o                         
   0  -5  12        223.52        172.35        62.07 o                         
   1  -5  12         98.69         53.55        58.32 o                         
   2  -5  12        279.08        345.72        65.53 o                         
   3  -5  12        172.23         69.00        56.01 o                         
   4  -5  12          6.16        -52.40        52.40 o                         
  -2  -4  12         59.20        -68.85        68.85 o                         
  -1  -4  12          2.88        -26.13        61.35 o                         
   0  -4  12         40.81         -3.46        58.17 o                         
   1  -4  12         41.36         19.63        54.71 o                         
   2  -4  12         58.99         57.16        54.28 o                         
   3  -4  12         44.76         18.77        53.12 o                         
   4  -4  12         24.94         -7.65        50.52 o                         
   5  -4  12         51.55          8.81        51.10 o                         
  -2  -3  12         14.69         46.77        48.50 o                         
  -1  -3  12         40.68         25.91        36.28 o                         
   0  -3  12        525.87        605.49        81.85 o                         
   1  -3  12        128.96        127.03        33.41 o                         
   2  -3  12         51.50          0.72        50.67 o                         
   3  -3  12         21.06         10.25        49.80 o                         
   4  -3  12        224.01        254.49        57.31 o                         
   5  -3  12        324.89        339.80        57.02 o                         
   6  -3  12          5.02         29.74        45.18 o                         
  -2  -2  12         62.20          5.47        58.53 o                         
  -1  -2  12        128.90        164.32        81.20 o                         
   0  -2  12         31.34         35.22        35.25 o                         
   1  -2  12         78.07        103.12        49.22 o                         
   2  -2  12        192.76        225.45        34.99 o                         
   3  -2  12          3.26         17.02        28.97 o                         
   4  -2  12        102.03        140.60        50.52 o                         
   5  -2  12         44.25          8.66        45.04 o                         
   6  -2  12        165.08        181.59        49.37 o                         
   7  -2  12          9.80         53.41        41.86 o                         
  -2  -1  12        284.09        292.38        48.11 o                         
  -1  -1  12        220.03        245.81        50.31 o                         
   0  -1  12         17.58        -31.52       108.55 o                         
   1  -1  12         16.97          6.11        47.13 o                         
   2  -1  12         74.31         76.16        60.99 o                         
   3  -1  12        127.06        153.37        32.58 o                         
   4  -1  12         36.85         -1.44        46.91 o                         
   5  -1  12         11.14        -43.30        43.30 o                         
   6  -1  12        270.53        269.75        36.45 o                         
   7  -1  12        133.34        154.02        44.17 o                         
  -2   0  12         63.11         49.45        50.67 o                         
  -1   0  12        214.56        210.43        80.11 o                         
   0   0  12        123.62         64.26        39.09 o                         
   1   0  12         15.75        -12.68        60.84 o                         
   2   0  12        109.21        116.83        34.96 o                         
   3   0  12        136.36        125.32        34.27 o                         
   4   0  12         11.89          3.66        44.24 o                         
   5   0  12         14.58        -44.75        45.76 o                         
   6   0  12        131.82        151.28        41.57 o                         
   7   0  12         90.08         44.60        43.02 o                         
   8   0  12         55.57         27.43        44.60 o                         
  -2   1  12         57.04         53.55        41.33 o                         
  -1   1  12         41.20         71.36        41.20 o                         
   0   1  12         33.85         18.27        57.52 o                         
   1   1  12         22.80         38.17        37.24 o                         
   2   1  12         14.60        -21.23        91.95 o                         
   3   1  12        184.05        149.65        57.88 o                         
   4   1  12        184.26        177.13        37.83 o                         
   5   1  12        136.21        138.20        31.46 o                         
   6   1  12          5.24         15.73        38.40 o                         
   7   1  12         70.53         55.72        43.74 o                         
   8   1  12         25.86        -12.27        44.32 o                         
  -1   2  12          0.78         62.14        80.91 o                         
   0   2  12        130.57        201.47        42.45 o                         
   1   2  12        212.40        270.76        29.63 o                         
   2   2  12         47.73         63.30        37.61 o                         
   3   2  12          2.11          4.33        33.92 o                         
   4   2  12        172.08        181.12        51.91 o                         
   5   2  12        118.28         63.02        41.11 o                         
   6   2  12          5.99         -3.46        39.12 o                         
   7   2  12          0.96         20.79        41.28 o                         
   8   2  12        186.45        162.54        47.78 o                         
   9   2  12         72.58         14.29        45.61 o                         
  -1   3  12          2.67         29.79        39.69 o                         
   0   3  12         17.58         63.41        39.26 o                         
   1   3  12        351.26        372.46        42.83 o                         
   2   3  12         40.61        112.31        27.60 o                         
   3   3  12          5.47        -11.22        24.79 o                         
   4   3  12        107.40        116.70        27.00 o                         
   5   3  12        285.63        302.14        29.30 o                         
   6   3  12         37.16         17.90        40.13 o                         
   7   3  12          4.76         16.74        40.56 o                         
   8   3  12         25.66        -19.20        41.00 o                         
   9   3  12        248.22        233.27        52.40 o                         
   0   4  12          1.23         63.96        72.68 o                         
   1   4  12          4.75         46.49        62.79 o                         
   2   4  12          7.75         25.45        44.32 o                         
   3   4  12         85.28         90.98        38.34 o                         
   4   4  12         38.90         44.10        25.73 o                         
   5   4  12          6.93         13.67        28.48 o                         
   6   4  12        202.01        241.93        44.60 o                         
   7   4  12        431.47        398.98        50.52 o                         
   8   4  12         23.30        -31.04        42.44 o                         
   9   4  12        174.90         85.45        50.23 o                         
   1   5  12          3.51         32.87        38.52 o                         
   2   5  12         65.22        127.47        37.93 o                         
   3   5  12        211.12        256.93        68.32 o                         
   4   5  12         64.87         89.87        41.66 o                         
   5   5  12         49.86         29.42        29.94 o                         
   6   5  12         23.27         31.84        31.84 o                         
   7   5  12        340.56        346.29        52.11 o                         
   8   5  12          1.61        -24.54        42.01 o                         
   9   5  12         45.09        -10.54        45.04 o                         
   2   6  12          6.05        101.84        39.41 o                         
   3   6  12        205.10        262.78       107.90 o                         
   4   6  12         75.91         79.22        27.46 o                         
   5   6  12        153.13        125.05        45.83 o                         
   6   6  12         36.42         46.60        32.11 o                         
   7   6  12         41.19         44.89        45.47 o                         
   8   6  12        130.75         93.54        46.62 o                         
   4   7  12          2.12         58.03        50.09 o                         
   5   7  12        133.24        153.00        34.66 o                         
   6   7  12          3.38          7.22        32.58 o                         
   7   7  12          6.45        -43.74        43.74 o                         
   8   7  12         89.76         79.39        50.09 o                         
   0  -4  13         74.06         22.09        67.84 o                         
   1  -4  13         83.88          8.66        62.79 o                         
   2  -4  13         82.43         63.23        61.64 o                         
   3  -4  13         24.70         13.86        57.45 o                         
  -1  -3  13          1.09        -74.20        74.20 o                         
   0  -3  13         31.41        -27.72        67.12 o                         
   1  -3  13          0.65        -60.48        60.48 o                         
   2  -3  13        149.75        109.71        63.08 o                         
   3  -3  13         53.22         43.59        56.01 o                         
   4  -3  13        169.28        253.91        62.50 o                         
   5  -3  13          7.40         27.28        55.57 o                         
  -1  -2  13         13.18        -48.36       136.92 o                         
   0  -2  13         42.09         15.59        79.90 o                         
   1  -2  13          6.23        -10.02        80.55 o                         
   2  -2  13        139.26        200.39        52.83 o                         
   3  -2  13         12.33        -16.83        31.88 o                         
   4  -2  13          0.99        -44.89        54.42 o                         
   5  -2  13         61.59         36.95        52.98 o                         
  -1  -1  13          0.39        -31.16        76.58 o                         
   0  -1  13        119.20         62.41        56.95 o                         
   1  -1  13          6.51        -50.51        92.46 o                         
   2  -1  13         43.63         21.16        47.64 o                         
   3  -1  13         11.09         34.05        46.70 o                         
   4  -1  13         54.74        -53.12        53.12 o                         
   5  -1  13         22.91         26.42        53.84 o                         
   6  -1  13        312.35        335.18        46.19 o                         
  -1   0  13         35.34         26.68        43.87 o                         
   0   0  13        112.23         96.03        60.55 o                         
   1   0  13         29.58        -30.65        88.34 o                         
   2   0  13         20.03         -4.51        68.28 o                         
   3   0  13          0.35        -66.76        66.76 o                         
   4   0  13        626.49        606.27        44.56 o                         
   5   0  13         69.68        152.52        82.78 o                         
   6   0  13        144.84        203.53        45.61 o                         
   7   0  13        176.37        148.82        49.22 o                         
   0   1  13        134.47        152.06        44.59 o                         
   1   1  13          1.58        -81.06        94.26 o                         
   2   1  13         58.80         17.57        52.54 o                         
   3   1  13          0.14         -8.10        47.74 o                         
   4   1  13        386.52        424.14        31.59 o                         
   5   1  13        142.23        117.12        63.66 o                         
   6   1  13         21.12         -4.33        41.57 o                         
   7   1  13         20.52         -9.38        45.76 o                         
   8   1  13        209.34        232.11        51.82 o                         
   0   2  13        181.32        205.26        44.27 o                         
   1   2  13         68.77        100.53        41.55 o                         
   2   2  13         52.08         56.98        46.62 o                         
   3   2  13         56.36         39.80        28.13 o                         
   4   2  13        212.77        215.63        34.20 o                         
   5   2  13        119.66        106.58        28.03 o                         
   6   2  13         24.39          9.24        43.45 o                         
   7   2  13         18.68         33.63        45.18 o                         
   8   2  13        540.07        441.42        56.87 o                         
   1   3  13          2.99         73.32        40.75 o                         
   2   3  13        240.27        278.69        32.31 o                         
   3   3  13         90.86        122.14        30.39 o                         
   4   3  13          6.79         10.30        27.65 o                         
   5   3  13         57.43         39.47        31.33 o                         
   6   3  13        289.80        284.66        49.66 o                         
   7   3  13        123.27        128.04        49.22 o                         
   8   3  13         64.21         42.73        45.33 o                         
   2   4  13        349.96        358.80        46.62 o                         
   3   4  13        170.95        258.87        31.74 o                         
   4   4  13          1.86         -4.05        35.55 o                         
   5   4  13          3.77         38.14        36.95 o                         
   6   4  13        770.28        764.62        63.37 o                         
   7   4  13        311.00        261.13        50.09 o                         
   8   4  13         58.08         16.46        47.20 o                         
   3   5  13        173.49        262.36        69.87 o                         
   4   5  13        134.08        192.68        78.96 o                         
   5   5  13         59.17         28.90        43.67 o                         
   6   5  13         75.90        107.45        62.43 o                         
   7   5  13        219.17        175.10        51.24 o                         
   8   5  13          5.50          9.82        48.36 o                         
   4   6  13        205.68        205.18        51.49 o                         
   5   6  13        482.98        470.70        41.54 o                         
   6   6  13        131.50        105.20        35.96 o                         
   7   6  13         71.93        -14.58        46.05 o                         
   2  -2  14        300.87        262.84        48.43 o                         
   3  -2  14         54.19         25.81        56.15 o                         
   4  -2  14          8.27        -59.76        59.76 o                         
   1  -1  14        126.77         63.86        96.21 o                         
   2  -1  14        414.22        398.99        65.03 o                         
   3  -1  14         15.94        -59.99        67.27 o                         
   4  -1  14         46.76        -62.79        62.79 o                         
   5  -1  14         16.85        -15.01        60.19 o                         
   1   0  14         77.65         52.04        46.99 o                         
   2   0  14         71.99        -26.66        73.98 o                         
   3   0  14          2.79        -27.05       119.59 o                         
   4   0  14        364.99        378.69       103.21 o                         
   5   0  14        291.58        265.80        67.70 o                         
   6   0  14        160.14        172.35        46.05 o                         
   2   1  14        163.98        154.28        65.59 o                         
   3   1  14        112.14         90.16        65.82 o                         
   4   1  14        361.54        381.65        62.09 o                         
   5   1  14        233.77        171.28       146.23 o                         
   6   1  14         32.09         44.46        44.60 o                         
   2   2  14        468.58        478.95        37.60 o                         
   3   2  14        203.89        215.91        37.88 o                         
   4   2  14        637.39        662.82        39.10 o                         
   5   2  14        292.88        319.28        38.93 o                         
   6   2  14         34.21          2.74        46.05 o                         
   3   3  14        300.96        318.42        34.62 o                         
   4   3  14         30.66         35.98        30.36 o                         
   5   3  14          0.22         -4.79        32.49 o                         
   6   3  14        330.86        333.01        55.57 o                         
   4   4  14          0.04         27.39        36.47 o                         
   5   4  14          0.48        -43.16        43.16 o                         
   6   4  14        441.40        449.65        57.60 o                         
                                                                                
