# Supplementary material for: Two CuII complexes of 3,4,5-tri­methyl-1H-pyrazole
Source: Acta Crystallogr E Crystallogr Commun. 2018 Feb 16;74(Pt 3):357–62. doi: 10.1107/S2056989018002359 (PMC5947803; doi:10.1107/S2056989018002359)
Supplement: Supplementary file 4 [file e-74-00357-2sup3.hkl]

data_2                                                                          
_shelx_title ' dtra182_p1 in P1                 New: I2/a'                      
_shelx_refln_list_code          4                                               
_shelx_F_calc_maximum      317.81                                               
_exptl_crystal_F_000      1364.00                                               
_reflns_d_resolution_high  0.7688                                               
                                                                                
loop_                                                                           
 _space_group_symop_operation_xyz                                               
 'x, y, z'                                                                      
 '-x+1/2, y, -z'                                                                
 'x+1/2, y+1/2, z+1/2'                                                          
 '-x+1, y+1/2, -z+1/2'                                                          
 '-x, -y, -z'                                                                   
 'x-1/2, -y, z'                                                                 
 '-x+1/2, -y+1/2, -z+1/2'                                                       
 'x, -y+1/2, z+1/2'                                                             
                                                                                
_cell_length_a    20.1070                                                       
_cell_length_b     7.8939                                                       
_cell_length_c    20.4720                                                       
_cell_angle_alpha  90.000                                                       
_cell_angle_beta  102.651                                                       
_cell_angle_gamma  90.000                                                       
                                                                                
_shelx_F_squared_multiplier     1.000                                           
                                                                                
loop_                                                                           
 _refln_index_h                                                                 
 _refln_index_k                                                                 
 _refln_index_l                                                                 
 _refln_F_squared_calc                                                          
 _refln_F_squared_meas                                                          
 _refln_F_squared_sigma                                                         
 _refln_observed_status                                                         
   4   0   0      18231.94      20195.18       284.20 o                         
   6   0   0       6008.02       5700.62        99.82 o                         
   8   0   0      18105.06      19087.42       468.29 o                         
  10   0   0      16750.09      17254.81       217.22 o                         
  12   0   0      14600.72      14188.68       189.15 o                         
  14   0   0        608.29        486.18        46.07 o                         
  16   0   0       2295.07       2345.99        91.13 o                         
  18   0   0       2361.13       2271.72       101.69 o                         
  20   0   0       2985.95       3191.21       121.93 o                         
  22   0   0       5961.57       5995.08       164.03 o                         
  24   0   0       1651.69       1708.96       107.06 o                         
   3   1   0         25.44          5.96        15.45 o                         
   5   1   0       1558.63       1734.30        35.78 o                         
   7   1   0        848.61        964.96        35.71 o                         
   9   1   0        447.95        408.04        25.62 o                         
  11   1   0         57.77         26.18        24.51 o                         
  13   1   0        820.35        851.68        37.83 o                         
  15   1   0        221.69        164.95        32.05 o                         
  17   1   0         56.28         91.56        36.91 o                         
  19   1   0        676.95        690.07        48.18 o                         
  21   1   0        861.00        831.04        55.87 o                         
  23   1   0        178.03        209.04        55.42 o                         
  25   1   0          9.65         55.28        66.24 o                         
   0   2   0      61803.11      70429.71      1123.57 o                         
   2   2   0        525.98        523.33        36.87 o                         
   4   2   0       9983.56      12617.35       194.07 o                         
   6   2   0       8460.80       8754.27       149.93 o                         
   8   2   0       7562.38       7404.94        84.84 o                         
  10   2   0      15175.41      14634.49       158.06 o                         
  12   2   0       1101.28        869.29        69.45 o                         
  14   2   0         97.80        108.98        31.29 o                         
  16   2   0        280.37        240.53        38.01 o                         
  18   2   0       7942.59       7974.81       140.44 o                         
  20   2   0       1518.03       1653.04        71.54 o                         
  22   2   0       1137.58       1201.83        94.74 o                         
  24   2   0        266.77        232.43        71.43 o                         
   1   3   0       1714.13       2050.87       103.34 o                         
   3   3   0       4158.45       4975.16       137.48 o                         
   5   3   0       8007.29       9600.08       135.87 o                         
   7   3   0        164.36        152.78        28.47 o                         
   9   3   0        527.54        593.57        35.71 o                         
  11   3   0       1570.34       1665.66        69.49 o                         
  13   3   0         29.10        -24.46        35.96 o                         
  15   3   0       1696.21       1633.56        83.39 o                         
  17   3   0        877.84        912.28        69.54 o                         
  19   3   0          0.63         27.09        57.34 o                         
  21   3   0        335.90        334.22        66.61 o                         
  23   3   0        475.36        505.34        88.96 o                         
   0   4   0      20187.02      21046.06       427.73 o                         
   2   4   0      10203.34      10953.94       135.95 o                         
   4   4   0       3818.34       3767.08       122.85 o                         
   6   4   0        548.18        790.30        84.47 o                         
   8   4   0      10588.37      11423.55       416.87 o                         
  10   4   0      10014.41      10900.69       280.56 o                         
  12   4   0       5707.05       5664.79       100.63 o                         
  14   4   0        604.29        768.15        53.20 o                         
  16   4   0        170.96        139.07        50.48 o                         
  18   4   0       3653.24       3637.76       260.74 o                         
  20   4   0       1562.33       1689.92        86.80 o                         
  22   4   0        366.33        340.33        94.37 o                         
   1   5   0        954.57        748.86       123.79 o                         
   3   5   0       2827.60       2736.48        53.52 o                         
   5   5   0         36.26         47.19        36.46 o                         
   7   5   0          2.26         -7.16        38.66 o                         
   9   5   0        692.26        589.08        43.81 o                         
  11   5   0        885.34        858.14        51.14 o                         
  13   5   0         39.72         35.13        47.71 o                         
  15   5   0         13.73        -22.06        51.02 o                         
  17   5   0         76.20         14.06        59.54 o                         
  19   5   0         38.75         58.95        64.34 o                         
  21   5   0         19.65         63.31        81.70 o                         
   0   6   0      17234.04      17567.35       376.10 o                         
   2   6   0       3468.78       3525.08       170.85 o                         
   4   6   0         84.36         94.47        30.73 o                         
   6   6   0       2171.05       2446.10       188.19 o                         
   8   6   0       3018.35       3515.44       165.59 o                         
  10   6   0       3889.36       4254.82       188.19 o                         
  12   6   0       3360.72       3645.08       187.06 o                         
  14   6   0       2597.15       2817.76       104.74 o                         
  16   6   0        104.04         64.91        60.67 o                         
  18   6   0        112.30         56.63        82.64 o                         
  20   6   0        421.19        317.71        86.72 o                         
   1   7   0       1040.66        780.57       103.25 o                         
   3   7   0       3164.29       3283.32       148.72 o                         
   5   7   0        353.66        522.52        42.25 o                         
   7   7   0        594.58        582.96        93.48 o                         
   9   7   0        432.58        536.93        61.13 o                         
  11   7   0        604.22        590.10        61.28 o                         
  13   7   0        374.39        467.07        63.63 o                         
  15   7   0        376.88        370.09        67.69 o                         
  17   7   0        109.46        198.91       177.50 o                         
   0   8   0       2135.54       2411.49       293.93 o                         
   2   8   0         10.34         53.34       131.83 o                         
   4   8   0        362.69        288.37       138.41 o                         
   6   8   0       5458.74       5166.75       806.99 o                         
   8   8   0       2956.60       3245.03       417.12 o                         
  10   8   0        783.24        903.56       106.28 o                         
  12   8   0       1708.59       1744.35       154.27 o                         
  14   8   0       1313.76       1423.40       110.07 o                         
   1   9   0         13.74         24.76       149.94 o                         
   3   9   0         38.11         25.90       173.83 o                         
   5   9   0        581.81        746.23       169.77 o                         
   7   9   0        444.01        456.50       155.60 o                         
   9   9   0        109.76        -44.96       145.80 o                         
  11   9   0       1084.39       1311.38       110.52 o                         
   0  10   0        177.49         69.53       251.79 o                         
   2  10   0        636.81        566.25       188.01 o                         
   4  10   0        572.19        479.58       184.61 o                         
 -24   1   1       1887.01       1751.98        85.55 o                         
 -22   1   1       3227.52       3433.82        95.90 o                         
 -20   1   1       1256.78       1385.40        58.64 o                         
 -18   1   1       1705.90       1621.70        67.87 o                         
 -16   1   1        316.20        436.63        38.78 o                         
 -14   1   1       1719.30       1700.50        51.00 o                         
 -12   1   1       7542.42       6591.06        77.02 o                         
 -10   1   1      11322.99      11082.44       114.25 o                         
  -8   1   1        370.55        267.25        22.11 o                         
  -6   1   1        103.61        165.83        33.42 o                         
  -4   1   1      27897.85      29838.52       278.99 o                         
  -2   1   1       9683.77      11061.90       243.36 o                         
   2   1   1      24058.66      27165.52       573.76 o                         
   4   1   1        155.78        248.13        19.71 o                         
   6   1   1         85.97         74.13        21.56 o                         
   8   1   1        378.72        244.68        23.70 o                         
  10   1   1      11452.04      10710.54       113.35 o                         
  12   1   1       2039.90       1975.75        52.90 o                         
  14   1   1       1537.53       1353.72        55.19 o                         
  16   1   1       3114.17       3120.53        70.33 o                         
  18   1   1       2228.10       2276.58        75.37 o                         
  20   1   1        751.49        795.54        53.53 o                         
  22   1   1       3574.24       3530.71        99.25 o                         
  24   1   1       2043.64       2015.30        79.81 o                         
 -25   2   1         49.97         16.25        69.49 o                         
 -23   2   1         42.84        116.99        60.40 o                         
 -21   2   1       1308.21       1347.24        61.41 o                         
 -19   2   1         74.40         56.19        42.04 o                         
 -17   2   1        102.81         97.99        37.19 o                         
 -15   2   1       1634.52       1737.24        56.97 o                         
 -13   2   1       2579.44       2739.86        58.48 o                         
 -11   2   1       1765.44       1984.26        45.57 o                         
  -9   2   1        735.43        638.04        36.83 o                         
  -7   2   1       1490.07       1401.20        44.09 o                         
  -5   2   1        719.94        864.51        64.71 o                         
  -3   2   1         91.93        181.67        40.03 o                         
  -1   2   1       3728.20       4285.26        77.12 o                         
   1   2   1       3832.08       3843.70        73.03 o                         
   3   2   1      10302.89      12617.99       188.79 o                         
   5   2   1       5045.82       5958.62       197.42 o                         
   7   2   1       5185.91       5537.96        94.12 o                         
   9   2   1       7155.44       7623.40        88.38 o                         
  11   2   1       3084.69       3079.09        67.21 o                         
  13   2   1       1058.91       1068.66        45.29 o                         
  15   2   1        169.42        144.11        36.12 o                         
  17   2   1        307.26        332.30        42.99 o                         
  19   2   1          9.01         24.70        43.63 o                         
  21   2   1        534.07        487.21        54.33 o                         
  23   2   1        415.15        438.20        63.04 o                         
 -24   3   1       1800.19       1952.09       169.09 o                         
 -22   3   1       1657.10       1617.61       105.14 o                         
 -20   3   1       1188.30       1178.39        70.88 o                         
 -18   3   1       5123.39       5204.87       152.82 o                         
 -16   3   1        592.19        767.75        52.91 o                         
 -14   3   1       1239.68       1195.76        57.95 o                         
 -12   3   1      14392.83      14771.34       265.80 o                         
 -10   3   1       5163.57       5620.47        86.58 o                         
  -8   3   1       5053.77       5574.80       168.90 o                         
  -6   3   1       1780.13       1780.68        86.97 o                         
  -4   3   1      20709.63      23293.29       282.53 o                         
  -2   3   1      17783.39      19773.51       242.12 o                         
   0   3   1      17852.86      19949.64       233.74 o                         
   2   3   1       1833.00       1875.93        59.09 o                         
   4   3   1      22373.17      24198.68       349.70 o                         
   6   3   1      11550.98      13377.31       179.56 o                         
   8   3   1       6598.43       6831.27       207.94 o                         
  10   3   1      14259.99      14338.71       266.91 o                         
  12   3   1       9624.33       9874.81       306.13 o                         
  14   3   1       1851.83       1585.70        75.42 o                         
  16   3   1       1364.66       1487.39        76.78 o                         
  18   3   1       3918.67       4035.39       114.35 o                         
  20   3   1       1290.55       1399.08        65.90 o                         
  22   3   1        987.95        962.89        67.27 o                         
  24   3   1       2124.53       1937.19       134.78 o                         
 -23   4   1         77.00        142.96        84.04 o                         
 -21   4   1        568.68        512.68        82.15 o                         
 -19   4   1        218.37        217.37        60.10 o                         
 -17   4   1         95.44        128.66        50.07 o                         
 -15   4   1        185.05        219.01        46.98 o                         
 -13   4   1          1.30         16.01        40.60 o                         
 -11   4   1       1729.87       2034.81        67.57 o                         
  -9   4   1        303.05        256.93        33.69 o                         
  -7   4   1        845.81       1070.73        87.99 o                         
  -5   4   1          1.88        -33.49        47.97 o                         
  -3   4   1       1431.38       1499.16       113.48 o                         
  -1   4   1         65.72         30.42        33.74 o                         
   1   4   1       1492.41       1543.33        94.63 o                         
   3   4   1       3670.82       4836.10        99.60 o                         
   5   4   1        543.78        790.08        55.20 o                         
   7   4   1       1307.82       1626.77        82.72 o                         
   9   4   1        354.10        328.87        37.14 o                         
  11   4   1        653.10        754.95        46.49 o                         
  13   4   1       3166.47       3378.75       113.13 o                         
  15   4   1        829.19        801.16        57.59 o                         
  17   4   1       1073.93       1151.11        74.34 o                         
  19   4   1          9.06          8.19        66.37 o                         
  21   4   1         54.30         -9.63        68.46 o                         
  23   4   1         10.25         54.43        87.57 o                         
 -22   5   1       1201.15       1281.84       100.54 o                         
 -20   5   1         11.03         31.46        92.84 o                         
 -18   5   1        913.90        891.78        69.56 o                         
 -16   5   1        298.35        251.31        54.83 o                         
 -14   5   1        878.13       1103.23        60.20 o                         
 -12   5   1       6945.83       7173.62       119.39 o                         
 -10   5   1       5732.98       6267.73       240.15 o                         
  -8   5   1        164.82        115.21        40.80 o                         
  -6   5   1       3258.53       3893.08       173.41 o                         
  -4   5   1       2423.72       2611.47        71.88 o                         
  -2   5   1       4830.13       5048.62       229.40 o                         
   0   5   1       7094.61       7113.29       112.63 o                         
   2   5   1       3639.22       3260.92        58.98 o                         
   4   5   1       2854.51       3183.50        97.98 o                         
   6   5   1       2195.75       2315.16       106.67 o                         
   8   5   1         38.53        121.75        44.74 o                         
  10   5   1       4638.47       4769.47       170.27 o                         
  12   5   1       2658.52       2818.81        91.65 o                         
  14   5   1       1778.28       1911.04        91.43 o                         
  16   5   1        525.55        716.32        88.63 o                         
  18   5   1        412.75        527.61        75.44 o                         
  20   5   1        205.86        221.74        70.85 o                         
 -19   6   1        895.33        908.01       118.92 o                         
 -17   6   1        572.60        629.92        73.36 o                         
 -15   6   1        229.85        209.78        58.50 o                         
 -13   6   1        165.04        235.74        53.40 o                         
 -11   6   1       2120.23       2246.70       115.39 o                         
  -9   6   1          8.09        106.96        52.03 o                         
  -7   6   1        841.85       1133.11       154.34 o                         
  -5   6   1       3481.52       3787.63       101.43 o                         
  -3   6   1       3128.76       2960.06       139.98 o                         
  -1   6   1       2460.47       1784.39       137.48 o                         
   1   6   1        517.57        401.64        80.64 o                         
   3   6   1       1466.19       1406.18        59.31 o                         
   5   6   1        201.77        215.29        63.56 o                         
   7   6   1        288.18        321.58        57.02 o                         
   9   6   1          2.30         84.22        61.43 o                         
  11   6   1        463.37        581.18        52.89 o                         
  13   6   1        356.84        486.63        59.73 o                         
  15   6   1        221.03        193.68        60.91 o                         
  17   6   1        344.13        371.43        83.57 o                         
  19   6   1        221.12        263.88        92.51 o                         
 -18   7   1        301.79        297.19        83.72 o                         
 -16   7   1       2189.81       2420.54       136.66 o                         
 -14   7   1        898.15       1007.77        94.58 o                         
 -12   7   1       4602.79       5013.81       157.19 o                         
 -10   7   1       2891.15       3570.06       123.50 o                         
  -8   7   1        162.85        228.38        60.67 o                         
  -6   7   1       1138.46       1335.12        96.20 o                         
  -4   7   1       4432.68       4362.20       219.61 o                         
  -2   7   1        235.31        -58.77       109.81 o                         
   0   7   1        998.42        620.05       107.63 o                         
   2   7   1       1479.39       1160.00        55.41 o                         
   4   7   1       1995.04       1986.22        90.27 o                         
   6   7   1       2476.84       2524.04       117.92 o                         
   8   7   1       4182.39       4392.43       172.95 o                         
  10   7   1       2355.09       2387.62        94.61 o                         
  12   7   1       1453.60       1618.36        87.03 o                         
  14   7   1        815.54        836.76        73.37 o                         
  16   7   1        919.60        976.74        78.20 o                         
  18   7   1          8.02        -13.30        90.25 o                         
 -15   8   1        261.14        197.65       105.24 o                         
 -13   8   1          2.33        -13.47        85.02 o                         
 -11   8   1        771.80        848.75        90.72 o                         
  -9   8   1        277.07        402.77        72.12 o                         
  -7   8   1        195.87         79.27       100.82 o                         
  -5   8   1         39.35        -67.90        67.90 o                         
  -3   8   1       1173.65        959.37       162.74 o                         
  -1   8   1        935.51        594.74       275.49 o                         
   1   8   1        492.91        273.95       117.94 o                         
   3   8   1        423.46        366.54        70.13 o                         
   5   8   1        483.11        452.74        74.18 o                         
   7   8   1        638.32        718.13        87.03 o                         
   9   8   1         77.41        109.00        68.44 o                         
  11   8   1         31.85         39.80        63.67 o                         
  13   8   1        603.64        591.87        74.58 o                         
  15   8   1        123.72        115.89        76.19 o                         
 -12   9   1        799.39        925.57       163.29 o                         
 -10   9   1       1287.07       1167.83       329.22 o                         
  -8   9   1        135.38         28.88       145.77 o                         
  -6   9   1        735.53        833.10       183.31 o                         
  -4   9   1       1512.71       1581.94       239.15 o                         
  -2   9   1        473.17        442.91       165.62 o                         
   0   9   1          8.08        113.92       154.41 o                         
   2   9   1       2721.22       2603.21       245.71 o                         
   4   9   1        907.81        957.44       172.35 o                         
   6   9   1        852.46        824.37       164.84 o                         
   8   9   1        611.58        677.98       162.96 o                         
  10   9   1        399.79        641.59       100.14 o                         
  -5  10   1         12.22          1.84       171.47 o                         
  -3  10   1         11.00         70.08       175.75 o                         
  -1  10   1        839.39        974.46       196.32 o                         
   1  10   1        927.68        980.04       198.15 o                         
   3  10   1        141.17        141.73       174.31 o                         
   5  10   1        351.96        368.91       177.57 o                         
 -24   0   2        387.56        398.77        83.18 o                         
 -22   0   2       5129.12       5239.73       145.47 o                         
 -20   0   2       1192.04       1643.97       104.88 o                         
 -18   0   2         90.18         92.84        67.08 o                         
 -16   0   2       5436.68       5817.92       114.48 o                         
 -14   0   2        927.64        789.98        46.18 o                         
 -12   0   2       2897.11       3010.47        84.29 o                         
 -10   0   2       9810.70      10125.87       139.52 o                         
  -8   0   2      75245.15      78457.17       885.54 o                         
  -6   0   2       1631.79       1666.57        46.50 o                         
  -4   0   2      34300.27      35947.67       354.69 o                         
   2   0   2       2343.20       2280.62        81.65 o                         
   4   0   2       6455.21       6431.44       214.39 o                         
   6   0   2      37250.85      36501.82       618.41 o                         
   8   0   2       7682.31       6916.87       124.35 o                         
  10   0   2       4709.72       4158.59        98.94 o                         
  12   0   2       6028.44       5713.87       122.75 o                         
  14   0   2       4450.30       4706.61       119.35 o                         
  16   0   2       8922.77       8839.17       153.19 o                         
  18   0   2       6330.19       6394.06       142.89 o                         
  20   0   2       8589.63       9003.36       179.74 o                         
  22   0   2       1478.44       1428.62        93.59 o                         
  24   0   2        137.33        146.32        86.37 o                         
 -25   1   2        123.74        114.99        65.19 o                         
 -23   1   2        591.18        610.71        62.69 o                         
 -21   1   2         13.00        -23.14        44.70 o                         
 -19   1   2        247.07        283.96        41.94 o                         
 -17   1   2         15.08         89.03        35.22 o                         
 -15   1   2        159.36        145.00        30.02 o                         
 -13   1   2        118.84         39.39        25.16 o                         
 -11   1   2       1807.31       1721.80        43.33 o                         
  -9   1   2       7777.80       8430.83        84.61 o                         
  -7   1   2       4890.97       4972.47        52.73 o                         
  -5   1   2      27325.75      31106.73       299.47 o                         
  -3   1   2         12.68         -0.15        16.18 o                         
  -1   1   2        347.25        307.33        27.98 o                         
   1   1   2       3095.99       2561.32       463.05 o                         
   3   1   2      27327.93      27905.26       470.63 o                         
   5   1   2         27.02         17.42        20.89 o                         
   7   1   2          0.83         30.90        23.25 o                         
   9   1   2        107.21         29.66        26.18 o                         
  11   1   2        938.68        903.11        41.73 o                         
  13   1   2         24.62         23.35        30.18 o                         
  15   1   2        424.20        392.65        38.90 o                         
  17   1   2        602.42        669.98        46.97 o                         
  19   1   2        383.50        333.72        47.46 o                         
  21   1   2        929.16        978.21        58.70 o                         
  23   1   2        201.16        194.42        58.00 o                         
 -24   2   2        319.70        361.94        68.68 o                         
 -22   2   2       5071.29       5083.87       203.71 o                         
 -20   2   2       1414.69       1353.39        59.13 o                         
 -18   2   2       1508.82       1589.55        67.61 o                         
 -16   2   2        689.38        826.90        40.00 o                         
 -14   2   2       1549.81       1546.17        50.91 o                         
 -12   2   2       3789.74       3796.38        54.75 o                         
 -10   2   2      13267.61      14197.02       143.48 o                         
  -8   2   2       2406.13       1999.91        69.59 o                         
  -6   2   2       2038.73       2361.39        95.82 o                         
  -4   2   2       1246.21       1547.74        86.69 o                         
  -2   2   2      58101.74      65444.39       787.64 o                         
   0   2   2      16868.96      17990.29       216.52 o                         
   2   2   2      11485.15      13149.98       419.90 o                         
   4   2   2       9547.26      10838.10       271.73 o                         
   6   2   2       3491.58       2917.60        62.95 o                         
   8   2   2       3307.62       2548.76        51.23 o                         
  10   2   2      10787.95       9914.93       191.69 o                         
  12   2   2       3810.02       3643.07       123.78 o                         
  14   2   2       2053.46       1854.41        68.57 o                         
  16   2   2         15.82        -28.30        38.86 o                         
  18   2   2       1354.85       1332.54        66.04 o                         
  20   2   2       2302.28       2192.85        85.39 o                         
  22   2   2        127.40        180.50        59.07 o                         
  24   2   2        492.32        452.96        68.73 o                         
 -23   3   2        801.40        828.76        88.48 o                         
 -21   3   2       1050.12       1097.33        84.93 o                         
 -19   3   2        628.53        646.17        69.95 o                         
 -17   3   2        234.68        202.86        42.06 o                         
 -15   3   2        464.88        499.89        42.05 o                         
 -13   3   2        685.12        718.84        60.77 o                         
 -11   3   2       3790.24       4503.41        78.05 o                         
  -9   3   2        329.83        552.74        34.34 o                         
  -7   3   2       1636.83       1610.74       185.99 o                         
  -5   3   2       6595.85       6965.06       109.44 o                         
  -3   3   2       1288.52       1393.34        70.88 o                         
  -1   3   2       7608.06       9084.65       107.38 o                         
   1   3   2       4387.86       4231.23        74.72 o                         
   3   3   2       3615.56       3660.27        74.08 o                         
   5   3   2       2310.77       2939.86        93.00 o                         
   7   3   2          8.97        -28.97        30.32 o                         
   9   3   2        448.78        588.00        37.72 o                         
  11   3   2        526.76        471.95        33.66 o                         
  13   3   2       1812.67       1723.46        67.16 o                         
  15   3   2       2998.58       2944.46       114.35 o                         
  17   3   2        130.69        156.60        49.06 o                         
  19   3   2        144.05         56.62        54.10 o                         
  21   3   2         42.86         25.91        56.24 o                         
  23   3   2       1041.35       1050.57        72.48 o                         
 -22   4   2       1887.10       1887.23       187.64 o                         
 -20   4   2       2461.52       2836.91       131.32 o                         
 -18   4   2       1376.45       1498.45        79.25 o                         
 -16   4   2       1618.61       1908.28        78.32 o                         
 -14   4   2       1093.05       1181.86        61.89 o                         
 -12   4   2      10576.65      11282.13       214.10 o                         
 -10   4   2      12862.16      13754.75       327.07 o                         
  -8   4   2       7327.55       7294.08       121.31 o                         
  -6   4   2         27.98          5.81        49.33 o                         
  -4   4   2      17814.17      20654.92       260.15 o                         
  -2   4   2       6196.43       6307.18       101.03 o                         
   0   4   2      12698.22      12284.96       182.65 o                         
   2   4   2      15566.37      16074.73       341.23 o                         
   4   4   2        866.10        791.62        57.71 o                         
   6   4   2       2268.10       2336.22        84.81 o                         
   8   4   2       9930.56       9837.09       306.89 o                         
  10   4   2       2342.88       2293.00        81.96 o                         
  12   4   2       5019.39       5131.83       102.04 o                         
  14   4   2       2011.80       1955.61        86.05 o                         
  16   4   2        317.48        331.50        61.99 o                         
  18   4   2       2853.35       2719.26       256.48 o                         
  20   4   2       2158.48       2029.01       131.62 o                         
  22   4   2         48.60         72.07        74.37 o                         
 -21   5   2        345.13        276.56        80.75 o                         
 -19   5   2        385.05        450.89        77.53 o                         
 -17   5   2         32.77         -3.92        51.20 o                         
 -15   5   2        825.03        867.84        54.49 o                         
 -13   5   2          8.35         40.34        43.88 o                         
 -11   5   2       3028.08       3364.33       190.86 o                         
  -9   5   2        283.74        275.29        45.29 o                         
  -7   5   2        260.33        347.22        40.37 o                         
  -5   5   2        345.42        388.23        88.50 o                         
  -3   5   2       2576.58       2568.77       144.52 o                         
  -1   5   2         57.84         26.53        51.20 o                         
   1   5   2        319.97        388.05        32.85 o                         
   3   5   2       1153.82       1201.19        82.12 o                         
   5   5   2        206.07        189.58        39.53 o                         
   7   5   2       1665.07       2247.11        76.13 o                         
   9   5   2       2654.69       2868.27       116.47 o                         
  11   5   2          2.09        -39.88        44.90 o                         
  13   5   2       4041.13       4108.90       152.46 o                         
  15   5   2         98.73         64.92        55.32 o                         
  17   5   2         11.23         -9.59        66.24 o                         
  19   5   2          3.14        -94.53        99.76 o                         
  21   5   2         37.78         28.36        78.70 o                         
 -20   6   2        426.26        583.22        86.48 o                         
 -18   6   2         58.77        135.58        69.29 o                         
 -16   6   2       1208.79       1232.68        76.37 o                         
 -14   6   2       1407.43       1520.65       108.27 o                         
 -12   6   2        595.83        685.26        53.35 o                         
 -10   6   2       3908.61       4364.77       270.96 o                         
  -8   6   2       1498.75       1804.32        88.82 o                         
  -6   6   2        285.95        411.44        71.15 o                         
  -4   6   2        552.24        538.65        42.12 o                         
  -2   6   2       2586.85       1889.52       200.69 o                         
   0   6   2       4466.68       4398.81       313.95 o                         
   2   6   2        906.00       1028.57        57.02 o                         
   4   6   2        217.00        232.79        32.34 o                         
   6   6   2      12783.35      13912.14       357.19 o                         
   8   6   2       2442.23       2758.74        95.61 o                         
  10   6   2        916.31       1049.30        57.35 o                         
  12   6   2       1810.46       2114.06        97.02 o                         
  14   6   2        727.08        826.45        68.14 o                         
  16   6   2        351.40        362.97        67.38 o                         
  18   6   2       1346.15       1215.33        90.05 o                         
  20   6   2        546.92        568.19       156.97 o                         
 -17   7   2        104.20        129.24        77.65 o                         
 -15   7   2        174.02        178.54        68.36 o                         
 -13   7   2          3.64         25.25        56.26 o                         
 -11   7   2       1121.44       1231.03        84.24 o                         
  -9   7   2        332.13        349.60        59.98 o                         
  -7   7   2         33.83         48.38        74.29 o                         
  -5   7   2       5323.11       5190.99       432.99 o                         
  -3   7   2       1458.69       1030.10       103.99 o                         
  -1   7   2         23.92         36.87       153.81 o                         
   1   7   2        363.40        282.20        44.02 o                         
   3   7   2        715.34        623.22        51.47 o                         
   5   7   2        677.63        714.32        44.33 o                         
   7   7   2       1264.29       1490.69       150.38 o                         
   9   7   2         42.62         31.51        61.41 o                         
  11   7   2        473.67        514.17        64.88 o                         
  13   7   2       2666.83       2811.41       145.83 o                         
  15   7   2        240.16        232.86        69.85 o                         
  17   7   2        199.00        172.59       101.76 o                         
 -16   8   2       1117.68       1202.65       182.16 o                         
 -14   8   2        982.55       1071.67       114.63 o                         
 -12   8   2       2190.23       2217.00       200.30 o                         
 -10   8   2       1903.28       2600.93       231.53 o                         
  -8   8   2       1186.37       1350.87       173.51 o                         
  -6   8   2         22.00        -72.79        72.79 o                         
  -4   8   2         13.53        -60.10        87.97 o                         
  -2   8   2       2492.59       1857.06       508.32 o                         
   0   8   2       5935.12       5757.54       292.99 o                         
   2   8   2        331.26        299.92        71.94 o                         
   4   8   2       1339.02       1531.16       110.53 o                         
   6   8   2       4114.49       4184.62       126.53 o                         
   8   8   2       1213.96       1332.88       113.38 o                         
  10   8   2       1257.37       1417.39        80.10 o                         
  12   8   2       2537.19       2780.63       123.87 o                         
  14   8   2        636.41        612.65        78.55 o                         
 -11   9   2       1356.09       1627.68       296.04 o                         
  -9   9   2         76.74        -16.14       192.79 o                         
  -7   9   2          6.06        -89.08       148.76 o                         
  -5   9   2         99.27         60.45       155.98 o                         
  -3   9   2       1031.49        829.82       211.76 o                         
  -1   9   2          8.33         52.98       157.54 o                         
   1   9   2       3071.19       2889.52       246.20 o                         
   3   9   2       1208.96       1160.71       180.51 o                         
   5   9   2        267.40        395.93       159.04 o                         
   7   9   2        279.55        464.42       159.13 o                         
   9   9   2         22.63         43.29       126.13 o                         
  11   9   2        302.80        444.22       100.63 o                         
  -4  10   2        220.90        217.36       179.99 o                         
  -2  10   2        563.36        548.34       188.45 o                         
   0  10   2        134.99        113.40       175.98 o                         
   2  10   2        205.73        137.79       179.02 o                         
   4  10   2        661.69        588.26       188.01 o                         
 -24   1   3        757.86        767.15        67.54 o                         
 -22   1   3       5089.78       5017.17       167.23 o                         
 -20   1   3       1074.75       1215.14        80.74 o                         
 -18   1   3        252.28        174.53        37.23 o                         
 -16   1   3       6450.99       6276.42        84.27 o                         
 -14   1   3       7024.47       7564.21        87.37 o                         
 -12   1   3       5910.51       5535.39        68.14 o                         
 -10   1   3       3643.75       3874.10        53.46 o                         
  -8   1   3       2895.58       2813.18        40.55 o                         
  -6   1   3      90783.78      95537.05      1011.33 o                         
  -4   1   3      72037.54      76398.02       914.02 o                         
  -2   1   3      20303.36      22667.53       331.98 o                         
   0   1   3       2436.82       2568.78        57.51 o                         
   2   1   3      94254.53      97326.08      1113.60 o                         
   4   1   3       8444.94       8877.82       105.95 o                         
   6   1   3      13726.96      13715.92       147.28 o                         
   8   1   3       5675.44       4701.08        71.18 o                         
  10   1   3        175.93        101.53        28.05 o                         
  12   1   3      11863.05      11227.15       195.25 o                         
  14   1   3       9002.61       9248.61       113.97 o                         
  16   1   3       2310.33       2462.50        75.11 o                         
  18   1   3        760.51        797.85        53.29 o                         
  20   1   3       2588.42       2657.91        89.87 o                         
  22   1   3       1367.72       1366.36        67.40 o                         
  24   1   3        242.49        223.47        66.74 o                         
 -25   2   3         73.35        105.63        81.30 o                         
 -23   2   3         27.28         11.45        65.68 o                         
 -21   2   3        823.00        834.21        72.08 o                         
 -19   2   3         35.08         24.94        39.45 o                         
 -17   2   3         55.65         54.97        34.78 o                         
 -15   2   3       1472.91       1523.71        53.35 o                         
 -13   2   3        821.01        792.15        37.32 o                         
 -11   2   3       2555.97       2725.94        49.95 o                         
  -9   2   3       9265.39       9595.36        96.13 o                         
  -7   2   3         10.61          2.67        18.55 o                         
  -5   2   3       8990.34      10177.89       150.03 o                         
  -3   2   3       3360.00       3467.44        87.80 o                         
  -1   2   3       8910.97       7869.23       178.31 o                         
   1   2   3        403.37        358.23        26.51 o                         
   3   2   3      10983.72      12009.62       232.96 o                         
   5   2   3          9.20        -18.00        22.28 o                         
   7   2   3        519.50        412.58        29.20 o                         
   9   2   3       1984.87       2238.97        55.02 o                         
  11   2   3       2221.52       2348.82        62.96 o                         
  13   2   3        676.88        627.05        43.09 o                         
  15   2   3         77.86         83.10        41.15 o                         
  17   2   3        699.98        706.33        54.47 o                         
  19   2   3         15.26         47.08        53.68 o                         
  21   2   3         10.55         -9.55        56.23 o                         
  23   2   3        151.52        132.76        63.13 o                         
 -24   3   3       1862.51       1790.29       121.02 o                         
 -22   3   3       1087.57       1077.21        93.49 o                         
 -20   3   3        287.37        371.72        60.79 o                         
 -18   3   3        876.62        980.36        53.76 o                         
 -16   3   3       2944.41       2815.95        69.95 o                         
 -14   3   3       1672.74       1583.18        60.07 o                         
 -12   3   3       7399.73       8105.56       102.02 o                         
 -10   3   3         90.68         36.24        25.25 o                         
  -8   3   3        927.65        916.16        65.80 o                         
  -6   3   3       2652.39       2095.02        58.85 o                         
  -4   3   3      26222.33      28999.24       620.52 o                         
  -2   3   3       6277.18       6367.45       235.70 o                         
   0   3   3        302.96        315.79        28.70 o                         
   2   3   3      44887.41      47491.04       672.61 o                         
   4   3   3      26142.40      28080.21       575.38 o                         
   6   3   3        145.21        272.90        34.08 o                         
   8   3   3        475.40        392.18        29.62 o                         
  10   3   3       7594.85       7435.21       109.41 o                         
  12   3   3      12470.28      12470.84       250.60 o                         
  14   3   3       4791.39       4580.22       159.82 o                         
  16   3   3         87.65         65.93        46.39 o                         
  18   3   3        286.89        342.18        55.61 o                         
  20   3   3       2368.90       2320.27       106.11 o                         
  22   3   3        703.37        721.34        67.19 o                         
 -23   4   3        138.48        166.30        81.57 o                         
 -21   4   3        581.77        664.80        79.98 o                         
 -19   4   3        348.72        395.72        70.62 o                         
 -17   4   3        882.36        910.48        54.61 o                         
 -15   4   3       1760.61       1837.67        72.03 o                         
 -13   4   3         87.83        120.23        36.32 o                         
 -11   4   3        749.57        788.78        49.12 o                         
  -9   4   3       1403.19       1577.31       110.80 o                         
  -7   4   3        177.99        387.27        36.26 o                         
  -5   4   3        362.25        422.29        79.01 o                         
  -3   4   3          6.31        -74.94        86.39 o                         
  -1   4   3       1209.71       1368.38        51.81 o                         
   1   4   3       1072.32       1094.13        91.24 o                         
   3   4   3        342.42        378.24        86.92 o                         
   5   4   3        279.88        424.47        40.09 o                         
   7   4   3       1108.88       1031.78        69.34 o                         
   9   4   3         36.30         38.89        36.50 o                         
  11   4   3        327.82        323.14        44.23 o                         
  13   4   3       1905.64       1768.06        85.61 o                         
  15   4   3          4.12          8.17        56.30 o                         
  17   4   3         32.68         44.70        67.40 o                         
  19   4   3          0.82         36.66        71.47 o                         
  21   4   3         35.64         28.67       110.80 o                         
 -22   5   3       1030.10       1228.42        94.66 o                         
 -20   5   3        851.19       1024.40        98.42 o                         
 -18   5   3       1341.51       1351.22        76.71 o                         
 -16   5   3        595.94        631.50        69.37 o                         
 -14   5   3       2231.15       2615.17        80.40 o                         
 -12   5   3       4915.42       5276.35       288.06 o                         
 -10   5   3       3396.40       3225.76       200.14 o                         
  -8   5   3       2901.28       2986.38        84.47 o                         
  -6   5   3       6908.10       7583.56       126.25 o                         
  -4   5   3       3293.31       3590.70       233.09 o                         
  -2   5   3       1298.76       1077.34       164.88 o                         
   0   5   3        606.35        783.83        52.94 o                         
   2   5   3       7217.12       7559.01       220.76 o                         
   4   5   3       6955.64       7175.11       263.06 o                         
   6   5   3       3176.09       3046.03        89.09 o                         
   8   5   3       1697.09       1778.79        86.52 o                         
  10   5   3       1774.03       1964.70        82.27 o                         
  12   5   3        638.27        676.82        57.60 o                         
  14   5   3       2447.84       2517.52       107.46 o                         
  16   5   3       1213.27       1223.30        80.14 o                         
  18   5   3        859.12        870.79        82.12 o                         
  20   5   3       1376.47       1232.86       120.74 o                         
 -21   6   3         34.32        121.98        82.17 o                         
 -19   6   3        998.82        976.09        87.57 o                         
 -17   6   3        129.22         66.51        63.55 o                         
 -15   6   3         86.92         62.03        58.33 o                         
 -13   6   3       1220.02       1132.31        65.66 o                         
 -11   6   3       1473.59       1421.59       116.33 o                         
  -9   6   3       1773.95       2008.39        89.91 o                         
  -7   6   3        907.82       1211.40        68.93 o                         
  -5   6   3         62.03        108.68        56.77 o                         
  -3   6   3       1105.83       1212.46        94.69 o                         
  -1   6   3       3202.37       2975.97       110.49 o                         
   1   6   3        134.61        164.87        51.28 o                         
   3   6   3        441.64        514.56        51.64 o                         
   5   6   3         41.10        -31.97        49.75 o                         
   7   6   3         99.43        125.32        54.20 o                         
   9   6   3       1127.18       1191.63        58.95 o                         
  11   6   3        988.00       1105.88        65.82 o                         
  13   6   3       1243.09       1250.24        72.30 o                         
  15   6   3        918.86        951.26        75.05 o                         
  17   6   3         23.59         82.86       112.08 o                         
  19   6   3        544.28        449.19        91.29 o                         
 -18   7   3        280.29        389.67       102.89 o                         
 -16   7   3       2229.84       2449.96       158.27 o                         
 -14   7   3       2249.46       2600.74       151.71 o                         
 -12   7   3       3207.84       2955.62       227.94 o                         
 -10   7   3        388.10        438.63       100.64 o                         
  -8   7   3        359.38        405.41        54.57 o                         
  -6   7   3       1987.77       2035.49       192.17 o                         
  -4   7   3       2449.54       2355.20       224.40 o                         
  -2   7   3        184.35         35.98        59.95 o                         
   0   7   3      11017.96      10858.36       498.84 o                         
   2   7   3       6973.18       7179.06       276.02 o                         
   4   7   3        706.56        763.86        64.88 o                         
   6   7   3       3477.31       3210.39       140.30 o                         
   8   7   3       4336.37       4155.83       207.80 o                         
  10   7   3        387.83        371.18        63.71 o                         
  12   7   3        940.34       1219.83        76.88 o                         
  14   7   3       1190.61       1166.70        80.75 o                         
  16   7   3        410.90        369.84        76.25 o                         
 -15   8   3        192.69        170.74       103.11 o                         
 -13   8   3          2.34         37.77        96.41 o                         
 -11   8   3        390.62        214.26       126.67 o                         
  -9   8   3       1720.20       1537.78       246.66 o                         
  -7   8   3         27.23        -59.25        59.25 o                         
  -5   8   3         20.51       -140.93       209.65 o                         
  -3   8   3         25.44       -103.06       123.79 o                         
  -1   8   3       1129.20        989.10       120.63 o                         
   1   8   3       1518.93       1387.25       126.65 o                         
   3   8   3        455.67        478.11        77.67 o                         
   5   8   3        764.57        692.37        71.52 o                         
   7   8   3          2.60         76.44       105.83 o                         
   9   8   3        108.91        -12.43       101.43 o                         
  11   8   3        105.03        174.93        70.02 o                         
  13   8   3        554.20        623.10        78.23 o                         
  15   8   3         64.40         69.69       123.36 o                         
 -12   9   3        583.73        349.77       251.79 o                         
 -10   9   3       1195.52       1129.21       501.47 o                         
  -8   9   3         10.28        -76.91       227.56 o                         
  -6   9   3        218.07        395.07       245.47 o                         
  -4   9   3         85.43         16.86       235.99 o                         
  -2   9   3        273.95        328.30       161.03 o                         
   0   9   3        627.10        630.37       170.35 o                         
   2   9   3       1401.62       1297.52       183.63 o                         
   4   9   3        126.19        258.66       155.91 o                         
   6   9   3        804.48        928.22       170.39 o                         
   8   9   3        519.51        547.60       112.10 o                         
  10   9   3        292.41        369.76        99.29 o                         
  -5  10   3         13.92         57.90       178.63 o                         
  -3  10   3          4.79        -42.44       173.31 o                         
  -1  10   3        585.55        562.68       189.61 o                         
   1  10   3       1414.20       1284.52       208.91 o                         
   3  10   3        656.94        620.75       191.45 o                         
 -26   0   4        124.84        156.55       112.20 o                         
 -24   0   4       1441.12       1512.76       151.18 o                         
 -22   0   4       1776.35       1761.63       154.49 o                         
 -20   0   4       3236.93       4005.04       119.52 o                         
 -18   0   4         43.47         68.14        48.96 o                         
 -16   0   4       6937.23       7012.19       124.21 o                         
 -14   0   4        556.30        445.74        40.79 o                         
 -12   0   4       3293.01       2605.46        67.33 o                         
 -10   0   4      28480.87      27689.78       287.59 o                         
  -8   0   4      54688.17      55093.43       545.29 o                         
  -6   0   4       4008.20       3828.29        72.28 o                         
  -4   0   4       1272.50       1382.31        76.89 o                         
  -2   0   4       2274.85       2470.95        79.97 o                         
   0   0   4         24.54        -18.89        18.89 o                         
   2   0   4      17655.69      18238.18       286.71 o                         
   4   0   4       6658.26       6002.48       135.90 o                         
   6   0   4        776.18        552.44        95.87 o                         
   8   0   4       8007.79       7580.87       136.97 o                         
  10   0   4       7175.75       7066.43       192.27 o                         
  12   0   4      17755.57      18655.99       415.61 o                         
  14   0   4       4092.94       4144.58       254.42 o                         
  16   0   4       4699.91       4762.60       149.07 o                         
  18   0   4       3477.96       3525.87       277.60 o                         
  20   0   4        773.44        810.45        81.13 o                         
  22   0   4        181.98        161.48        82.70 o                         
  24   0   4        495.23        474.91        94.58 o                         
 -25   1   4         73.88         91.47        72.51 o                         
 -23   1   4        203.30        133.94        55.97 o                         
 -21   1   4        196.60        188.74        49.78 o                         
 -19   1   4        463.10        494.90        41.65 o                         
 -17   1   4       2694.01       2778.86        64.11 o                         
 -15   1   4        160.98        106.93        27.64 o                         
 -13   1   4        402.61        386.82        26.33 o                         
 -11   1   4        332.02        309.75        23.29 o                         
  -9   1   4       1699.57       2343.92        42.37 o                         
  -7   1   4        460.05        460.16        24.22 o                         
  -5   1   4      36638.22      39264.20       320.93 o                         
  -3   1   4      16015.44      16746.85       181.65 o                         
  -1   1   4        460.01        480.07        40.41 o                         
   1   1   4       6774.73       7051.87        69.90 o                         
   3   1   4      17304.12      16165.86       150.83 o                         
   5   1   4      12486.48      13076.52       155.86 o                         
   7   1   4       1476.03       1336.49        46.90 o                         
   9   1   4        183.53        160.11        28.75 o                         
  11   1   4        416.36        389.55        33.60 o                         
  13   1   4       2325.40       2232.81        68.33 o                         
  15   1   4        360.45        381.65        46.53 o                         
  17   1   4         73.53         61.40        44.49 o                         
  19   1   4        925.90        866.89        58.65 o                         
  21   1   4          4.12         43.22        52.84 o                         
  23   1   4        105.93        161.71        64.15 o                         
 -24   2   4       1024.28       1005.72        80.13 o                         
 -22   2   4       1093.65       1093.67        73.46 o                         
 -20   2   4         89.78        186.29        54.50 o                         
 -18   2   4       1349.19       1355.97        67.24 o                         
 -16   2   4       3947.39       3883.60        76.78 o                         
 -14   2   4       1562.44       1731.98        52.14 o                         
 -12   2   4        605.37        595.62        31.14 o                         
 -10   2   4       8102.12       7412.68        81.13 o                         
  -8   2   4       4356.74       4111.83        73.37 o                         
  -6   2   4      15688.79      15513.78       192.79 o                         
  -4   2   4       4064.10       3647.91        59.70 o                         
  -2   2   4      27456.26      28162.98       778.86 o                         
   0   2   4        508.78        641.42        66.91 o                         
   2   2   4      24012.44      25206.56       280.25 o                         
   4   2   4       1744.43       1300.28        49.12 o                         
   6   2   4       1707.20       1271.99        45.76 o                         
   8   2   4        658.84        501.40        31.66 o                         
  10   2   4       3306.87       3129.23        66.14 o                         
  12   2   4       7259.58       7243.56       162.86 o                         
  14   2   4       1504.24       1400.00        64.19 o                         
  16   2   4        603.44        506.28        50.74 o                         
  18   2   4       2186.86       2308.33        85.75 o                         
  20   2   4        925.92        968.25       100.36 o                         
  22   2   4          9.29         54.78        61.62 o                         
 -23   3   4         67.40         83.32        74.89 o                         
 -21   3   4        554.63        522.27        64.66 o                         
 -19   3   4        119.68        164.50        54.59 o                         
 -17   3   4        979.36        986.06        86.38 o                         
 -15   3   4        321.46        408.28        36.65 o                         
 -13   3   4        535.45        510.50        80.03 o                         
 -11   3   4        525.38        619.37        32.82 o                         
  -9   3   4       7252.87       7074.56        82.76 o                         
  -7   3   4       3451.46       3218.57        69.04 o                         
  -5   3   4       1096.58       1090.82        91.03 o                         
  -3   3   4        803.56        913.69        81.74 o                         
  -1   3   4       1494.24       1387.47        49.11 o                         
   1   3   4        589.25        743.91        47.20 o                         
   3   3   4        436.92        424.29        44.76 o                         
   5   3   4       2202.24       2305.64        97.32 o                         
   7   3   4       1727.72       1745.97        50.78 o                         
   9   3   4       2468.40       2538.02        61.72 o                         
  11   3   4          4.59         73.08        32.17 o                         
  13   3   4        321.85        299.22        41.75 o                         
  15   3   4       1330.20       1244.27        78.62 o                         
  17   3   4        119.85         77.25        51.23 o                         
  19   3   4        347.80        355.11        60.20 o                         
  21   3   4        128.11        128.32        63.57 o                         
  23   3   4        121.98        173.01        66.06 o                         
 -22   4   4       1429.79       1480.76       131.00 o                         
 -20   4   4       2002.38       2244.15       121.58 o                         
 -18   4   4       2438.40       2703.73       102.69 o                         
 -16   4   4       6900.43       7159.52       143.79 o                         
 -14   4   4        465.88        530.00        41.21 o                         
 -12   4   4       6909.57       7128.50       193.59 o                         
 -10   4   4      10878.00      11440.32       285.90 o                         
  -8   4   4       9470.81      10260.61       237.70 o                         
  -6   4   4       5499.04       4836.17       349.00 o                         
  -4   4   4       5706.83       5544.65       225.45 o                         
  -2   4   4       8666.50       8062.15       133.51 o                         
   0   4   4      12645.47      12512.03       178.22 o                         
   2   4   4       7099.23       6315.15       107.75 o                         
   4   4   4      10550.24      10156.91       322.07 o                         
   6   4   4       8483.18       7436.68       170.86 o                         
   8   4   4       5322.86       5188.26       183.08 o                         
  10   4   4       3178.92       2825.21        88.47 o                         
  12   4   4       7119.91       7266.85       192.29 o                         
  14   4   4       1625.92       1579.29        74.82 o                         
  16   4   4       1462.20       1520.64        80.97 o                         
  18   4   4       2875.27       2896.20       326.51 o                         
  20   4   4       1630.68       1615.64        96.33 o                         
  22   4   4         20.73         10.17        83.47 o                         
 -21   5   4          2.72         16.35        73.43 o                         
 -19   5   4        147.47        257.68        69.57 o                         
 -17   5   4         43.91         49.24        57.94 o                         
 -15   5   4        119.15        127.85        51.86 o                         
 -13   5   4        283.87        206.98        40.63 o                         
 -11   5   4       2472.03       2438.54       129.41 o                         
  -9   5   4       1716.57       2068.52        81.35 o                         
  -7   5   4          2.81        -19.05        57.72 o                         
  -5   5   4        892.38        972.39       170.67 o                         
  -3   5   4       3729.57       3629.56       127.68 o                         
  -1   5   4        113.21        172.89        47.56 o                         
   1   5   4          7.22         40.17        47.64 o                         
   3   5   4       1150.69       1113.21        69.65 o                         
   5   5   4        107.49         90.11        64.43 o                         
   7   5   4       1148.18       1270.13       137.22 o                         
   9   5   4       3417.98       3151.09       155.44 o                         
  11   5   4        700.10        653.91        56.22 o                         
  13   5   4        374.67        331.32        57.69 o                         
  15   5   4          1.40        -30.56        58.17 o                         
  17   5   4          5.84        -43.51        70.84 o                         
  19   5   4        396.24        321.42        84.65 o                         
  21   5   4          0.78        -30.65       105.51 o                         
 -20   6   4       1414.39       1494.23        97.11 o                         
 -18   6   4        229.95        202.48        67.50 o                         
 -16   6   4       1021.00       1098.63        72.47 o                         
 -14   6   4        105.02         85.11        70.10 o                         
 -12   6   4         75.36         23.54        56.36 o                         
 -10   6   4       6945.07       7287.66       247.71 o                         
  -8   6   4        541.48        547.53        85.15 o                         
  -6   6   4         73.78        -29.93       123.76 o                         
  -4   6   4        156.92        231.95        45.00 o                         
  -2   6   4       1721.47       1614.02       100.23 o                         
   0   6   4       2375.99       2583.88       133.80 o                         
   2   6   4       4067.33       4145.97       217.62 o                         
   4   6   4        877.47        923.95        60.64 o                         
   6   6   4       1973.87       2120.53       200.68 o                         
   8   6   4        562.23        571.49        54.17 o                         
  10   6   4       1016.00       1060.72        66.01 o                         
  12   6   4        746.13        867.28        68.24 o                         
  14   6   4        255.57        308.86        66.23 o                         
  16   6   4        880.65        731.51       170.43 o                         
  18   6   4        369.71        366.12       108.40 o                         
 -19   7   4         60.31         45.16       101.12 o                         
 -17   7   4         12.38         10.39        93.63 o                         
 -15   7   4         81.29        138.00        91.27 o                         
 -13   7   4        540.60        585.24        93.43 o                         
 -11   7   4       1903.44       1843.64       135.03 o                         
  -9   7   4       1874.92       1765.04       330.80 o                         
  -7   7   4         82.93        -15.60        63.02 o                         
  -5   7   4        179.58        146.59        77.96 o                         
  -3   7   4        184.55        321.15        67.30 o                         
  -1   7   4        335.86        522.19       138.01 o                         
   1   7   4       4024.74       4371.10       204.38 o                         
   3   7   4        600.40        621.99        65.57 o                         
   5   7   4         55.23        162.82        69.91 o                         
   7   7   4         28.59         18.90        61.28 o                         
   9   7   4        525.14        637.34        64.69 o                         
  11   7   4       1647.45       1729.04        92.49 o                         
  13   7   4       1077.64       1040.90        79.00 o                         
  15   7   4        341.25        305.86        74.81 o                         
  17   7   4          6.77        -37.15        97.03 o                         
 -16   8   4       1125.78       1184.22       121.82 o                         
 -14   8   4        819.27        867.45       114.08 o                         
 -12   8   4        346.77        289.38       139.48 o                         
 -10   8   4       1498.47       1262.18       215.52 o                         
  -8   8   4        491.61        435.41        80.28 o                         
  -6   8   4         46.22        -80.59        80.59 o                         
  -4   8   4       3022.96       2680.61       438.26 o                         
  -2   8   4       5707.75       5390.37       432.47 o                         
   0   8   4       2137.03       2511.66       143.59 o                         
   2   8   4       2353.41       2952.51       303.41 o                         
   4   8   4       1861.98       2210.76       165.99 o                         
   6   8   4        845.52        840.61        76.53 o                         
   8   8   4       1723.75       1962.24       157.38 o                         
  10   8   4        649.23        668.55        76.46 o                         
  12   8   4        125.23        211.62        74.95 o                         
  14   8   4        305.75        249.83        78.93 o                         
 -11   9   4        315.09        171.00       130.37 o                         
  -9   9   4        111.24        -26.27       175.94 o                         
  -7   9   4        254.64        180.43       165.40 o                         
  -5   9   4        340.98        162.93       132.74 o                         
  -3   9   4         40.93         51.26        79.12 o                         
  -1   9   4        245.10        249.43        98.50 o                         
   1   9   4       2751.02       3035.30       300.74 o                         
   3   9   4         16.32         50.48        83.38 o                         
   5   9   4          3.33         59.18        86.27 o                         
   7   9   4        472.24        571.36        83.77 o                         
   9   9   4        146.85        224.38        75.58 o                         
  -4  10   4        167.26         74.51       177.99 o                         
  -2  10   4       1415.69       1365.46       209.53 o                         
   0  10   4        124.24         97.76       181.37 o                         
   2  10   4        277.09        289.15       182.86 o                         
 -24   1   5        438.44        503.20        72.58 o                         
 -22   1   5        810.89        886.78        59.56 o                         
 -20   1   5       3080.10       3183.93        96.17 o                         
 -18   1   5        221.93        229.49        35.75 o                         
 -16   1   5       6697.74       7158.69        88.29 o                         
 -14   1   5      11418.81      11947.60       112.52 o                         
 -12   1   5        152.31        104.25        23.66 o                         
 -10   1   5       5237.37       5687.21        71.38 o                         
  -8   1   5      44786.63      45648.71       380.84 o                         
  -6   1   5      73726.40      77129.89       814.22 o                         
  -4   1   5      11102.67      11432.88       174.72 o                         
  -2   1   5        570.32        656.62        66.45 o                         
   0   1   5      20083.70      19643.21       261.95 o                         
   2   1   5      28187.44      28138.09       233.63 o                         
   4   1   5      18000.13      18531.36       173.36 o                         
   6   1   5       6218.98       4994.35        72.47 o                         
   8   1   5       1864.99       1454.09        51.31 o                         
  10   1   5       3533.22       3437.01        67.76 o                         
  12   1   5      19840.34      19546.28       216.07 o                         
  14   1   5      10472.81      10260.58       137.97 o                         
  16   1   5       1586.11       1597.51        82.84 o                         
  18   1   5        106.90         57.13        48.92 o                         
  20   1   5        466.20        454.57        58.97 o                         
  22   1   5       2664.85       2754.59       113.48 o                         
 -25   2   5          1.02          9.56        89.06 o                         
 -23   2   5          5.54        -14.80        63.01 o                         
 -21   2   5        119.67        134.39        57.75 o                         
 -19   2   5          6.39         25.04        48.96 o                         
 -17   2   5         15.71          6.30        36.29 o                         
 -15   2   5         31.69         65.51        31.58 o                         
 -13   2   5        490.49        554.53        30.41 o                         
 -11   2   5       8578.42       8498.58        84.43 o                         
  -9   2   5       4279.87       4736.29       107.24 o                         
  -7   2   5        332.52        452.96        25.08 o                         
  -5   2   5        395.77        463.43        32.07 o                         
  -3   2   5       4532.86       4861.13        72.65 o                         
  -1   2   5       1153.62       1058.29        36.53 o                         
   1   2   5      28882.08      30458.04       508.01 o                         
   3   2   5         16.01         13.78        29.31 o                         
   5   2   5        615.88        599.88        29.40 o                         
   7   2   5       4006.76       3670.35        65.43 o                         
   9   2   5       2215.79       2128.09        58.32 o                         
  11   2   5       2130.00       2075.49        64.96 o                         
  13   2   5         81.84         83.25        38.29 o                         
  15   2   5       1194.62       1032.11        54.61 o                         
  17   2   5        393.59        402.16        54.41 o                         
  19   2   5        286.35        288.19        59.11 o                         
  21   2   5        197.56        261.05        66.21 o                         
  23   2   5         81.40        125.10        66.45 o                         
 -24   3   5       1168.93       1227.88       120.56 o                         
 -22   3   5         53.91         95.53        68.28 o                         
 -20   3   5       1846.65       2044.20        98.88 o                         
 -18   3   5       1154.99       1056.96        60.30 o                         
 -16   3   5       1761.46       1849.64        88.45 o                         
 -14   3   5       1876.20       1660.40        54.00 o                         
 -12   3   5       2120.76       2024.33        49.45 o                         
 -10   3   5       1977.45       1634.30        70.08 o                         
  -8   3   5      12529.57      13099.25       123.57 o                         
  -6   3   5      14343.31      14023.25       165.71 o                         
  -4   3   5       5967.16       6578.74       149.07 o                         
  -2   3   5       1045.26        784.69        50.59 o                         
   0   3   5         56.81        226.21        38.47 o                         
   2   3   5      25251.74      24955.03       263.85 o                         
   4   3   5      18354.16      18069.10       494.08 o                         
   6   3   5       1958.79       2354.22       105.83 o                         
   8   3   5       2235.06       1968.98        56.79 o                         
  10   3   5       1833.95       1705.05        61.49 o                         
  12   3   5       2244.45       2316.32        74.27 o                         
  14   3   5       4617.65       4503.30        97.58 o                         
  16   3   5       1022.08       1070.68        60.61 o                         
  18   3   5        414.10        467.81        70.57 o                         
  20   3   5       1635.39       1578.90        84.39 o                         
  22   3   5        608.71        615.25        73.64 o                         
 -23   4   5         34.74         21.58        74.74 o                         
 -21   4   5          8.06         30.30        66.98 o                         
 -19   4   5          9.02         41.52        60.95 o                         
 -17   4   5        256.16        235.04        52.98 o                         
 -15   4   5        587.62        593.90        52.01 o                         
 -13   4   5        301.88        272.73        50.71 o                         
 -11   4   5        942.86        864.21        45.48 o                         
  -9   4   5       2518.77       2840.25        83.11 o                         
  -7   4   5         23.76         89.80        43.22 o                         
  -5   4   5         23.69         50.46        55.30 o                         
  -3   4   5       3003.37       2593.29        79.07 o                         
  -1   4   5         72.63        112.86        31.79 o                         
   1   4   5       1309.17       1583.73        75.27 o                         
   3   4   5       8112.82       8927.95       170.23 o                         
   5   4   5        486.59        666.73        87.62 o                         
   7   4   5        897.66        874.33        48.50 o                         
   9   4   5       4276.27       4077.70       148.60 o                         
  11   4   5         64.88         68.16        49.11 o                         
  13   4   5        488.04        449.59        55.04 o                         
  15   4   5         65.13         39.84        61.86 o                         
  17   4   5        237.85        188.60        70.17 o                         
  19   4   5        970.10       1055.39        88.22 o                         
  21   4   5         13.75        -82.72        82.72 o                         
 -22   5   5        564.75        628.75       115.67 o                         
 -20   5   5       3008.63       3327.48       134.02 o                         
 -18   5   5       2355.03       2453.77       106.91 o                         
 -16   5   5       1381.62       1470.10        79.95 o                         
 -14   5   5       3183.24       3487.79       114.69 o                         
 -12   5   5         51.79         45.05        35.92 o                         
 -10   5   5       2651.64       2953.57        67.05 o                         
  -8   5   5       4751.18       5223.31       115.87 o                         
  -6   5   5       2962.02       2918.23       209.65 o                         
  -4   5   5        248.44         99.48        47.07 o                         
  -2   5   5        938.97        928.38        67.87 o                         
   0   5   5       1521.10       1542.23        63.23 o                         
   2   5   5      20082.44      21651.18       446.32 o                         
   4   5   5       3964.36       4006.44        96.57 o                         
   6   5   5        176.28        105.36        91.38 o                         
   8   5   5       3381.62       3637.29       178.90 o                         
  10   5   5       1588.68       1695.23        94.04 o                         
  12   5   5       3079.16       3197.69       102.88 o                         
  14   5   5       3654.62       3808.73       115.80 o                         
  16   5   5        206.96        156.89        72.53 o                         
  18   5   5         10.42        -68.80        74.16 o                         
  20   5   5        690.93        648.01       163.66 o                         
 -21   6   5         26.52        -11.90       110.53 o                         
 -19   6   5        198.39        243.12       121.87 o                         
 -17   6   5        324.30        316.03        67.31 o                         
 -15   6   5         39.60         11.84        55.66 o                         
 -13   6   5        378.01        391.80        55.08 o                         
 -11   6   5       2112.91       2266.24        74.76 o                         
  -9   6   5       6963.21       7676.06       235.65 o                         
  -7   6   5        775.89        755.37       162.24 o                         
  -5   6   5       3363.90       3178.86        95.99 o                         
  -3   6   5       1058.73       1263.30       103.19 o                         
  -1   6   5       1732.37       1705.35        88.18 o                         
   1   6   5        608.79        948.24       129.64 o                         
   3   6   5        702.79        780.77        60.13 o                         
   5   6   5        209.08        138.31        53.84 o                         
   7   6   5        578.50        473.13        97.86 o                         
   9   6   5       1686.13       1584.34        80.94 o                         
  11   6   5        704.15        765.49        65.76 o                         
  13   6   5        523.97        519.63        68.29 o                         
  15   6   5        592.23        621.97       104.20 o                         
  17   6   5         22.29         14.13        79.01 o                         
  19   6   5        617.62        818.58       166.46 o                         
 -18   7   5         31.79         15.35        96.25 o                         
 -16   7   5       1449.44       1650.98       117.93 o                         
 -14   7   5       1561.90       1697.07       124.44 o                         
 -12   7   5        230.19        253.62        85.79 o                         
 -10   7   5        964.81        985.92       123.89 o                         
  -8   7   5       5422.30       5020.77       302.38 o                         
  -6   7   5       2532.56       2223.16       158.37 o                         
  -4   7   5       1505.98       1616.23       122.31 o                         
  -2   7   5       2213.11       2370.63       156.97 o                         
   0   7   5      13011.85      12845.88       258.21 o                         
   2   7   5       5225.45       5669.88       277.83 o                         
   4   7   5        642.35        793.46        69.85 o                         
   6   7   5       2838.37       3135.51       176.99 o                         
   8   7   5       1730.61       1942.30       128.14 o                         
  10   7   5         17.32         83.51        63.38 o                         
  12   7   5       1305.52       1354.98        82.29 o                         
  14   7   5       1782.11       1696.65       118.76 o                         
  16   7   5        787.49        858.35        98.77 o                         
 -15   8   5         50.68         -5.62        98.90 o                         
 -13   8   5          2.42        -36.05       132.12 o                         
 -11   8   5        305.78        189.43       119.74 o                         
  -9   8   5       2279.41       1928.16       331.80 o                         
  -7   8   5          2.68        -38.61        75.84 o                         
  -5   8   5         54.83         47.40        87.97 o                         
  -3   8   5       2091.67       2202.09       138.05 o                         
  -1   8   5        322.07        458.80        81.08 o                         
   1   8   5       3060.59       3532.02       366.62 o                         
   3   8   5         21.76        198.82        85.26 o                         
   5   8   5         18.10        164.66        73.68 o                         
   7   8   5        612.07        719.83        77.69 o                         
   9   8   5       1222.48       1401.14        83.81 o                         
  11   8   5          4.08        -66.25        71.24 o                         
  13   8   5         21.39        -36.89        75.88 o                         
 -12   9   5         87.06         90.87        72.57 o                         
 -10   9   5        345.75        221.43       117.50 o                         
  -8   9   5         43.73        -19.16        86.24 o                         
  -6   9   5        487.64        423.90        89.55 o                         
  -4   9   5         25.73        177.87        84.23 o                         
  -2   9   5        606.55        603.59        91.67 o                         
   0   9   5        860.19       1002.98       107.99 o                         
   2   9   5        439.07        728.36       203.33 o                         
   4   9   5        112.05        115.45        89.39 o                         
   6   9   5        605.73        723.66        85.60 o                         
   8   9   5        373.06        434.90        91.27 o                         
  10   9   5        141.88        289.72        81.21 o                         
  -3  10   5        426.55        289.41       184.46 o                         
  -1  10   5        564.57        666.16       188.75 o                         
   1  10   5        731.37        792.68       192.94 o                         
 -26   0   6        659.29        538.09       114.54 o                         
 -24   0   6        211.98        195.71        97.16 o                         
 -22   0   6        153.92        132.09        85.33 o                         
 -20   0   6      14115.94      13831.17       340.29 o                         
 -18   0   6       1785.06       1755.60        84.22 o                         
 -16   0   6       4961.39       5311.84       104.14 o                         
 -14   0   6       9724.88       9714.27       166.66 o                         
 -12   0   6       2432.51       2172.56        65.84 o                         
 -10   0   6      23208.18      19800.12       214.75 o                         
  -8   0   6       8115.90       7051.80       110.04 o                         
  -6   0   6        221.74        507.04        62.48 o                         
  -4   0   6      40843.61      41381.30       597.74 o                         
  -2   0   6        307.04        370.62        30.17 o                         
   0   0   6        887.62        796.98        38.07 o                         
   2   0   6      27345.73      26713.97       272.16 o                         
   4   0   6       4137.55       3166.84        68.03 o                         
   6   0   6       1135.55       1011.41        66.80 o                         
   8   0   6      43579.47      46156.12       653.29 o                         
  10   0   6       3872.05       3852.70       142.22 o                         
  12   0   6       2030.33       2132.94       138.01 o                         
  14   0   6       7480.15       7331.86       164.51 o                         
  16   0   6       1440.09       1445.50        96.78 o                         
  18   0   6        208.34        262.80        80.83 o                         
  20   0   6        191.35         53.54        84.88 o                         
  22   0   6       2891.26       2768.67       150.83 o                         
 -25   1   6         85.33         41.58        87.90 o                         
 -23   1   6          4.45        -12.45        77.98 o                         
 -21   1   6         80.34         82.20        55.90 o                         
 -19   1   6        201.57        197.05        48.91 o                         
 -17   1   6        108.52        105.33        34.97 o                         
 -15   1   6       2199.94       1900.63        52.91 o                         
 -13   1   6        157.20        236.81        26.13 o                         
 -11   1   6       1206.02       1587.09        38.50 o                         
  -9   1   6        127.21        127.08        39.11 o                         
  -7   1   6       2425.79       2522.42        50.10 o                         
  -5   1   6      13108.55      14244.05       237.98 o                         
  -3   1   6        552.53        510.54        41.70 o                         
  -1   1   6       9409.52       9068.91       117.04 o                         
   1   1   6        743.67        896.42        37.18 o                         
   3   1   6       7769.01       8194.27        81.93 o                         
   5   1   6        425.46        378.55        31.84 o                         
   7   1   6       1941.79       2412.49        57.92 o                         
   9   1   6        417.29        334.93        31.67 o                         
  11   1   6       1118.90       1152.46        55.07 o                         
  13   1   6        122.99         77.62        39.23 o                         
  15   1   6        857.13        820.35        53.34 o                         
  17   1   6         15.77        -50.05        50.05 o                         
  19   1   6        509.42        459.38        57.38 o                         
  21   1   6        191.65        120.17        65.55 o                         
  23   1   6         70.74        115.52        66.70 o                         
 -24   2   6         24.49         18.42        90.01 o                         
 -22   2   6        552.66        533.21        64.44 o                         
 -20   2   6       3670.82       3594.48       102.91 o                         
 -18   2   6       2067.73       2296.89        84.72 o                         
 -16   2   6        339.59        263.34        34.43 o                         
 -14   2   6        671.17        512.16        31.75 o                         
 -12   2   6       3155.38       3228.93        51.10 o                         
 -10   2   6      46429.38      48606.90       573.88 o                         
  -8   2   6      10374.76      10506.19       148.49 o                         
  -6   2   6         28.81        120.41        30.56 o                         
  -4   2   6         87.96         63.21        45.38 o                         
  -2   2   6       8658.09       8815.29        89.76 o                         
   0   2   6         26.40         72.85        26.26 o                         
   2   2   6      16915.36      16513.48       161.55 o                         
   4   2   6      16661.23      16142.46       193.88 o                         
   6   2   6         28.68         14.68        25.75 o                         
   8   2   6       2545.68       2345.53        57.97 o                         
  10   2   6       2619.87       2457.22        64.95 o                         
  12   2   6       2129.08       2122.81        96.86 o                         
  14   2   6       6974.16       6685.34       180.80 o                         
  16   2   6       3532.65       3672.37       100.41 o                         
  18   2   6        297.00        267.28        58.43 o                         
  20   2   6        134.72        122.85        62.54 o                         
  22   2   6        565.38        665.15        75.04 o                         
 -23   3   6         99.70         36.20        65.35 o                         
 -21   3   6         44.68         77.33        57.68 o                         
 -19   3   6         14.44        -49.64        49.64 o                         
 -17   3   6        134.26        108.93        45.70 o                         
 -15   3   6        813.54        838.43        46.23 o                         
 -13   3   6        673.93        735.22        40.34 o                         
 -11   3   6        381.21        491.88        31.97 o                         
  -9   3   6       9777.44      10082.67       147.68 o                         
  -7   3   6        320.68        441.32        39.35 o                         
  -5   3   6         74.41         -8.00        54.58 o                         
  -3   3   6        853.07        800.23        39.11 o                         
  -1   3   6        470.62        462.77        33.36 o                         
   1   3   6        316.58        161.97        32.61 o                         
   3   3   6       1568.39       1476.97        95.65 o                         
   5   3   6        207.68        139.04        34.54 o                         
   7   3   6       9538.14       9349.25       228.40 o                         
   9   3   6        155.85        114.70        32.34 o                         
  11   3   6        768.77        709.22        43.63 o                         
  13   3   6        216.63        209.16        44.32 o                         
  15   3   6        122.40        121.47        48.24 o                         
  17   3   6         45.05        -35.27        57.02 o                         
  19   3   6        377.38        320.36        63.40 o                         
  21   3   6         51.44        117.31        66.67 o                         
 -24   4   6       1028.32       1053.84        94.38 o                         
 -22   4   6        399.98        398.38        76.32 o                         
 -20   4   6       3344.48       3390.70       164.77 o                         
 -18   4   6       5826.31       5995.87       165.22 o                         
 -16   4   6       1406.46       1498.72        72.79 o                         
 -14   4   6         22.30        -25.66        38.25 o                         
 -12   4   6       6011.47       5893.03       131.86 o                         
 -10   4   6      13118.49      13111.76       129.98 o                         
  -8   4   6       7335.44       7381.23       114.29 o                         
  -6   4   6        393.14        398.07        50.02 o                         
  -4   4   6       3482.10       3270.60        74.51 o                         
  -2   4   6      24582.22      25079.98       413.91 o                         
   0   4   6       5836.50       5616.80        90.72 o                         
   2   4   6       2426.66       2415.86       104.62 o                         
   4   4   6      30225.45      31182.53       419.51 o                         
   6   4   6       1547.27       1087.02        94.13 o                         
   8   4   6       2184.45       1952.17       100.57 o                         
  10   4   6       7876.76       8051.25       227.77 o                         
  12   4   6       3393.63       3360.04        89.00 o                         
  14   4   6       3161.07       2953.29        93.48 o                         
  16   4   6       2264.71       2166.64       107.20 o                         
  18   4   6        756.09        801.85        67.25 o                         
  20   4   6        636.43        687.83        89.99 o                         
 -21   5   6        191.87        140.98        72.72 o                         
 -19   5   6        271.28        263.67        64.12 o                         
 -17   5   6        473.72        512.37        59.31 o                         
 -15   5   6        793.45        808.05        57.97 o                         
 -13   5   6        652.45        787.32        52.75 o                         
 -11   5   6       1795.15       1666.83        59.99 o                         
  -9   5   6          1.79         24.08        54.54 o                         
  -7   5   6       1114.36       1230.65       108.51 o                         
  -5   5   6        202.68        204.41        44.48 o                         
  -3   5   6          4.39         53.78        43.84 o                         
  -1   5   6         92.18        152.33        37.68 o                         
   1   5   6        590.89        635.99        44.23 o                         
   3   5   6         24.76         78.36        54.72 o                         
   5   5   6        626.65        631.61        53.99 o                         
   7   5   6        190.86        214.42        48.00 o                         
   9   5   6       2061.65       2081.45       158.11 o                         
  11   5   6        363.73        377.91        61.49 o                         
  13   5   6         43.50         88.97        58.83 o                         
  15   5   6        348.84        504.02        76.40 o                         
  17   5   6        107.94         77.58        77.92 o                         
  19   5   6         26.65         32.30        82.67 o                         
 -20   6   6       1635.59       1851.46       200.17 o                         
 -18   6   6       2047.82       2148.73       144.26 o                         
 -16   6   6        434.09        496.43        89.77 o                         
 -14   6   6        437.60        496.28        84.06 o                         
 -12   6   6        227.44        222.52        75.65 o                         
 -10   6   6       2378.67       2461.77       163.01 o                         
  -8   6   6        317.86        379.26        88.26 o                         
  -6   6   6        907.80        734.65        60.13 o                         
  -4   6   6       2010.88       1542.15       111.68 o                         
  -2   6   6       3382.35       3373.04       105.64 o                         
   0   6   6       3064.86       2737.09        84.35 o                         
   2   6   6       2724.51       2925.63       125.65 o                         
   4   6   6        323.24        340.96        56.69 o                         
   6   6   6        105.34         39.54        78.35 o                         
   8   6   6       1466.94       1391.89       103.04 o                         
  10   6   6        729.29        681.23        69.86 o                         
  12   6   6         69.19         92.55        62.94 o                         
  14   6   6        354.40        433.94        71.81 o                         
  16   6   6        904.09        892.18       120.15 o                         
  18   6   6        151.78        184.08       105.10 o                         
 -17   7   6        614.65        574.21       130.87 o                         
 -15   7   6        243.41        193.03        92.25 o                         
 -13   7   6       1350.32       1332.54       105.13 o                         
 -11   7   6        176.47        245.78       114.85 o                         
  -9   7   6        142.29        109.75        74.29 o                         
  -7   7   6        671.82        599.08        82.03 o                         
  -5   7   6         23.36          0.77        70.76 o                         
  -3   7   6        114.35        146.26        71.04 o                         
  -1   7   6       1451.11       1710.89       125.47 o                         
   1   7   6        421.62        523.34        83.37 o                         
   3   7   6         70.84        141.74        63.41 o                         
   5   7   6        659.98        844.63        74.38 o                         
   7   7   6       1106.58       1250.19       179.21 o                         
   9   7   6        424.64        397.90        70.93 o                         
  11   7   6        205.75        242.73        69.43 o                         
  13   7   6         23.27         72.27        71.98 o                         
  15   7   6        495.34        448.94        89.43 o                         
 -16   8   6         56.69       -142.64       142.64 o                         
 -14   8   6        136.58         64.61       138.45 o                         
 -12   8   6        474.80        400.46        77.18 o                         
 -10   8   6       3035.97       2589.03       231.56 o                         
  -8   8   6       2397.82       2154.16       184.68 o                         
  -6   8   6        909.64        815.11       215.97 o                         
  -4   8   6       1529.11       1701.75       130.98 o                         
  -2   8   6        601.32        749.96        89.51 o                         
   0   8   6       3096.05       3527.99       396.12 o                         
   2   8   6       4968.03       5499.23       417.72 o                         
   4   8   6        269.67        397.66        78.24 o                         
   6   8   6        110.49        226.84        76.36 o                         
   8   8   6       1207.11       1427.55        84.16 o                         
  10   8   6        155.07        133.30        74.72 o                         
  12   8   6        218.61        289.99        78.98 o                         
 -11   9   6         61.89         43.56        71.86 o                         
  -9   9   6        836.62        735.93       141.17 o                         
  -7   9   6        665.38        687.76       100.15 o                         
  -5   9   6         17.15        130.45       137.48 o                         
  -3   9   6        630.89        609.70        95.73 o                         
  -1   9   6        397.52        628.01       106.93 o                         
   1   9   6        369.33        546.38       104.11 o                         
   3   9   6         75.25        166.68       101.30 o                         
   5   9   6          2.73        141.54        94.63 o                         
   7   9   6        281.25        289.20        91.52 o                         
   9   9   6         17.44         62.18        76.90 o                         
 -24   1   7        137.89        182.38        84.61 o                         
 -22   1   7       1801.36       1834.25       122.07 o                         
 -20   1   7       3429.70       3400.95       164.18 o                         
 -18   1   7       1584.35       1660.00        76.61 o                         
 -16   1   7       1276.44       1366.91        50.97 o                         
 -14   1   7      10584.95      10705.13       105.53 o                         
 -12   1   7        931.33        853.17        54.18 o                         
 -10   1   7       7663.96       7904.64       128.94 o                         
  -8   1   7      15481.06      16164.65       185.16 o                         
  -6   1   7        327.03        156.59        42.73 o                         
  -4   1   7        844.09        898.16        60.15 o                         
  -2   1   7       5086.47       4225.51        52.08 o                         
   0   1   7       8703.13       7682.62        79.34 o                         
   2   1   7       8807.03       7832.67        75.56 o                         
   4   1   7      26329.12      25970.78       243.44 o                         
   6   1   7       4251.36       4086.16        68.90 o                         
   8   1   7       2349.99       2371.59        60.17 o                         
  10   1   7       3978.75       3625.88        74.58 o                         
  12   1   7       9125.52       8751.24       121.59 o                         
  14   1   7       7748.59       7502.79       119.98 o                         
  16   1   7         54.63         59.82        49.87 o                         
  18   1   7         42.41        -51.19        56.00 o                         
  20   1   7       1414.22       1356.17        73.68 o                         
  22   1   7       2760.52       2644.72       126.69 o                         
 -25   2   7         15.98         23.86        88.29 o                         
 -23   2   7        230.61        167.75        79.29 o                         
 -21   2   7         31.69         12.25        55.45 o                         
 -19   2   7        352.83        386.02        52.83 o                         
 -17   2   7        233.74        153.46        44.14 o                         
 -15   2   7        146.22        108.44        37.49 o                         
 -13   2   7       2311.05       2456.32        58.93 o                         
 -11   2   7       1860.81       1883.52        50.55 o                         
  -9   2   7        639.52        563.22        31.39 o                         
  -7   2   7       4338.27       5044.61        76.24 o                         
  -5   2   7        839.70        904.87        64.18 o                         
  -3   2   7        604.15        628.69        36.67 o                         
  -1   2   7       2310.78       2050.91        51.00 o                         
   1   2   7         13.07         41.00        27.84 o                         
   3   2   7        142.58        274.27        31.88 o                         
   5   2   7        617.86        779.11        33.97 o                         
   7   2   7      10079.62       9880.39       138.37 o                         
   9   2   7       2026.36       2265.42        63.36 o                         
  11   2   7        380.21        421.86        46.68 o                         
  13   2   7        709.21        708.70        48.34 o                         
  15   2   7        478.02        532.86        54.08 o                         
  17   2   7        106.69        120.64        56.19 o                         
  19   2   7         40.27         63.94        60.35 o                         
  21   2   7        125.11        133.50        70.40 o                         
 -24   3   7        436.03        336.40       103.46 o                         
 -22   3   7       2375.95       2544.75       132.90 o                         
 -20   3   7       4249.24       4614.73       144.76 o                         
 -18   3   7       2201.33       2249.87        86.96 o                         
 -16   3   7        708.48        677.24        47.21 o                         
 -14   3   7       1949.03       1916.26        70.28 o                         
 -12   3   7       6840.44       6812.69        89.57 o                         
 -10   3   7      16619.59      15915.34       154.67 o                         
  -8   3   7      22055.88      20875.37       213.43 o                         
  -6   3   7       6742.07       5624.13       101.78 o                         
  -4   3   7        164.73         48.57        59.09 o                         
  -2   3   7        130.64        192.08        27.54 o                         
   0   3   7       8877.54       8064.27       109.02 o                         
   2   3   7      14092.42      13239.80       157.48 o                         
   4   3   7      17376.51      17262.71       174.50 o                         
   6   3   7        569.36        523.31        32.54 o                         
   8   3   7         34.11        -11.18        30.43 o                         
  10   3   7       1327.43       1281.12        59.73 o                         
  12   3   7       6476.58       6271.38       107.07 o                         
  14   3   7       9442.64       9308.71       340.16 o                         
  16   3   7         72.85         78.05        53.21 o                         
  18   3   7         19.90         17.46        59.11 o                         
  20   3   7       1177.98       1139.11        77.18 o                         
 -23   4   7        294.26        447.39        79.31 o                         
 -21   4   7         64.52         71.90        65.99 o                         
 -19   4   7        531.32        526.11        59.99 o                         
 -17   4   7        942.06        931.11        54.97 o                         
 -15   4   7         10.39        -20.67        40.22 o                         
 -13   4   7       1512.76       1432.78        63.65 o                         
 -11   4   7       2972.52       2794.49        98.55 o                         
  -9   4   7        689.61        864.63        54.50 o                         
  -7   4   7        991.63       1234.27       109.90 o                         
  -5   4   7       3221.34       3743.06       142.75 o                         
  -3   4   7         63.04         64.30        29.32 o                         
  -1   4   7          1.20         49.23        33.15 o                         
   1   4   7        660.99        898.95        69.71 o                         
   3   4   7        694.09        919.28       149.48 o                         
   5   4   7        644.85        518.34        40.56 o                         
   7   4   7        755.45        825.88        51.19 o                         
   9   4   7        677.79        689.47        55.19 o                         
  11   4   7        458.06        426.26        44.54 o                         
  13   4   7         85.11         76.99        43.30 o                         
  15   4   7        517.51        538.22        56.92 o                         
  17   4   7         35.91         32.48        56.38 o                         
  19   4   7        416.32        386.38        66.72 o                         
 -22   5   7        973.06       1008.31        88.61 o                         
 -20   5   7       1341.51       1426.86        82.53 o                         
 -18   5   7       1511.76       1564.23        90.45 o                         
 -16   5   7       1006.88       1048.02        62.68 o                         
 -14   5   7       2152.85       2145.98        84.92 o                         
 -12   5   7        227.94        203.76        41.92 o                         
 -10   5   7       1226.40       1318.39        81.00 o                         
  -8   5   7       2012.05       1935.99        96.94 o                         
  -6   5   7       2609.34       2446.30        77.12 o                         
  -4   5   7       3055.25       2770.19        78.96 o                         
  -2   5   7       5239.64       5078.80        92.93 o                         
   0   5   7       8026.05       7530.04       115.69 o                         
   2   5   7       3844.73       4180.11        90.45 o                         
   4   5   7       1609.81       1713.33        97.51 o                         
   6   5   7       1333.21       1264.01        87.22 o                         
   8   5   7       1152.57       1061.40        84.55 o                         
  10   5   7       1582.96       1692.14       101.14 o                         
  12   5   7       2741.46       2635.68       118.31 o                         
  14   5   7        980.75       1051.40        81.66 o                         
  16   5   7         31.50         17.69        76.16 o                         
  18   5   7        194.86        229.55        83.84 o                         
 -21   6   7        122.49         88.12       110.73 o                         
 -19   6   7        828.15        786.56       102.62 o                         
 -17   6   7       1367.02       1462.18       122.15 o                         
 -15   6   7         44.54        -14.85        78.47 o                         
 -13   6   7         11.82         25.15        74.36 o                         
 -11   6   7       1197.50       1358.53       140.79 o                         
  -9   6   7        537.89        627.93        96.66 o                         
  -7   6   7         52.67          1.10        53.80 o                         
  -5   6   7        261.58        178.59        53.42 o                         
  -3   6   7       2946.92       2890.17       107.50 o                         
  -1   6   7        224.83        181.61        46.68 o                         
   1   6   7        390.78        516.26        58.20 o                         
   3   6   7       3234.41       3213.00       144.07 o                         
   5   6   7       2765.98       2755.97       108.56 o                         
   7   6   7       1182.72       1147.16        64.04 o                         
   9   6   7        146.35        220.53        62.77 o                         
  11   6   7        301.04        292.38        70.50 o                         
  13   6   7        530.61        489.19        72.87 o                         
  15   6   7        156.36        139.61        81.07 o                         
  17   6   7        237.31        137.50        84.97 o                         
 -18   7   7        148.32         92.59        97.36 o                         
 -16   7   7        607.47        471.04        99.14 o                         
 -14   7   7        806.99        851.38       141.36 o                         
 -12   7   7         18.73        105.22       113.37 o                         
 -10   7   7       2012.12       1726.49       175.61 o                         
  -8   7   7      10931.50      10378.03       248.04 o                         
  -6   7   7       1168.55       1126.31        93.94 o                         
  -4   7   7        367.24        353.91        80.19 o                         
  -2   7   7       1419.98       1524.47       106.11 o                         
   0   7   7       4022.94       4035.06       159.05 o                         
   2   7   7       2226.75       2550.59       115.14 o                         
   4   7   7       1629.17       2028.76       115.38 o                         
   6   7   7        416.42        536.90        74.71 o                         
   8   7   7        181.54        302.96        70.31 o                         
  10   7   7        965.93        999.07        83.11 o                         
  12   7   7       2313.03       2296.23       113.87 o                         
  14   7   7       1474.59       1601.50       160.01 o                         
 -15   8   7        165.93        127.55       155.65 o                         
 -13   8   7        194.99        104.30       213.86 o                         
 -11   8   7         74.82        -66.27        70.54 o                         
  -9   8   7         44.70         42.45        68.43 o                         
  -7   8   7        314.72        410.94        90.02 o                         
  -5   8   7        153.07         51.89        83.48 o                         
  -3   8   7        873.53        773.40        94.02 o                         
  -1   8   7         18.48        262.21        95.87 o                         
   1   8   7        448.60        552.80        97.21 o                         
   3   8   7         18.90         73.24        74.36 o                         
   5   8   7         40.26         90.14        76.56 o                         
   7   8   7        604.19        683.03        88.19 o                         
   9   8   7        153.12        177.50        73.63 o                         
  11   8   7          2.20        -22.43        75.96 o                         
 -10   9   7        287.31         90.63        96.48 o                         
  -8   9   7       2056.49       2098.70       167.99 o                         
  -6   9   7       1097.78        942.93       105.40 o                         
  -4   9   7         18.26        148.70        92.63 o                         
  -2   9   7       1621.85       1397.24       258.64 o                         
   0   9   7       1106.08       1181.03       118.26 o                         
   2   9   7        614.76        622.71       126.42 o                         
   4   9   7        824.77        831.46       120.05 o                         
   6   9   7          9.69         21.38        82.04 o                         
   8   9   7         24.77        176.52        79.74 o                         
 -26   0   8          9.93       -110.62       194.90 o                         
 -24   0   8        696.45        506.74       187.53 o                         
 -22   0   8       3989.70       3988.61       289.72 o                         
 -20   0   8      11277.21      11358.99       385.59 o                         
 -18   0   8       1767.86       1396.49       127.82 o                         
 -16   0   8         55.11        102.05        44.55 o                         
 -14   0   8       9753.54       9429.00       148.69 o                         
 -12   0   8      22380.71      21426.04       274.72 o                         
 -10   0   8       6399.77       6450.70       161.97 o                         
  -8   0   8       6595.04       6141.11       155.28 o                         
  -6   0   8       3749.64       3550.76       123.77 o                         
  -4   0   8      17114.39      16871.39       215.31 o                         
  -2   0   8       5248.15       5579.94       117.24 o                         
   0   0   8     101005.48     104279.22      1017.71 o                         
   2   0   8      17305.23      16307.59       179.34 o                         
   4   0   8       2671.17       3129.90        74.81 o                         
   6   0   8      26675.21      26024.08       380.61 o                         
   8   0   8       6488.65       6315.60       129.80 o                         
  10   0   8        684.10        535.19        54.45 o                         
  12   0   8       2235.77       2072.49       132.22 o                         
  14   0   8       4805.70       4913.01       146.39 o                         
  16   0   8        915.17        914.86        86.10 o                         
  18   0   8        270.22        383.53        86.85 o                         
  20   0   8         74.14         16.29        89.85 o                         
  22   0   8       3486.65       3480.21       162.26 o                         
 -25   1   8          4.35         57.43        86.47 o                         
 -23   1   8          7.22        -75.25        75.25 o                         
 -21   1   8        384.33        366.66        74.06 o                         
 -19   1   8        192.18        228.86        63.53 o                         
 -17   1   8         30.61         17.78        38.54 o                         
 -15   1   8         58.31         33.22        28.42 o                         
 -13   1   8       2648.13       2765.87        59.03 o                         
 -11   1   8         59.63        127.29        26.23 o                         
  -9   1   8        233.15        327.61        92.18 o                         
  -7   1   8        926.36       1054.85        74.35 o                         
  -5   1   8         68.57         72.37        48.42 o                         
  -3   1   8         77.86         83.08        26.88 o                         
  -1   1   8       6406.62       6568.47        69.70 o                         
   1   1   8       2971.89       3436.10        64.94 o                         
   3   1   8        303.00        364.14        26.64 o                         
   5   1   8        447.41        445.22        27.77 o                         
   7   1   8         20.73         10.08        28.73 o                         
   9   1   8         63.23        111.93        32.55 o                         
  11   1   8       1042.84       1032.99        51.27 o                         
  13   1   8        275.66        241.02        45.06 o                         
  15   1   8        750.69        629.35        54.54 o                         
  17   1   8        111.76         86.09        55.85 o                         
  19   1   8         33.61        -27.33        61.73 o                         
  21   1   8         48.75         13.33        67.40 o                         
 -24   2   8         47.64         26.17        81.91 o                         
 -22   2   8       2020.97       1922.41       134.53 o                         
 -20   2   8       2555.12       2645.17        99.03 o                         
 -18   2   8       4411.84       4482.78       107.89 o                         
 -16   2   8        465.61        354.99        39.44 o                         
 -14   2   8       4327.35       4554.70        79.86 o                         
 -12   2   8      14949.68      14713.49       148.70 o                         
 -10   2   8       5081.05       5069.84        72.07 o                         
  -8   2   8         49.40         81.91        27.65 o                         
  -6   2   8        829.08        806.54        55.15 o                         
  -4   2   8       2804.32       2409.50        76.87 o                         
  -2   2   8        242.28        191.98        25.41 o                         
   0   2   8       1289.43       1029.88        74.53 o                         
   2   2   8       1350.09        835.19        36.49 o                         
   4   2   8      11169.84      11029.35       134.16 o                         
   6   2   8       6240.58       6608.90        90.78 o                         
   8   2   8       2389.05       2321.07        62.18 o                         
  10   2   8       4599.85       4869.27        87.34 o                         
  12   2   8       1089.99       1026.03        50.44 o                         
  14   2   8       2427.40       2437.08        87.31 o                         
  16   2   8       1796.09       1822.01       118.61 o                         
  18   2   8         63.00        119.96        61.06 o                         
  20   2   8        203.83        166.14        67.35 o                         
  22   2   8        909.57        865.54        81.48 o                         
 -23   3   8         44.28         28.95        98.95 o                         
 -21   3   8        106.96         59.34        57.11 o                         
 -19   3   8         10.67        -14.91        49.42 o                         
 -17   3   8       1525.46       1541.82        76.11 o                         
 -15   3   8       4480.79       4856.02        85.53 o                         
 -13   3   8        735.44        644.79        42.24 o                         
 -11   3   8         13.73         21.23        28.17 o                         
  -9   3   8        619.98        585.94        34.17 o                         
  -7   3   8        194.99        358.24        47.74 o                         
  -5   3   8        914.44       1173.31        97.38 o                         
  -3   3   8        869.38       1146.35        43.50 o                         
  -1   3   8        123.08        115.65        32.40 o                         
   1   3   8       1675.59       1858.63        61.15 o                         
   3   3   8       9350.91       9116.75       117.71 o                         
   5   3   8        318.19        341.71        44.18 o                         
   7   3   8        631.29        575.00        42.27 o                         
   9   3   8         47.42         82.58        34.51 o                         
  11   3   8       1947.13       1882.01        75.17 o                         
  13   3   8        248.06        282.15        48.52 o                         
  15   3   8        152.24        150.88        52.68 o                         
  17   3   8          7.46        -34.37        57.87 o                         
  19   3   8          7.10         48.77        63.19 o                         
  21   3   8         32.88          3.42        69.12 o                         
 -22   4   8        538.33        612.56        76.75 o                         
 -20   4   8       2435.38       2626.54       140.10 o                         
 -18   4   8       3681.26       3833.57        98.15 o                         
 -16   4   8         89.39        125.70        43.47 o                         
 -14   4   8        338.19        350.94        42.20 o                         
 -12   4   8      12594.91      12682.12       149.39 o                         
 -10   4   8       3488.59       3912.58        93.96 o                         
  -8   4   8       1762.92       1626.93       107.34 o                         
  -6   4   8       1410.40       1441.39       227.50 o                         
  -4   4   8      11526.18      10721.12       208.02 o                         
  -2   4   8      11778.50      11606.73       158.75 o                         
   0   4   8       1307.70       1355.62        70.25 o                         
   2   4   8       3237.99       3082.11        76.13 o                         
   4   4   8      16650.89      17572.94       184.50 o                         
   6   4   8        106.10        153.75        43.50 o                         
   8   4   8       1092.09       1106.48        60.79 o                         
  10   4   8       8978.53       8603.50       317.35 o                         
  12   4   8        578.26        554.42        50.05 o                         
  14   4   8       2154.07       2235.08        89.85 o                         
  16   4   8       1942.19       1810.29        91.08 o                         
  18   4   8        540.78        582.83        67.81 o                         
  20   4   8        619.73        570.21        72.84 o                         
 -21   5   8        100.81          0.96        99.53 o                         
 -19   5   8          8.62        -33.69        84.16 o                         
 -17   5   8        275.93        315.58        64.71 o                         
 -15   5   8        609.67        617.17        59.24 o                         
 -13   5   8         38.64         11.72        49.46 o                         
 -11   5   8        382.56        311.60        71.51 o                         
  -9   5   8        293.96        266.89        81.45 o                         
  -7   5   8       2273.48       2132.53       130.52 o                         
  -5   5   8       1315.55       1411.49        72.34 o                         
  -3   5   8        218.65        280.57        52.34 o                         
  -1   5   8         97.63         92.76        40.61 o                         
   1   5   8        261.03        171.98        42.81 o                         
   3   5   8       3162.76       3064.94        87.09 o                         
   5   5   8       2105.63       2398.12       132.14 o                         
   7   5   8        835.15        746.35        58.92 o                         
   9   5   8         96.47        117.14        57.41 o                         
  11   5   8        127.12        107.75        63.47 o                         
  13   5   8         99.96        114.19        70.94 o                         
  15   5   8          8.16        -11.30        75.33 o                         
  17   5   8         94.44        107.54        90.65 o                         
  19   5   8          2.77        -20.71        85.44 o                         
 -20   6   8       2056.29       1944.55       141.05 o                         
 -18   6   8       1123.93       1042.79       118.40 o                         
 -16   6   8         72.58          9.68        83.32 o                         
 -14   6   8       1617.03       1803.08       124.26 o                         
 -12   6   8       1247.38       1344.08       129.56 o                         
 -10   6   8       1501.31       1624.72       123.96 o                         
  -8   6   8       4921.82       4355.11       114.65 o                         
  -6   6   8       3106.91       2865.06        92.48 o                         
  -4   6   8       1830.03       1772.07       118.43 o                         
  -2   6   8       2333.24       2313.12       107.17 o                         
   0   6   8       3630.79       3463.51        94.87 o                         
   2   6   8       3580.40       3811.90       113.42 o                         
   4   6   8        590.98        768.70       163.31 o                         
   6   6   8        140.75        253.11        54.52 o                         
   8   6   8       1263.35       1047.05        73.40 o                         
  10   6   8        593.83        659.97        73.95 o                         
  12   6   8        358.56        273.76        75.32 o                         
  14   6   8       1615.72       1536.53        97.07 o                         
  16   6   8       1288.12       1215.44        99.88 o                         
 -17   7   8        482.26        488.62       103.31 o                         
 -15   7   8        487.69        568.24       142.35 o                         
 -13   7   8         33.64         54.78       122.75 o                         
 -11   7   8        203.52        219.51       111.56 o                         
  -9   7   8       1725.50       1785.06       113.15 o                         
  -7   7   8       4979.90       4452.72       130.51 o                         
  -5   7   8        293.43        332.78        85.58 o                         
  -3   7   8        296.67        306.46        67.27 o                         
  -1   7   8        207.18        278.34        68.82 o                         
   1   7   8         14.03        179.08        65.08 o                         
   3   7   8       5316.45       5681.61       222.99 o                         
   5   7   8       1001.77        959.91        82.51 o                         
   7   7   8         40.09         97.08        62.36 o                         
   9   7   8         27.76        -38.63        70.41 o                         
  11   7   8        167.73        192.37        79.34 o                         
  13   7   8        169.40        168.59        77.37 o                         
  15   7   8        342.00        285.03        90.50 o                         
 -14   8   8        950.05        886.01       251.79 o                         
 -12   8   8        487.17        374.21        81.60 o                         
 -10   8   8        916.11        723.28        80.09 o                         
  -8   8   8       2964.55       2623.75       193.85 o                         
  -6   8   8       2375.71       2251.27       161.55 o                         
  -4   8   8        719.90        648.23        95.89 o                         
  -2   8   8        290.06        346.98        92.71 o                         
   0   8   8       1811.56       1951.66       167.43 o                         
   2   8   8       1187.96       1074.66        88.36 o                         
   4   8   8         55.08        164.00        79.32 o                         
   6   8   8        659.49        805.58        90.74 o                         
   8   8   8       1678.01       1878.18       131.55 o                         
  10   8   8        679.33        688.15        83.06 o                         
  12   8   8        715.63        769.78        89.08 o                         
 -11   9   8          7.85         67.76        79.92 o                         
  -9   9   8        256.36        197.50       100.26 o                         
  -7   9   8        800.06        716.97       106.44 o                         
  -5   9   8        153.32         96.28        96.27 o                         
  -3   9   8        228.15        207.91        99.30 o                         
  -1   9   8          4.12        167.47       111.15 o                         
   1   9   8        121.27        194.74       111.34 o                         
   3   9   8        758.43        777.18       123.14 o                         
   5   9   8         19.12        137.01        90.72 o                         
   7   9   8          4.36         65.87        82.97 o                         
 -24   1   9       1333.31       1093.15       147.88 o                         
 -22   1   9       1447.61       1559.63       109.30 o                         
 -20   1   9       1951.74       1708.70       114.09 o                         
 -18   1   9       3467.19       3319.55       115.27 o                         
 -16   1   9        598.45        569.40        40.03 o                         
 -14   1   9       6135.86       5821.60        96.77 o                         
 -12   1   9       1826.92       1669.68        59.56 o                         
 -10   1   9        487.11        325.23        34.28 o                         
  -8   1   9      20977.32      21207.64       451.17 o                         
  -6   1   9        158.42         86.98        51.35 o                         
  -4   1   9        157.19         60.48        80.14 o                         
  -2   1   9       4259.66       3593.85        72.79 o                         
   0   1   9       5884.94       5827.56        67.72 o                         
   2   1   9      19438.70      19231.72       148.89 o                         
   4   1   9      14853.57      15046.50       129.73 o                         
   6   1   9        778.32        668.51        32.52 o                         
   8   1   9        300.43        267.51        34.71 o                         
  10   1   9       5286.07       5243.29        91.98 o                         
  12   1   9       1321.63       1255.97        67.36 o                         
  14   1   9        634.02        573.57        53.62 o                         
  16   1   9       1374.35       1427.55        68.66 o                         
  18   1   9        882.45        938.42        70.46 o                         
  20   1   9        660.88        614.78        72.61 o                         
 -25   2   9          4.62        -80.32        83.81 o                         
 -23   2   9         11.17         -0.46        78.33 o                         
 -21   2   9        267.42        207.82        80.77 o                         
 -19   2   9        277.81        197.55        81.80 o                         
 -17   2   9        246.08        253.82        93.60 o                         
 -15   2   9        846.36        806.36        45.44 o                         
 -13   2   9        441.20        436.72        34.27 o                         
 -11   2   9       6410.14       6882.40        88.67 o                         
  -9   2   9       3365.54       3382.71        94.60 o                         
  -7   2   9       3958.21       3891.56       153.73 o                         
  -5   2   9       1941.31       2214.10        81.60 o                         
  -3   2   9       1834.48       1929.85        56.26 o                         
  -1   2   9        280.66        436.43        34.38 o                         
   1   2   9       1649.90       1903.12        50.99 o                         
   3   2   9       3344.65       3214.59        60.95 o                         
   5   2   9        663.66        609.12        34.59 o                         
   7   2   9        574.93        510.49        35.09 o                         
   9   2   9        930.63        808.90        42.19 o                         
  11   2   9       1352.47       1231.88        54.06 o                         
  13   2   9        602.83        665.38        51.93 o                         
  15   2   9          3.15         20.41        52.56 o                         
  17   2   9         98.38         57.45        59.82 o                         
  19   2   9         38.62         42.15        65.39 o                         
  21   2   9         54.06         69.68        87.13 o                         
 -24   3   9       1359.16       1370.29       142.61 o                         
 -22   3   9       1686.23       1782.40       122.46 o                         
 -20   3   9        611.07        579.09        60.25 o                         
 -18   3   9       5964.27       5849.30       123.39 o                         
 -16   3   9       7700.39       7935.04       116.38 o                         
 -14   3   9       2478.82       2721.41        68.78 o                         
 -12   3   9       5054.80       4844.74        78.19 o                         
 -10   3   9       1370.37       1234.49        56.05 o                         
  -8   3   9       9010.95       8031.78       132.52 o                         
  -6   3   9       5718.82       5028.30       102.89 o                         
  -4   3   9       3966.62       3197.80        56.12 o                         
  -2   3   9      15775.26      15567.54       164.85 o                         
   0   3   9       9623.37       8878.47       137.16 o                         
   2   3   9        192.77        144.88        31.29 o                         
   4   3   9      14376.27      13976.07       151.73 o                         
   6   3   9       9735.78       9766.25       209.54 o                         
   8   3   9        595.05        608.75        39.73 o                         
  10   3   9      14540.74      14122.88       260.94 o                         
  12   3   9       4007.91       4006.47       113.29 o                         
  14   3   9         37.87         52.85        51.07 o                         
  16   3   9        260.87        210.86        58.26 o                         
  18   3   9       1218.76       1244.17        77.24 o                         
  20   3   9       1704.23       1660.52       134.17 o                         
 -23   4   9         45.87         12.94        91.86 o                         
 -21   4   9          8.94         21.35        59.50 o                         
 -19   4   9        418.66        423.80        63.98 o                         
 -17   4   9       1730.77       1763.31        79.02 o                         
 -15   4   9       2053.87       2103.41        91.82 o                         
 -13   4   9        255.18        245.29        38.39 o                         
 -11   4   9        358.38        291.05        68.91 o                         
  -9   4   9        735.34        897.84        75.64 o                         
  -7   4   9          5.10         47.01        70.77 o                         
  -5   4   9          3.05         30.64        38.72 o                         
  -3   4   9         34.61         71.37        34.75 o                         
  -1   4   9          7.42         -2.79        35.54 o                         
   1   4   9       2301.34       2182.13        83.85 o                         
   3   4   9       4634.71       5015.46        95.98 o                         
   5   4   9        447.90        420.40        46.30 o                         
   7   4   9         25.49         53.22        47.40 o                         
   9   4   9       1406.30       1328.10        61.43 o                         
  11   4   9        135.26        164.51        44.42 o                         
  13   4   9        153.74        118.65        49.58 o                         
  15   4   9         53.77         28.01        54.89 o                         
  17   4   9          7.65          7.10        64.81 o                         
  19   4   9          2.57        -76.30        86.82 o                         
 -22   5   9       1207.74       1227.77       137.20 o                         
 -20   5   9         10.61       -122.27       122.27 o                         
 -18   5   9        888.84        932.80        95.16 o                         
 -16   5   9        516.18        558.56        70.90 o                         
 -14   5   9         50.40         43.69        60.35 o                         
 -12   5   9        753.86        802.30        85.94 o                         
 -10   5   9       5402.74       5609.67       147.80 o                         
  -8   5   9       8028.17       7676.24       214.38 o                         
  -6   5   9       3790.26       3849.12        93.28 o                         
  -4   5   9         84.57         74.49        51.22 o                         
  -2   5   9       1396.80       1317.46        70.31 o                         
   0   5   9       5335.29       5078.66       100.73 o                         
   2   5   9       2662.70       2571.21        84.47 o                         
   4   5   9       4677.69       4772.01       156.59 o                         
   6   5   9        364.01        408.84        55.59 o                         
   8   5   9       1272.87       1176.09        81.04 o                         
  10   5   9       1702.66       1820.51       148.23 o                         
  12   5   9       3267.19       3482.74       243.81 o                         
  14   5   9        930.65       1117.36        88.60 o                         
  16   5   9       1329.79       1411.89       145.06 o                         
  18   5   9        630.10        779.80       198.95 o                         
 -19   6   9        670.59        839.95       106.97 o                         
 -17   6   9       1502.04       1595.70       127.47 o                         
 -15   6   9        145.94        165.49       126.48 o                         
 -13   6   9        163.52        142.70       116.85 o                         
 -11   6   9       1115.38       1181.03        93.59 o                         
  -9   6   9        302.77        370.70        55.90 o                         
  -7   6   9       2437.60       2374.84        93.31 o                         
  -5   6   9       4841.34       4477.40       127.80 o                         
  -3   6   9        682.32        659.90        68.60 o                         
  -1   6   9         92.65         66.11        50.09 o                         
   1   6   9       1281.31       1304.57        67.91 o                         
   3   6   9       5327.78       4956.98       130.38 o                         
   5   6   9        450.37        551.07        80.47 o                         
   7   6   9         99.98        122.09        57.84 o                         
   9   6   9          1.54         67.17        65.71 o                         
  11   6   9        589.68        703.43        80.64 o                         
  13   6   9          3.66         75.93        74.25 o                         
  15   6   9        201.74        206.88        93.71 o                         
 -18   7   9        514.33        434.25       161.47 o                         
 -16   7   9       1250.61       1097.10       161.38 o                         
 -14   7   9        739.73        742.44       145.35 o                         
 -12   7   9        153.65        169.11       120.71 o                         
 -10   7   9        564.66        449.14        75.61 o                         
  -8   7   9       4663.74       4035.68       131.58 o                         
  -6   7   9       1464.49       1197.14       113.89 o                         
  -4   7   9       1232.05       1247.88        84.97 o                         
  -2   7   9        116.00         94.76        68.90 o                         
   0   7   9        411.05        493.69        63.45 o                         
   2   7   9       2063.81       2264.73       119.08 o                         
   4   7   9        472.01        596.12        78.90 o                         
   6   7   9        301.96        366.61        66.49 o                         
   8   7   9       1524.57       1447.93        88.58 o                         
  10   7   9       2216.58       2076.57       123.39 o                         
  12   7   9       1097.58       1133.98        88.32 o                         
  14   7   9        830.74        791.56        96.26 o                         
 -15   8   9        293.03        243.36       238.09 o                         
 -13   8   9          2.61        -19.78        82.24 o                         
 -11   8   9          7.69          7.37        75.89 o                         
  -9   8   9         14.37         47.37        73.71 o                         
  -7   8   9       1286.27       1106.74       111.21 o                         
  -5   8   9          3.77         14.70        90.27 o                         
  -3   8   9        617.52        530.17        99.20 o                         
  -1   8   9         32.42         36.39       111.15 o                         
   1   8   9        727.38        855.69       114.11 o                         
   3   8   9        149.94        198.19       114.75 o                         
   5   8   9         56.66        105.80        82.57 o                         
   7   8   9          2.39         61.46        78.97 o                         
   9   8   9          7.23          2.29        82.39 o                         
  11   8   9         21.53         12.05        80.39 o                         
 -10   9   9        904.24        611.99       168.04 o                         
  -8   9   9       1798.79       1513.97       125.45 o                         
  -6   9   9       1118.01       1002.60       114.39 o                         
  -4   9   9        527.81        452.38       108.32 o                         
  -2   9   9       1016.75        894.73       217.02 o                         
   0   9   9        435.93        543.62       118.72 o                         
   2   9   9        764.20        667.94       122.51 o                         
   4   9   9        575.48        572.58        97.01 o                         
   6   9   9         13.82         30.47        84.43 o                         
 -24   0  10       1229.92       1237.88       217.02 o                         
 -22   0  10       1829.15       1814.15       262.33 o                         
 -20   0  10       3287.18       2931.93       257.06 o                         
 -18   0  10       1102.75       1106.21       116.89 o                         
 -16   0  10       1948.60       2248.09       145.52 o                         
 -14   0  10       5707.76       6008.30       381.37 o                         
 -12   0  10      13978.10      13980.36       268.27 o                         
 -10   0  10       1595.45       1527.51       114.30 o                         
  -8   0  10      22072.99      22747.59       656.87 o                         
  -6   0  10       7128.62       6128.17       160.04 o                         
  -4   0  10       3360.53       1779.12        66.05 o                         
  -2   0  10      32990.07      34017.91       349.24 o                         
   0   0  10      22294.48      23071.87       246.95 o                         
   2   0  10       6179.91       5854.97        90.40 o                         
   4   0  10       7258.78       6382.41        95.68 o                         
   6   0  10      21753.31      22104.62       285.76 o                         
   8   0  10       3299.48       3638.89       108.39 o                         
  10   0  10        334.11        282.17        57.88 o                         
  12   0  10         85.40        -25.04        62.39 o                         
  14   0  10       6107.25       6084.61       291.82 o                         
  16   0  10       9395.63       9257.98       324.48 o                         
  18   0  10       1721.00       1729.81       114.14 o                         
  20   0  10        111.54        187.12        98.85 o                         
 -25   1  10         37.01        -36.83       136.03 o                         
 -23   1  10          2.33        -77.35       119.93 o                         
 -21   1  10        370.00        339.04       117.24 o                         
 -19   1  10         31.88         59.90        89.61 o                         
 -17   1  10         95.00         95.69        68.84 o                         
 -15   1  10        154.02        225.66        42.15 o                         
 -13   1  10         32.14         53.18        36.01 o                         
 -11   1  10        167.90        249.17        55.11 o                         
  -9   1  10       1152.96       1061.42        76.33 o                         
  -7   1  10       4113.32       4371.25       128.04 o                         
  -5   1  10        698.52        680.15        56.57 o                         
  -3   1  10        775.75        869.81        32.02 o                         
  -1   1  10        208.16        307.58        26.27 o                         
   1   1  10       3369.84       3517.89        49.84 o                         
   3   1  10        730.45        737.08        29.71 o                         
   5   1  10        440.53        504.66        29.61 o                         
   7   1  10         82.39         64.11        32.19 o                         
   9   1  10         66.47         15.92        36.65 o                         
  11   1  10        107.47        100.79        42.13 o                         
  13   1  10        292.30        236.61        49.25 o                         
  15   1  10          8.06          6.41        53.60 o                         
  17   1  10         88.92         66.84        59.82 o                         
  19   1  10         37.80        -39.62        64.13 o                         
  21   1  10         46.05         52.14        71.18 o                         
 -24   2  10         38.14         -2.44        81.41 o                         
 -22   2  10       1780.73       1685.76       111.80 o                         
 -20   2  10       2968.67       2767.10       195.11 o                         
 -18   2  10       5246.30       5034.78       117.73 o                         
 -16   2  10       1082.88       1108.36        58.10 o                         
 -14   2  10       1194.38       1295.75        65.18 o                         
 -12   2  10       2867.94       2948.32        78.26 o                         
 -10   2  10         66.94        124.83        54.44 o                         
  -8   2  10        612.10        541.58        56.49 o                         
  -6   2  10       3444.45       3444.25        94.83 o                         
  -4   2  10       2276.56       2184.75        58.13 o                         
  -2   2  10       8479.14       8316.41       104.46 o                         
   0   2  10       4390.23       3954.98        83.56 o                         
   2   2  10        683.75        576.56        34.10 o                         
   4   2  10       2238.67       1971.53        59.84 o                         
   6   2  10       9648.17       9784.51       112.90 o                         
   8   2  10       5743.22       4964.54       102.49 o                         
  10   2  10        964.89        891.05        47.76 o                         
  12   2  10        145.08         46.51        56.87 o                         
  14   2  10        263.03        268.64        53.31 o                         
  16   2  10       3309.20       3199.48       109.45 o                         
  18   2  10         67.65         68.26        64.31 o                         
  20   2  10        318.01        319.71        72.92 o                         
 -23   3  10        587.16        704.39        89.56 o                         
 -21   3  10        155.93        125.08        71.03 o                         
 -19   3  10        680.91        711.88        63.34 o                         
 -17   3  10       1602.91       1577.46        73.66 o                         
 -15   3  10         24.49        113.68        38.59 o                         
 -13   3  10         99.97        108.90        34.63 o                         
 -11   3  10        223.46        250.19        35.80 o                         
  -9   3  10          0.88        -10.53        52.84 o                         
  -7   3  10       2025.40       2062.29        86.01 o                         
  -5   3  10       1337.57       1235.64        54.57 o                         
  -3   3  10       5803.17       6058.45        89.41 o                         
  -1   3  10       4008.63       4284.66        75.89 o                         
   1   3  10       7513.65       6819.31        92.76 o                         
   3   3  10       4908.11       5147.61        83.77 o                         
   5   3  10        430.96        456.49        46.23 o                         
   7   3  10         45.58         60.02        33.56 o                         
   9   3  10         11.96         37.49        38.87 o                         
  11   3  10        590.19        639.97        50.10 o                         
  13   3  10          1.57        -30.79        47.73 o                         
  15   3  10          1.40         46.91        55.33 o                         
  17   3  10         36.66         44.71        62.24 o                         
  19   3  10        104.04         52.97        67.11 o                         
 -22   4  10        508.38        410.42        94.30 o                         
 -20   4  10       1876.36       1809.11       112.96 o                         
 -18   4  10       1418.81       1465.68        77.25 o                         
 -16   4  10       1196.71       1206.82        68.11 o                         
 -14   4  10       1266.97       1413.12        65.42 o                         
 -12   4  10       7358.23       6833.74       163.58 o                         
 -10   4  10       1974.73       1811.52       111.65 o                         
  -8   4  10       3397.37       3261.38       115.47 o                         
  -6   4  10       6310.75       6170.74        95.52 o                         
  -4   4  10       5499.73       5430.33        82.60 o                         
  -2   4  10       1879.23       1760.78        66.70 o                         
   0   4  10       2682.92       2691.70        75.30 o                         
   2   4  10       4623.57       4712.24        95.28 o                         
   4   4  10       2004.26       2042.63        69.51 o                         
   6   4  10       3742.98       3873.79       102.58 o                         
   8   4  10       1582.79       1802.54        94.66 o                         
  10   4  10       1382.85       1369.19        75.20 o                         
  12   4  10        219.31        267.80        69.25 o                         
  14   4  10       2390.46       2516.98       128.06 o                         
  16   4  10       3037.71       2881.53       234.62 o                         
  18   4  10        449.13        357.36        90.69 o                         
 -21   5  10        145.69        186.48       118.20 o                         
 -19   5  10        281.72        228.33        89.25 o                         
 -17   5  10       1571.63       1479.89        95.32 o                         
 -15   5  10         31.31        -20.82        83.91 o                         
 -13   5  10       2458.67       2386.34       134.12 o                         
 -11   5  10         58.45         87.47        74.85 o                         
  -9   5  10        130.97        172.99        71.65 o                         
  -7   5  10        392.11        415.83        51.65 o                         
  -5   5  10        189.77        138.33        47.28 o                         
  -3   5  10        727.27        579.69        48.65 o                         
  -1   5  10         96.49        125.14        44.59 o                         
   1   5  10        225.47        247.27        48.11 o                         
   3   5  10        936.22        912.27        89.54 o                         
   5   5  10       1160.16       1192.59        65.26 o                         
   7   5  10       3459.61       3394.38       141.53 o                         
   9   5  10        199.70        127.95        63.46 o                         
  11   5  10        498.34        533.88        74.57 o                         
  13   5  10          4.19        -79.48        97.20 o                         
  15   5  10        651.96        776.63        90.90 o                         
  17   5  10         30.61         34.76        86.21 o                         
 -20   6  10        354.26        225.51       104.77 o                         
 -18   6  10         88.07         89.01       150.03 o                         
 -16   6  10        162.90        127.67       131.05 o                         
 -14   6  10       2788.93       2758.56       201.27 o                         
 -12   6  10       1774.15       1644.00       130.15 o                         
 -10   6  10        909.00        856.08        89.02 o                         
  -8   6  10       5067.99       4870.41       115.88 o                         
  -6   6  10       3699.81       3345.40       102.87 o                         
  -4   6  10       1196.09       1250.60        83.26 o                         
  -2   6  10        583.01        562.68        56.77 o                         
   0   6  10       1562.48       1677.20        88.56 o                         
   2   6  10       1780.89       1927.36       112.39 o                         
   4   6  10        664.80        798.97       101.91 o                         
   6   6  10       2784.89       2969.92       106.74 o                         
   8   6  10       1352.59       1519.98        83.98 o                         
  10   6  10        281.62        352.79       110.53 o                         
  12   6  10       1751.75       1797.05       142.72 o                         
  14   6  10       1831.21       1716.52       192.77 o                         
  16   6  10       1221.79       1316.22       105.47 o                         
 -17   7  10        814.57        839.52       160.28 o                         
 -15   7  10        259.65        227.01       139.80 o                         
 -13   7  10          7.66         95.07       127.78 o                         
 -11   7  10         98.43        107.33        76.21 o                         
  -9   7  10       2506.06       2268.72       122.29 o                         
  -7   7  10       1167.98        950.73        83.11 o                         
  -5   7  10        772.96        665.44        80.06 o                         
  -3   7  10          5.46         64.85        71.04 o                         
  -1   7  10        539.81        542.63        64.60 o                         
   1   7  10       1177.14       1255.51        94.54 o                         
   3   7  10       1894.61       2296.44       127.31 o                         
   5   7  10        115.33        155.11        66.15 o                         
   7   7  10         19.60         16.41        71.89 o                         
   9   7  10         89.29        149.69        76.77 o                         
  11   7  10       1416.57       1352.70        98.83 o                         
  13   7  10        868.52        925.70       200.31 o                         
 -14   8  10       1077.58        947.32       100.08 o                         
 -12   8  10        738.03        639.62        90.12 o                         
 -10   8  10         89.51        147.32        78.54 o                         
  -8   8  10       1676.30       1483.36       178.57 o                         
  -6   8  10       3215.29       3234.28       177.41 o                         
  -4   8  10        424.47        353.79        98.65 o                         
  -2   8  10        426.93        390.81        84.42 o                         
   0   8  10       1101.92       1136.53       119.79 o                         
   2   8  10        365.96        437.74        95.23 o                         
   4   8  10        642.24        616.24        90.50 o                         
   6   8  10       1981.93       1948.08       107.40 o                         
   8   8  10        737.79        696.75        89.44 o                         
  10   8  10        779.15        755.32        94.13 o                         
  -9   9  10        656.75        596.40       117.22 o                         
  -7   9  10       1184.40        976.45       128.00 o                         
  -5   9  10         38.76         56.22       112.20 o                         
  -3   9  10        372.52        324.75       112.23 o                         
  -1   9  10         71.86        124.92       114.27 o                         
   1   9  10       1227.61       1088.78       133.50 o                         
   3   9  10        650.52        605.10        97.92 o                         
   5   9  10         69.58        -15.19       101.30 o                         
 -24   1  11        667.49        519.41       135.93 o                         
 -22   1  11        448.69        447.36       122.75 o                         
 -20   1  11       1985.39       1994.07       189.41 o                         
 -18   1  11       5305.40       4824.47       231.16 o                         
 -16   1  11       5769.17       5432.69       137.20 o                         
 -14   1  11         80.40        119.88        41.71 o                         
 -12   1  11        706.67        646.62        65.16 o                         
 -10   1  11       5279.28       5016.41       115.05 o                         
  -8   1  11       5956.81       6380.84       122.67 o                         
  -6   1  11       6258.76       5644.10       115.58 o                         
  -4   1  11       4838.69       4609.94        56.48 o                         
  -2   1  11       3544.40       3525.23        67.06 o                         
   0   1  11       7583.38       8273.82        87.38 o                         
   2   1  11      12744.53      12432.16       107.04 o                         
   4   1  11         21.39         -3.95        23.87 o                         
   6   1  11       5089.92       5301.98        69.75 o                         
   8   1  11       5559.42       5523.15       140.35 o                         
  10   1  11         20.68        -28.31        41.18 o                         
  12   1  11        513.31        516.68        51.82 o                         
  14   1  11        940.77        946.36        61.93 o                         
  16   1  11       3255.11       3161.34       109.57 o                         
  18   1  11       1735.84       1841.86        84.06 o                         
  20   1  11        120.99        125.10        71.13 o                         
 -25   2  11         33.44        -88.22       139.76 o                         
 -23   2  11         92.42        109.69       139.59 o                         
 -21   2  11         64.58         32.26       114.69 o                         
 -19   2  11         78.77        -70.00        99.44 o                         
 -17   2  11         12.39         65.96        80.42 o                         
 -15   2  11       1149.84       1075.90        64.78 o                         
 -13   2  11        509.57        519.48        74.68 o                         
 -11   2  11        454.93        616.86        66.96 o                         
  -9   2  11        598.14        568.93        62.19 o                         
  -7   2  11       1069.92        932.57        64.17 o                         
  -5   2  11        112.69        174.28        33.29 o                         
  -3   2  11       2818.32       2687.85        55.77 o                         
  -1   2  11       1030.75        947.61        45.88 o                         
   1   2  11        240.62        262.60        31.89 o                         
   3   2  11        180.81        249.95        33.83 o                         
   5   2  11       1143.52       1298.87        52.40 o                         
   7   2  11          5.53        -19.91        33.83 o                         
   9   2  11          2.95         23.68        38.47 o                         
  11   2  11         16.75         -9.03        43.54 o                         
  13   2  11        125.69        124.47        51.12 o                         
  15   2  11         63.93        -12.62        55.59 o                         
  17   2  11          0.16        -53.91        62.35 o                         
  19   2  11          4.71         25.68        69.02 o                         
 -24   3  11        709.85        633.23        92.37 o                         
 -22   3  11        108.21         68.62        74.33 o                         
 -20   3  11        769.33        617.60       147.13 o                         
 -18   3  11       8571.41       8298.82       143.23 o                         
 -16   3  11       6074.48       6277.12       135.73 o                         
 -14   3  11       2925.43       2569.94       118.16 o                         
 -12   3  11       1052.10       1107.39        85.15 o                         
 -10   3  11       6499.60       6710.77       136.44 o                         
  -8   3  11       4246.99       4130.79       109.46 o                         
  -6   3  11       6528.54       6160.21        89.62 o                         
  -4   3  11       3925.67       3587.62        62.23 o                         
  -2   3  11       6081.11       5559.23        87.54 o                         
   0   3  11       3804.32       3821.76        77.65 o                         
   2   3  11       8027.26       7640.30       106.28 o                         
   4   3  11      15685.46      15991.55       217.58 o                         
   6   3  11       4947.87       5330.55       101.88 o                         
   8   3  11         16.03        -22.62        41.51 o                         
  10   3  11       3417.87       3353.77        87.95 o                         
  12   3  11       1978.94       1857.28        87.58 o                         
  14   3  11        355.59        291.30        56.45 o                         
  16   3  11       3318.63       3240.29       138.53 o                         
  18   3  11       1482.31       1495.61        82.21 o                         
 -23   4  11        477.75        440.37       241.25 o                         
 -21   4  11        682.24        399.47       340.89 o                         
 -19   4  11       1438.53       1390.21       100.49 o                         
 -17   4  11         38.50         11.27        66.59 o                         
 -15   4  11       1033.24        942.68       115.01 o                         
 -13   4  11        734.52        643.59        78.01 o                         
 -11   4  11          1.16         49.80        65.66 o                         
  -9   4  11        102.99        172.60        63.79 o                         
  -7   4  11        905.98        869.05        51.21 o                         
  -5   4  11        100.05        121.56        43.23 o                         
  -3   4  11        496.23        474.37        42.37 o                         
  -1   4  11        841.27        778.39        56.31 o                         
   1   4  11       3033.12       2829.14       113.31 o                         
   3   4  11       1573.01       1657.06        69.21 o                         
   5   4  11       4143.75       3811.28        87.48 o                         
   7   4  11        251.51        210.38        56.14 o                         
   9   4  11        462.65        416.67        65.68 o                         
  11   4  11         77.70         53.64        64.30 o                         
  13   4  11         20.43         21.27        72.84 o                         
  15   4  11        191.35        161.13        80.52 o                         
  17   4  11        261.02        229.18       126.51 o                         
 -20   5  11         10.47          4.88       131.40 o                         
 -18   5  11       2958.13       2684.05       170.05 o                         
 -16   5  11       1970.98       1830.25       142.76 o                         
 -14   5  11        296.08        310.93        90.57 o                         
 -12   5  11       4169.65       4058.60       150.00 o                         
 -10   5  11       4393.76       4051.59       140.92 o                         
  -8   5  11       2516.15       2361.12        87.92 o                         
  -6   5  11       3384.30       3057.65        94.57 o                         
  -4   5  11        679.13        733.04        51.18 o                         
  -2   5  11       1069.79       1149.01        62.65 o                         
   0   5  11        156.23        105.80        47.93 o                         
   2   5  11        462.38        501.45        58.10 o                         
   4   5  11       3250.00       3278.50       114.83 o                         
   6   5  11       1215.27       1338.87       109.03 o                         
   8   5  11        414.21        391.55        66.39 o                         
  10   5  11       2694.19       2888.48       205.67 o                         
  12   5  11       1858.66       1890.11       101.52 o                         
  14   5  11        171.20        128.20        98.41 o                         
  16   5  11       1620.39       1590.00       188.91 o                         
 -19   6  11        356.39        379.56       167.81 o                         
 -17   6  11        450.67        358.28       149.70 o                         
 -15   6  11          1.51       -112.25       127.15 o                         
 -13   6  11       1669.45       1547.32       130.55 o                         
 -11   6  11        442.85        473.60        88.70 o                         
  -9   6  11         28.72          9.02        58.55 o                         
  -7   6  11        349.91        376.83        60.53 o                         
  -5   6  11        923.21        767.33        76.12 o                         
  -3   6  11          1.99         -3.30        66.12 o                         
  -1   6  11       4739.30       4669.88       113.00 o                         
   1   6  11         22.08         54.11        56.96 o                         
   3   6  11         84.01        114.01        66.31 o                         
   5   6  11        576.09        652.52        66.72 o                         
   7   6  11          2.34         17.42        67.41 o                         
   9   6  11        200.78        239.34        73.38 o                         
  11   6  11       1237.96       1173.62        90.72 o                         
  13   6  11        145.05        138.47       104.40 o                         
  15   6  11        462.65        457.95        99.00 o                         
 -16   7  11       1117.67        917.88       162.53 o                         
 -14   7  11       1221.81       1100.62       155.39 o                         
 -12   7  11        779.61        740.09        89.41 o                         
 -10   7  11        216.26        207.22        77.73 o                         
  -8   7  11       2984.02       2836.87       112.76 o                         
  -6   7  11       2820.96       2757.28       136.03 o                         
  -4   7  11        498.09        536.31        82.10 o                         
  -2   7  11        149.45        125.50        78.37 o                         
   0   7  11       1138.21       1184.63        75.43 o                         
   2   7  11       3130.85       3169.67       137.53 o                         
   4   7  11        497.31        557.14        83.35 o                         
   6   7  11        959.95       1062.99        85.17 o                         
   8   7  11       1172.59       1245.77        90.70 o                         
  10   7  11        710.23        824.57        92.13 o                         
  12   7  11        687.43        759.18       109.60 o                         
 -13   8  11        114.47         29.23        87.03 o                         
 -11   8  11        119.33         71.73        82.46 o                         
  -9   8  11        341.50        222.92       104.40 o                         
  -7   8  11        561.02        466.84       108.98 o                         
  -5   8  11        150.30        232.32       106.40 o                         
  -3   8  11          4.80         64.85        82.85 o                         
  -1   8  11        435.50        353.82       106.61 o                         
   1   8  11        427.62        539.81        86.38 o                         
   3   8  11          5.00        -21.04        82.40 o                         
   5   8  11        316.95        403.30        78.46 o                         
   7   8  11         19.39         30.03       104.42 o                         
   9   8  11        100.64        162.23        98.58 o                         
  -8   9  11        768.59        653.89       119.01 o                         
  -6   9  11        878.11        708.42       118.60 o                         
  -4   9  11        203.49        186.15       113.86 o                         
  -2   9  11         11.07         57.01       113.26 o                         
   0   9  11        170.77         30.56       121.29 o                         
   2   9  11        780.31        857.28       135.50 o                         
 -24   0  12        533.69        572.06       197.01 o                         
 -22   0  12        523.76        740.62       186.47 o                         
 -20   0  12       4699.33       4690.23       199.78 o                         
 -18   0  12       4482.53       4210.27       190.15 o                         
 -16   0  12       1798.93       1890.85       155.23 o                         
 -14   0  12        768.59        715.34       100.49 o                         
 -12   0  12       3288.21       2972.56       145.48 o                         
 -10   0  12       1167.53       1394.69       149.60 o                         
  -8   0  12       7825.77       6744.56       178.97 o                         
  -6   0  12      17860.76      17584.79       387.69 o                         
  -4   0  12       3609.06       2727.08        53.47 o                         
  -2   0  12       9993.29       8470.42       113.99 o                         
   0   0  12        922.67        578.28        38.05 o                         
   2   0  12       2319.04       2413.39        67.63 o                         
   4   0  12       5661.89       5124.27        91.75 o                         
   6   0  12      13479.53      12907.98       184.39 o                         
   8   0  12       3780.92       3915.87       120.12 o                         
  10   0  12         15.41         66.99        62.00 o                         
  12   0  12       1874.78       2074.01       127.63 o                         
  14   0  12       4835.73       4744.28       318.69 o                         
  16   0  12       3226.47       3369.27       161.06 o                         
  18   0  12       2051.53       1848.79       119.89 o                         
  20   0  12         41.21        -38.29       162.24 o                         
 -25   1  12        217.59         89.55       136.17 o                         
 -23   1  12          5.93        -70.56       120.56 o                         
 -21   1  12        183.53        225.59       116.78 o                         
 -19   1  12         34.18         88.54        76.24 o                         
 -17   1  12        620.63        535.76       140.80 o                         
 -15   1  12        417.22        380.48        71.59 o                         
 -13   1  12        622.76        510.41       271.29 o                         
 -11   1  12       1595.31       1783.26        98.86 o                         
  -9   1  12       1128.64       1167.76        85.03 o                         
  -7   1  12        188.53        236.61        56.71 o                         
  -5   1  12       4202.82       3954.56        48.57 o                         
  -3   1  12         40.49          8.89        24.75 o                         
  -1   1  12        113.76         64.45        26.72 o                         
   1   1  12          4.69         18.43        23.57 o                         
   3   1  12       1698.18       1770.25        46.94 o                         
   5   1  12        869.83        891.61        34.99 o                         
   7   1  12          0.81         18.98        36.43 o                         
   9   1  12        684.65        668.33        47.35 o                         
  11   1  12         26.30        -26.00        45.84 o                         
  13   1  12        440.49        330.39        54.71 o                         
  15   1  12         15.91        -13.20        57.32 o                         
  17   1  12        104.88        154.63        64.14 o                         
  19   1  12          0.36        -62.58        68.31 o                         
 -24   2  12        342.71        172.89       135.59 o                         
 -22   2  12       1202.04        908.60       137.43 o                         
 -20   2  12       1281.56       1119.49       116.45 o                         
 -18   2  12       1908.30       1763.89       114.89 o                         
 -16   2  12       1584.87       1376.10       191.90 o                         
 -14   2  12        113.59        136.86        72.04 o                         
 -12   2  12       1356.86       1241.72       103.65 o                         
 -10   2  12       1590.47       1454.87       104.00 o                         
  -8   2  12       1748.77       1559.26        95.60 o                         
  -6   2  12      13654.02      13905.90       146.67 o                         
  -4   2  12       3163.85       3150.01        68.76 o                         
  -2   2  12       5048.41       4776.48        66.76 o                         
   0   2  12       5827.77       6235.11        83.90 o                         
   2   2  12        988.20        897.87        41.22 o                         
   4   2  12       5257.67       5093.25        81.90 o                         
   6   2  12       7335.03       7086.08       113.13 o                         
   8   2  12         14.07        -13.11        38.90 o                         
  10   2  12       1920.99       1635.03        78.51 o                         
  12   2  12       2464.16       2370.90        91.48 o                         
  14   2  12       2332.18       2160.09        97.03 o                         
  16   2  12       2753.79       2858.49       131.38 o                         
  18   2  12        248.07        207.66        69.90 o                         
 -23   3  12        595.09        539.11       140.55 o                         
 -21   3  12        715.28        395.38       223.91 o                         
 -19   3  12         59.81        -13.54       110.81 o                         
 -17   3  12         81.43        -43.55       123.73 o                         
 -15   3  12        244.09        239.69        83.41 o                         
 -13   3  12        792.65        902.05        81.91 o                         
 -11   3  12       1116.20       1337.37       115.27 o                         
  -9   3  12        940.23        881.46        72.83 o                         
  -7   3  12       1759.06       1829.35        97.00 o                         
  -5   3  12        925.30        917.51        46.35 o                         
  -3   3  12        896.41        671.85        43.74 o                         
  -1   3  12       2218.04       2294.32        67.49 o                         
   1   3  12        196.42         99.10        49.39 o                         
   3   3  12       1931.80       2101.77       102.51 o                         
   5   3  12        114.38         17.83        41.86 o                         
   7   3  12          2.26        -49.70        50.01 o                         
   9   3  12         28.01        -41.82        41.82 o                         
  11   3  12         97.02         54.85        48.15 o                         
  13   3  12         85.59         32.28        57.24 o                         
  15   3  12        786.43        829.78        86.31 o                         
  17   3  12          4.38        -84.03        84.03 o                         
 -22   4  12       1295.16       1243.05       154.95 o                         
 -20   4  12       2020.27       1818.15       160.51 o                         
 -18   4  12       1601.01       1348.10       122.72 o                         
 -16   4  12       5728.05       5711.83       161.54 o                         
 -14   4  12        715.28        800.03        95.95 o                         
 -12   4  12       2720.35       2911.73       125.59 o                         
 -10   4  12       5628.16       5403.30       136.73 o                         
  -8   4  12       1922.39       1861.35        87.88 o                         
  -6   4  12       9295.35       8771.94       126.52 o                         
  -4   4  12       2629.66       2380.30        71.97 o                         
  -2   4  12       1475.47       1306.72        69.33 o                         
   0   4  12       3278.28       3031.55        84.90 o                         
   2   4  12        839.85        762.09        48.25 o                         
   4   4  12       3890.45       4059.76        98.34 o                         
   6   4  12      14019.22      13705.68       533.13 o                         
   8   4  12        191.55        228.16        63.04 o                         
  10   4  12         18.39        -49.61        65.08 o                         
  12   4  12       3227.04       3365.78       193.48 o                         
  14   4  12       1983.42       1993.59       107.08 o                         
  16   4  12       1071.64        927.95       125.94 o                         
 -21   5  12        172.01         80.07       209.65 o                         
 -19   5  12        135.10         23.80       116.41 o                         
 -17   5  12        236.39        289.66       107.82 o                         
 -15   5  12         36.99         -0.17        93.67 o                         
 -13   5  12        114.22        100.73        89.03 o                         
 -11   5  12       1902.54       1836.33       135.25 o                         
  -9   5  12         14.29         72.59        51.30 o                         
  -7   5  12        335.96        278.01        55.66 o                         
  -5   5  12       2084.72       1750.95       109.20 o                         
  -3   5  12       2233.57       2190.33        82.41 o                         
  -1   5  12        156.55        168.06        54.44 o                         
   1   5  12         53.15         43.63        50.81 o                         
   3   5  12        277.60        233.09        49.60 o                         
   5   5  12        726.43        707.21        62.20 o                         
   7   5  12       1321.44       1358.84        87.70 o                         
   9   5  12         19.30         29.27        67.85 o                         
  11   5  12        297.03        276.38        78.03 o                         
  13   5  12          1.06        -78.69        78.69 o                         
  15   5  12         11.02         49.71       112.94 o                         
 -18   6  12        237.74        374.75       222.82 o                         
 -16   6  12       1181.20        884.53       157.26 o                         
 -14   6  12       1647.18       1617.87       128.34 o                         
 -12   6  12        444.40        436.65        92.43 o                         
 -10   6  12        493.91        528.06        61.37 o                         
  -8   6  12       1281.76       1216.22        73.35 o                         
  -6   6  12       1799.66       1716.71       119.46 o                         
  -4   6  12        747.13        762.52        78.71 o                         
  -2   6  12        122.29        140.87        54.83 o                         
   0   6  12        172.20        265.40        58.84 o                         
   2   6  12        617.36        691.54        68.06 o                         
   4   6  12       1695.17       1503.19        82.18 o                         
   6   6  12       3151.98       3206.58       119.70 o                         
   8   6  12       1350.62       1411.26        87.49 o                         
  10   6  12         94.98        136.42        78.64 o                         
  12   6  12       1430.55       1536.49       342.78 o                         
  14   6  12        736.01        748.66        97.94 o                         
 -17   7  12        373.46        348.44       161.96 o                         
 -15   7  12         48.54        -54.92       153.02 o                         
 -13   7  12        457.31        345.68        89.43 o                         
 -11   7  12        661.24        421.59        86.49 o                         
  -9   7  12        216.06        226.47        68.25 o                         
  -7   7  12        227.66        206.61        80.72 o                         
  -5   7  12       1108.81       1056.20        90.27 o                         
  -3   7  12        415.40        366.20        83.03 o                         
  -1   7  12         65.45         87.56        81.76 o                         
   1   7  12        585.80        601.31        73.12 o                         
   3   7  12        134.86        225.19        80.03 o                         
   5   7  12        195.78        134.66        69.75 o                         
   7   7  12        165.46        189.83        79.18 o                         
   9   7  12        270.27        262.68        84.53 o                         
  11   7  12        874.70        828.29       133.15 o                         
 -12   8  12        903.54        702.79        95.22 o                         
 -10   8  12        207.32         75.88       107.23 o                         
  -8   8  12       1228.17       1058.91       173.83 o                         
  -6   8  12       1409.61       1339.38       138.01 o                         
  -4   8  12        455.36        412.39        90.84 o                         
  -2   8  12        655.65        622.84        96.64 o                         
   0   8  12        391.47        381.42       117.77 o                         
   2   8  12       1687.66       1610.77       137.56 o                         
   4   8  12       2004.16       2201.39       116.50 o                         
   6   8  12        687.41        763.52        89.69 o                         
   8   8  12        190.15        194.26        88.60 o                         
  -5   9  12         49.79         65.78       114.58 o                         
  -3   9  12          6.60        -99.87       111.45 o                         
  -1   9  12         70.25       -119.48       119.48 o                         
   1   9  12        516.91        492.56       133.18 o                         
 -24   1  13        411.97        375.30       138.58 o                         
 -22   1  13        368.27        366.87       129.61 o                         
 -20   1  13       3176.42       3203.33       249.23 o                         
 -18   1  13       5714.10       5774.91       152.82 o                         
 -16   1  13       2610.13       2509.48       174.36 o                         
 -14   1  13        100.44        166.09        71.98 o                         
 -12   1  13        100.79        134.05        73.32 o                         
 -10   1  13       4871.28       4597.03       122.29 o                         
  -8   1  13      10822.43      11006.60       172.74 o                         
  -6   1  13      24510.73      25899.37       216.46 o                         
  -4   1  13        850.59        700.74        34.62 o                         
  -2   1  13         64.39         49.46        27.51 o                         
   0   1  13       7610.23       7495.28        77.91 o                         
   2   1  13       7749.33       8309.05        85.02 o                         
   4   1  13       4561.19       4431.01        64.39 o                         
   6   1  13       1559.38       1536.54        56.50 o                         
   8   1  13       1049.42       1145.18        52.16 o                         
  10   1  13        694.08        567.70        52.14 o                         
  12   1  13       3230.33       3419.54       101.91 o                         
  14   1  13       1328.52       1317.15        70.43 o                         
  16   1  13       1462.70       1585.29        78.24 o                         
  18   1  13       1205.74       1151.61        79.84 o                         
 -23   2  13        473.61        440.16       139.56 o                         
 -21   2  13        707.59        867.97       118.80 o                         
 -19   2  13          7.68        -12.90        84.74 o                         
 -17   2  13         37.94          2.16        98.38 o                         
 -15   2  13          5.22         43.56        76.66 o                         
 -13   2  13        893.43        935.56        84.58 o                         
 -11   2  13        125.11        130.65        73.24 o                         
  -9   2  13         30.43        106.08        64.60 o                         
  -7   2  13        439.05        464.82        67.92 o                         
  -5   2  13       4371.22       4253.32        78.79 o                         
  -3   2  13         90.70        143.13        28.61 o                         
  -1   2  13        468.89        457.80        33.05 o                         
   1   2  13       1435.48       1488.40        59.58 o                         
   3   2  13        554.57        584.76        41.77 o                         
   5   2  13          1.62         11.50        43.38 o                         
   7   2  13        672.77        583.69        45.01 o                         
   9   2  13         19.11        -43.25        43.25 o                         
  11   2  13        168.00        103.52        49.53 o                         
  13   2  13        364.06        367.30        57.77 o                         
  15   2  13        536.32        452.90        64.43 o                         
  17   2  13         13.80         15.91        66.42 o                         
 -22   3  13         15.99        -50.74       126.74 o                         
 -20   3  13        592.86        388.28       193.30 o                         
 -18   3  13       1513.34       1461.89       113.68 o                         
 -16   3  13        941.83        932.64        95.97 o                         
 -14   3  13         16.99         26.32        83.18 o                         
 -12   3  13       2941.16       3139.35       129.76 o                         
 -10   3  13       6190.00       6225.34       156.78 o                         
  -8   3  13        429.93        458.82        69.58 o                         
  -6   3  13       6159.75       6288.93        96.46 o                         
  -4   3  13       4024.19       3859.80        76.09 o                         
  -2   3  13        969.48        842.14        48.77 o                         
   0   3  13       3497.09       3337.14        84.00 o                         
   2   3  13       7102.90       6888.29       166.71 o                         
   4   3  13       2505.56       2288.42        78.48 o                         
   6   3  13         38.10         20.10        49.57 o                         
   8   3  13         63.02        132.02        59.18 o                         
  10   3  13       2459.55       2535.36       116.05 o                         
  12   3  13       2149.69       2061.64       121.50 o                         
  14   3  13        703.78        644.09       107.86 o                         
  16   3  13       1466.07       1478.34       192.26 o                         
  18   3  13        945.89        984.50       109.38 o                         
 -21   4  13        243.86        109.92       128.37 o                         
 -19   4  13       1099.51        882.44       128.40 o                         
 -17   4  13        465.24        419.72       129.56 o                         
 -15   4  13          0.86         -1.92        85.99 o                         
 -13   4  13          4.70        -26.28        80.97 o                         
 -11   4  13        296.08        438.91        79.99 o                         
  -9   4  13        510.75        509.43        76.87 o                         
  -7   4  13         33.83         70.58        44.87 o                         
  -5   4  13       3270.68       3636.79       148.28 o                         
  -3   4  13       3906.14       3512.68       118.99 o                         
  -1   4  13          3.45         95.60        56.94 o                         
   1   4  13        195.72        183.53        48.17 o                         
   3   4  13       1652.85       1720.12        76.48 o                         
   5   4  13        199.34        288.51        54.37 o                         
   7   4  13          0.94        -49.67        59.89 o                         
   9   4  13        385.97        333.84        68.16 o                         
  11   4  13         41.08         46.43        72.13 o                         
  13   4  13        251.58        201.09        81.02 o                         
  15   4  13         66.21         40.45       134.93 o                         
  17   4  13         21.36        -41.07        91.04 o                         
 -20   5  13       2465.50       2201.13       172.01 o                         
 -18   5  13       5341.18       4995.94       203.91 o                         
 -16   5  13       1530.05       1301.39       124.80 o                         
 -14   5  13        264.76        238.02        99.12 o                         
 -12   5  13        349.51        378.14        94.98 o                         
 -10   5  13       1966.79       2087.47        94.73 o                         
  -8   5  13       1923.80       1923.42        87.62 o                         
  -6   5  13       3697.72       3693.80       130.67 o                         
  -4   5  13       1117.63       1102.23        80.00 o                         
  -2   5  13        139.24        141.94        50.32 o                         
   0   5  13        116.29        108.31        53.69 o                         
   2   5  13       4822.08       4765.18       101.52 o                         
   4   5  13       5134.72       4989.94       108.52 o                         
   6   5  13       1422.01       1372.03       165.60 o                         
   8   5  13       2504.03       2469.87       150.13 o                         
  10   5  13        635.23        676.47        81.00 o                         
  12   5  13        882.17        798.76        92.42 o                         
  14   5  13        245.28        137.18        87.79 o                         
 -19   6  13         73.01       -281.38       310.26 o                         
 -17   6  13        262.16        342.51       157.18 o                         
 -15   6  13        178.55        121.25       104.40 o                         
 -13   6  13        469.70        302.10       100.33 o                         
 -11   6  13        111.39        115.46        61.88 o                         
  -9   6  13        190.21        206.53        64.66 o                         
  -7   6  13        210.70        192.78        76.61 o                         
  -5   6  13        686.25        601.70        82.21 o                         
  -3   6  13       1171.81       1158.35        87.70 o                         
  -1   6  13         27.81         57.23        62.05 o                         
   1   6  13         87.26         12.45        60.99 o                         
   3   6  13        302.96        353.18        60.38 o                         
   5   6  13       1988.82       1997.08        96.49 o                         
   7   6  13        372.68        316.11        74.80 o                         
   9   6  13        321.81        229.08        80.84 o                         
  11   6  13        364.54        250.47        85.12 o                         
  13   6  13        591.18        587.04       164.19 o                         
 -16   7  13       1041.75        834.38       284.45 o                         
 -14   7  13       1970.10       1906.60       138.99 o                         
 -12   7  13       1596.00       1461.14       104.06 o                         
 -10   7  13       1047.00       1031.66        81.98 o                         
  -8   7  13       1634.12       1463.04       108.13 o                         
  -6   7  13       1771.27       1747.46       115.88 o                         
  -4   7  13        858.57        830.08        92.62 o                         
  -2   7  13        867.89        774.10        93.12 o                         
   0   7  13       1651.25       1498.30       106.55 o                         
   2   7  13       3273.33       3404.78       141.28 o                         
   4   7  13        628.22        565.98        75.61 o                         
   6   7  13       1173.10       1405.50       111.77 o                         
   8   7  13       1055.12       1083.69        92.33 o                         
  10   7  13         53.52          2.61        85.78 o                         
 -11   8  13        138.80         40.22       140.12 o                         
  -9   8  13         41.74         24.15       111.58 o                         
  -7   8  13        622.52        587.03       115.32 o                         
  -5   8  13        578.41        627.38        97.27 o                         
  -3   8  13       1254.16       1151.91       104.58 o                         
  -1   8  13         63.26         -1.91        94.65 o                         
   1   8  13        180.49        132.78       120.20 o                         
   3   8  13        121.56        264.56        80.53 o                         
   5   8  13        445.54        430.23       117.11 o                         
   7   8  13        582.38        570.53        92.38 o                         
 -24   0  14       1025.95        816.47       211.76 o                         
 -22   0  14       1534.14       1068.26       199.11 o                         
 -20   0  14       2727.48       2868.00       395.59 o                         
 -18   0  14       1389.04       1635.57       337.12 o                         
 -16   0  14       2254.66       2061.38       204.38 o                         
 -14   0  14       4006.42       3881.64       184.95 o                         
 -12   0  14       1107.99       1137.74       115.76 o                         
 -10   0  14       1100.28        889.06       103.33 o                         
  -8   0  14      14399.20      15539.25       796.98 o                         
  -6   0  14      12156.69      12988.51       163.24 o                         
  -4   0  14       3907.17       3212.07        72.42 o                         
  -2   0  14         89.84         88.21        35.89 o                         
   0   0  14        160.00         54.81        43.79 o                         
   2   0  14      12703.53      12836.14       163.89 o                         
   4   0  14       4624.32       4495.21        94.75 o                         
   6   0  14        541.94        562.84        52.74 o                         
   8   0  14       3181.11       3484.79       127.35 o                         
  10   0  14        476.40        418.12       122.73 o                         
  12   0  14        781.02        784.70        88.06 o                         
  14   0  14       4690.92       4760.07       173.42 o                         
  16   0  14        200.36        206.66        92.89 o                         
  18   0  14        697.93        611.20       107.00 o                         
 -23   1  14        352.71        167.76       131.85 o                         
 -21   1  14          4.85        142.33       219.29 o                         
 -19   1  14          0.59         76.72        97.17 o                         
 -17   1  14        695.63        676.10        86.93 o                         
 -15   1  14          0.40        -81.19        81.19 o                         
 -13   1  14        229.40        241.67        73.47 o                         
 -11   1  14        775.44        603.60       137.48 o                         
  -9   1  14        117.86         32.58        63.72 o                         
  -7   1  14        114.99         99.33        35.12 o                         
  -5   1  14       2429.45       2420.88        61.93 o                         
  -3   1  14         39.49         33.16        24.32 o                         
  -1   1  14       1686.82       1648.09        53.21 o                         
   1   1  14         32.45         33.87        27.35 o                         
   3   1  14        189.95         98.48        30.51 o                         
   5   1  14         65.97         34.61        32.05 o                         
   7   1  14          1.55         -1.95        38.02 o                         
   9   1  14        444.02        321.22        55.65 o                         
  11   1  14        970.73        843.64        60.54 o                         
  13   1  14         43.59         62.74        56.65 o                         
  15   1  14         31.94         -5.40        60.89 o                         
  17   1  14          0.04        -60.64        66.65 o                         
 -24   2  14        408.47        327.30       144.72 o                         
 -22   2  14        886.19        890.60       146.30 o                         
 -20   2  14        109.30         44.79        96.12 o                         
 -18   2  14        233.74        204.18        88.91 o                         
 -16   2  14       2744.57       2447.47       351.83 o                         
 -14   2  14       2154.97       2321.67       129.52 o                         
 -12   2  14        115.53        107.99        76.24 o                         
 -10   2  14       7655.21       7358.85       158.60 o                         
  -8   2  14       7376.83       7522.10       153.33 o                         
  -6   2  14       3969.95       3727.35        79.29 o                         
  -4   2  14       4424.27       4312.23        80.46 o                         
  -2   2  14        815.66        735.52        38.60 o                         
   0   2  14       2204.99       2297.01        60.83 o                         
   2   2  14       2217.93       2557.23        92.79 o                         
   4   2  14       3717.72       3911.09        82.25 o                         
   6   2  14         35.72         -6.22        37.90 o                         
   8   2  14        305.70        323.91        46.57 o                         
  10   2  14        779.02        767.99        55.28 o                         
  12   2  14       4378.59       4478.14       165.44 o                         
  14   2  14       1573.81       1385.09        72.85 o                         
  16   2  14        453.13        302.49        74.00 o                         
  18   2  14        700.57        656.52       103.34 o                         
 -23   3  14          1.89        -10.80       138.60 o                         
 -21   3  14         53.83         10.76       128.77 o                         
 -19   3  14        201.59        271.63       101.96 o                         
 -17   3  14         72.94         21.60       118.15 o                         
 -15   3  14         54.52         -0.16        88.55 o                         
 -13   3  14        824.83        780.59        96.34 o                         
 -11   3  14         21.01         48.41        75.66 o                         
  -9   3  14        494.01        529.36        78.56 o                         
  -7   3  14       1155.37       1091.91        59.05 o                         
  -5   3  14       2801.23       2850.54        94.89 o                         
  -3   3  14       1701.16       1373.60        62.21 o                         
  -1   3  14          0.53         25.02        37.33 o                         
   1   3  14        117.58        183.26        40.80 o                         
   3   3  14         66.09         42.93        45.08 o                         
   5   3  14        213.65        210.57        51.40 o                         
   7   3  14        687.63        658.06        66.03 o                         
   9   3  14         11.68         48.64        65.61 o                         
  11   3  14        166.99        215.64        72.87 o                         
  13   3  14        371.66        231.61        78.70 o                         
  15   3  14        124.85         68.13        83.86 o                         
  17   3  14        131.88         87.76        90.87 o                         
 -22   4  14       1634.47       1080.30       814.37 o                         
 -20   4  14        576.11        490.59       128.42 o                         
 -18   4  14       1984.01       1978.45       149.58 o                         
 -16   4  14       5817.29       5603.40       171.77 o                         
 -14   4  14        605.05        514.79        92.69 o                         
 -12   4  14        318.24        358.72        87.10 o                         
 -10   4  14       7145.12       7424.46       214.86 o                         
  -8   4  14       1674.57       1783.94        80.66 o                         
  -6   4  14       3939.05       3832.60        89.91 o                         
  -4   4  14       4249.73       4084.72       120.31 o                         
  -2   4  14       2111.91       2338.48        82.40 o                         
   0   4  14       1861.89       1965.33       103.82 o                         
   2   4  14       2228.90       2317.97        95.32 o                         
   4   4  14       8354.88       8073.30       178.34 o                         
   6   4  14       5176.90       5183.64       146.99 o                         
   8   4  14         12.23         57.90        66.45 o                         
  10   4  14       1408.53       1480.69        89.43 o                         
  12   4  14       3248.82       3571.62       261.92 o                         
  14   4  14        715.58        588.20        89.02 o                         
  16   4  14        157.58         24.61       171.18 o                         
 -19   5  14         37.47        218.74       208.25 o                         
 -17   5  14        224.80         85.41       118.18 o                         
 -15   5  14         53.78        -59.17       105.97 o                         
 -13   5  14         37.01        -35.57        99.64 o                         
 -11   5  14       1429.52       1329.74        72.27 o                         
  -9   5  14        408.26        447.09        67.70 o                         
  -7   5  14        476.82        492.18       127.18 o                         
  -5   5  14       4071.88       3717.58       186.42 o                         
  -3   5  14        400.43        470.16        94.18 o                         
  -1   5  14        137.91        145.00        53.43 o                         
   1   5  14        676.22        758.60        68.05 o                         
   3   5  14         88.96         87.94        55.80 o                         
   5   5  14        268.43        275.59        67.00 o                         
   7   5  14        252.51        192.88        70.13 o                         
   9   5  14          9.65         15.20        74.85 o                         
  11   5  14        642.48        727.05       122.95 o                         
  13   5  14         84.09         72.72        86.76 o                         
 -18   6  14        832.98        746.65       185.95 o                         
 -16   6  14       1118.91        937.70       128.59 o                         
 -14   6  14        685.31        619.64       113.88 o                         
 -12   6  14        159.16        153.22        67.08 o                         
 -10   6  14        110.17        107.01        68.85 o                         
  -8   6  14        381.85        376.64        84.17 o                         
  -6   6  14        989.21        890.25        89.78 o                         
  -4   6  14        765.51        764.36        86.38 o                         
  -2   6  14         29.72         90.74        79.10 o                         
   0   6  14        324.01        253.50        84.21 o                         
   2   6  14       1097.92       1101.82        67.40 o                         
   4   6  14       2431.75       2410.41       173.20 o                         
   6   6  14       1032.04       1071.05       101.97 o                         
   8   6  14        463.40        442.92        81.54 o                         
  10   6  14         70.93         76.66        81.65 o                         
  12   6  14        297.09        309.01        92.15 o                         
 -15   7  14         57.52         26.99        97.64 o                         
 -13   7  14        185.62         64.01        91.45 o                         
 -11   7  14         76.53        115.89        74.39 o                         
  -9   7  14         19.48        -16.83        86.76 o                         
  -7   7  14        660.09        716.10        95.63 o                         
  -5   7  14       1168.95       1128.13        97.70 o                         
  -3   7  14         42.99          2.97        86.14 o                         
  -1   7  14         84.30        122.00        88.58 o                         
   1   7  14        463.52        350.89        97.84 o                         
   3   7  14        447.21        533.48        75.01 o                         
   5   7  14        709.98        727.00        86.15 o                         
   7   7  14        521.80        548.20        90.05 o                         
   9   7  14         61.00         78.38        97.44 o                         
 -10   8  14        390.75        296.01       121.30 o                         
  -8   8  14        457.33        383.90       118.65 o                         
  -6   8  14        657.24        650.21       100.67 o                         
  -4   8  14        726.86        673.01       103.44 o                         
  -2   8  14        678.25        629.56       103.50 o                         
   0   8  14        470.23        245.06       131.69 o                         
   2   8  14       1027.65        728.01       134.24 o                         
   4   8  14        594.27        583.08       153.29 o                         
 -24   1  15        312.64        135.39       140.04 o                         
 -22   1  15        706.40        609.83       136.23 o                         
 -20   1  15        267.50        308.05       124.99 o                         
 -18   1  15       2205.47       2317.06       141.42 o                         
 -16   1  15       1737.93       1767.49       124.25 o                         
 -14   1  15       1386.79       1413.24       106.32 o                         
 -12   1  15        640.27        751.47        84.59 o                         
 -10   1  15       4964.57       4970.46       145.07 o                         
  -8   1  15       9502.03       9722.51       197.78 o                         
  -6   1  15       4641.83       4481.10        63.36 o                         
  -4   1  15       1349.08       1159.44        41.27 o                         
  -2   1  15        464.00        365.73        29.51 o                         
   0   1  15       9554.74       9648.26        96.87 o                         
   2   1  15       6479.46       6566.93        80.47 o                         
   4   1  15        124.43        112.10        33.81 o                         
   6   1  15         20.58         36.06        35.28 o                         
   8   1  15       6175.67       6313.36       113.27 o                         
  10   1  15       3687.14       3623.61       102.47 o                         
  12   1  15        867.72        993.21        65.83 o                         
  14   1  15       1462.72       1446.41        75.27 o                         
  16   1  15        215.09        134.67        77.70 o                         
 -23   2  15        177.40        135.90       138.11 o                         
 -21   2  15         52.87         49.47       130.38 o                         
 -19   2  15         40.02         52.69        92.02 o                         
 -17   2  15        250.82        178.76        89.99 o                         
 -15   2  15        102.53         22.75        90.57 o                         
 -13   2  15       1859.84       1855.06       125.04 o                         
 -11   2  15          1.07          0.70        77.48 o                         
  -9   2  15         68.19         96.57        74.03 o                         
  -7   2  15       3533.07       3546.82        86.81 o                         
  -5   2  15         24.95        -13.95        38.85 o                         
  -3   2  15         29.70         36.27        32.29 o                         
  -1   2  15       1775.13       1551.86        58.73 o                         
   1   2  15         30.99         49.09        40.58 o                         
   3   2  15          0.23         15.82        42.57 o                         
   5   2  15         97.08         48.28        48.07 o                         
   7   2  15        824.37        813.51        62.76 o                         
   9   2  15        187.05        191.55        66.20 o                         
  11   2  15        114.64         98.11        71.55 o                         
  13   2  15         74.17         91.66        77.99 o                         
  15   2  15        707.12        613.72        89.28 o                         
  17   2  15         61.77         25.62        90.03 o                         
 -22   3  15        274.51        242.52       137.75 o                         
 -20   3  15       1594.59       1565.51       139.26 o                         
 -18   3  15       2003.01       1996.57       145.28 o                         
 -16   3  15       2675.54       2452.96       144.51 o                         
 -14   3  15        638.02        609.69        96.23 o                         
 -12   3  15        124.51         69.81        90.48 o                         
 -10   3  15       7778.64       7963.61       175.14 o                         
  -8   3  15       6008.41       5840.28       105.10 o                         
  -6   3  15       4005.46       4004.65        90.44 o                         
  -4   3  15       1537.94       1546.53        85.22 o                         
  -2   3  15        718.40        628.50        46.96 o                         
   0   3  15       2936.13       2916.17        76.62 o                         
   2   3  15       4042.38       4067.60        88.17 o                         
   4   3  15         46.19        102.83        50.90 o                         
   6   3  15       1208.00       1309.67        92.86 o                         
   8   3  15       2202.04       2358.59       115.47 o                         
  10   3  15        833.98        874.73        81.62 o                         
  12   3  15        452.03        448.97        81.80 o                         
  14   3  15        759.72        858.03       139.42 o                         
  16   3  15        283.23        254.11        92.51 o                         
 -21   4  15         93.11         22.42       135.83 o                         
 -19   4  15         20.60         75.73       108.04 o                         
 -17   4  15        542.54        480.12       107.00 o                         
 -15   4  15        531.73        537.71       152.82 o                         
 -13   4  15         58.60        -40.29        87.57 o                         
 -11   4  15        285.34        347.53        88.94 o                         
  -9   4  15         50.83         10.61        55.30 o                         
  -7   4  15       1046.13       1006.71        58.83 o                         
  -5   4  15        424.87        342.67        67.31 o                         
  -3   4  15        373.47        350.07        67.02 o                         
  -1   4  15        506.72        472.34        48.48 o                         
   1   4  15       2276.15       2113.63        81.71 o                         
   3   4  15        397.41        394.72        65.92 o                         
   5   4  15        414.77        395.98        58.53 o                         
   7   4  15         92.74         99.72        67.23 o                         
   9   4  15          1.96        -67.46        69.83 o                         
  11   4  15        193.84        204.23        80.41 o                         
  13   4  15         55.90         41.07        83.26 o                         
  15   4  15        192.67        116.38        90.74 o                         
 -20   5  15       1199.86        800.63       375.22 o                         
 -18   5  15        806.03       1701.82      1452.80 o                         
 -16   5  15        824.72        612.80       122.40 o                         
 -14   5  15       1112.55       1048.76       123.29 o                         
 -12   5  15        100.02        165.42        80.95 o                         
 -10   5  15        893.65        887.78        69.01 o                         
  -8   5  15        534.72        497.34        62.95 o                         
  -6   5  15        338.34        271.01        80.56 o                         
  -4   5  15       2667.87       2825.67       136.63 o                         
  -2   5  15       1141.77       1153.96        91.25 o                         
   0   5  15       5453.06       5095.69       112.35 o                         
   2   5  15       3218.63       3151.40        97.51 o                         
   4   5  15        308.21        289.66        63.39 o                         
   6   5  15        628.00        682.83       105.32 o                         
   8   5  15       2229.36       2116.89       114.60 o                         
  10   5  15        181.78        172.04        80.69 o                         
  12   5  15        326.64        282.30       133.58 o                         
 -17   6  15        245.55        294.52       238.77 o                         
 -15   6  15         71.08        -16.05       115.09 o                         
 -13   6  15         79.22        -23.57        71.34 o                         
 -11   6  15        365.84        251.11        77.25 o                         
  -9   6  15        783.11        822.33        79.79 o                         
  -7   6  15         73.38         50.64       135.56 o                         
  -5   6  15        690.22        602.34        89.86 o                         
  -3   6  15       1330.80       1200.09        97.68 o                         
  -1   6  15          8.40         65.34        90.28 o                         
   1   6  15         46.30         67.81        76.06 o                         
   3   6  15        982.84        963.93        73.28 o                         
   5   6  15        999.12        895.49        82.77 o                         
   7   6  15        310.79        363.90        79.89 o                         
   9   6  15        242.59        233.92        86.42 o                         
  11   6  15         28.48        -23.20       130.86 o                         
 -14   7  15       1102.15       1067.58       110.48 o                         
 -12   7  15       1052.57        962.66        89.89 o                         
 -10   7  15        654.29        475.24        98.39 o                         
  -8   7  15       1512.16       1421.48       110.32 o                         
  -6   7  15       1059.71        953.83       102.69 o                         
  -4   7  15        351.32        304.33        94.82 o                         
  -2   7  15       1025.22        898.62       103.54 o                         
   0   7  15       1018.06        824.07       106.83 o                         
   2   7  15       1644.24       1627.25       221.40 o                         
   4   7  15        942.81       1006.73        90.08 o                         
   6   7  15       1081.25       1115.82        93.58 o                         
   8   7  15       1155.53       1090.02        98.45 o                         
  -9   8  15         13.13         -7.99       122.08 o                         
  -7   8  15        833.35        627.55       105.06 o                         
  -5   8  15        200.53        194.04       104.83 o                         
  -3   8  15        474.18        352.84       102.59 o                         
  -1   8  15          5.10       -101.34       101.34 o                         
   1   8  15         81.82       -125.74       125.74 o                         
   3   8  15        135.80         92.81       184.89 o                         
 -22   0  16       1302.21       1278.97       217.02 o                         
 -20   0  16         11.43        303.52       234.93 o                         
 -18   0  16        562.53        810.98       224.40 o                         
 -16   0  16       2895.79       3348.84       201.96 o                         
 -14   0  16       5902.41       5715.80       222.59 o                         
 -12   0  16       2776.57       2948.96       186.59 o                         
 -10   0  16       3191.73       3564.63       186.86 o                         
  -8   0  16       4166.64       3980.17       113.89 o                         
  -6   0  16       2873.24       3278.40       176.58 o                         
  -4   0  16       5501.90       5931.99       101.79 o                         
  -2   0  16       4450.09       4558.88        92.97 o                         
   0   0  16       5705.09       6222.91       111.99 o                         
   2   0  16       3127.81       3630.20        94.72 o                         
   4   0  16         28.26        -17.89        48.98 o                         
   6   0  16       1672.37       1550.90        84.94 o                         
   8   0  16       2126.52       2236.79       126.48 o                         
  10   0  16       1641.00       1711.55       116.82 o                         
  12   0  16        967.52        819.22        94.41 o                         
  14   0  16       2023.80       1932.70       117.19 o                         
  16   0  16          7.52         13.78        96.15 o                         
 -23   1  16         54.77       -128.06       136.66 o                         
 -21   1  16          0.49        240.26       160.88 o                         
 -19   1  16          2.64        110.37       121.19 o                         
 -17   1  16        549.58        596.15       111.01 o                         
 -15   1  16         28.59        -32.34        93.94 o                         
 -13   1  16         85.87         91.94        89.52 o                         
 -11   1  16        225.12        221.56        80.03 o                         
  -9   1  16          0.38          5.32        73.30 o                         
  -7   1  16         39.76         10.93        26.90 o                         
  -5   1  16        109.83         41.51        42.05 o                         
  -3   1  16        150.03         97.81        34.01 o                         
  -1   1  16         33.43        -25.32        30.12 o                         
   1   1  16         31.30         35.89        32.42 o                         
   3   1  16          5.74         -3.50        34.64 o                         
   5   1  16        781.16        728.15        42.47 o                         
   7   1  16         33.92         55.80        43.34 o                         
   9   1  16        102.91        116.82        52.19 o                         
  11   1  16        289.42        245.41        58.70 o                         
  13   1  16         95.04         19.15        61.34 o                         
  15   1  16          0.21        -69.89        69.89 o                         
 -22   2  16        501.20        409.09       123.25 o                         
 -20   2  16        185.86        257.68       112.68 o                         
 -18   2  16       1904.53       1912.83       131.13 o                         
 -16   2  16       3032.55       2764.08       149.33 o                         
 -14   2  16        713.05        513.21       201.94 o                         
 -12   2  16        812.38        817.37       182.37 o                         
 -10   2  16       3323.32       3802.04       141.96 o                         
  -8   2  16       3470.46       3474.66        89.03 o                         
  -6   2  16       1221.34       1172.43        56.48 o                         
  -4   2  16       5241.60       4972.19        91.94 o                         
  -2   2  16        155.89        119.32        37.04 o                         
   0   2  16         25.15         30.27        39.28 o                         
   2   2  16        744.16        751.94        56.66 o                         
   4   2  16       3878.99       4396.15       138.91 o                         
   6   2  16       3757.61       3776.16       114.61 o                         
   8   2  16       1851.68       1866.83       103.40 o                         
  10   2  16        698.06        736.70        78.43 o                         
  12   2  16        924.29        828.08        86.10 o                         
  14   2  16        611.04        569.20        89.00 o                         
  16   2  16        808.97        930.63       172.17 o                         
 -21   3  16        174.61         81.89       134.12 o                         
 -19   3  16        147.53         74.73       119.67 o                         
 -17   3  16        331.58        355.34       100.89 o                         
 -15   3  16        425.04        350.52       102.64 o                         
 -13   3  16        139.93        -10.12        92.32 o                         
 -11   3  16        329.54        436.79        99.60 o                         
  -9   3  16       1417.94       1580.30        83.24 o                         
  -7   3  16        144.74        190.89        50.94 o                         
  -5   3  16        173.41        156.38        57.17 o                         
  -3   3  16          0.76        -13.78        50.23 o                         
  -1   3  16         53.46         65.94        41.54 o                         
   1   3  16         94.67         75.29        46.33 o                         
   3   3  16        157.59        190.61        53.08 o                         
   5   3  16          4.97        -33.59        57.50 o                         
   7   3  16       1192.24       1228.82        79.84 o                         
   9   3  16        600.45        594.12        78.44 o                         
  11   3  16         13.66        -55.06        75.35 o                         
  13   3  16        142.26        151.91        83.34 o                         
  15   3  16        575.55        558.80        95.14 o                         
 -20   4  16        235.32        165.46       140.79 o                         
 -18   4  16       2039.92       2060.88       166.87 o                         
 -16   4  16       1686.43       1581.09       128.78 o                         
 -14   4  16        579.74        604.71       104.30 o                         
 -12   4  16        900.32       1049.80       105.28 o                         
 -10   4  16       3267.37       3819.55       107.04 o                         
  -8   4  16        604.31        669.90        61.97 o                         
  -6   4  16       1156.27       1214.22        87.38 o                         
  -4   4  16       7789.84       7707.12       282.83 o                         
  -2   4  16       3060.82       3626.28       241.35 o                         
   0   4  16        274.77        303.53        82.50 o                         
   2   4  16       2342.58       2309.13        89.29 o                         
   4   4  16       3347.55       3745.15       119.78 o                         
   6   4  16       1865.87       1978.79        95.41 o                         
   8   4  16        292.78        179.39        73.08 o                         
  10   4  16       1847.25       2233.14       122.85 o                         
  12   4  16        529.15        683.50       156.63 o                         
  14   4  16        466.60        381.29        92.34 o                         
 -19   5  16        301.30        189.12       143.82 o                         
 -17   5  16          4.16         64.28       328.77 o                         
 -15   5  16        216.79         84.24       177.80 o                         
 -13   5  16        544.99        467.15        90.75 o                         
 -11   5  16        258.41        220.04        68.39 o                         
  -9   5  16        914.59        926.23        71.86 o                         
  -7   5  16        257.98        180.66        84.03 o                         
  -5   5  16          9.46        -77.96       106.28 o                         
  -3   5  16         49.75        -13.64        96.08 o                         
  -1   5  16          3.16         29.76        68.15 o                         
   1   5  16         67.05         93.97        72.56 o                         
   3   5  16          3.83         29.60        61.40 o                         
   5   5  16        575.77        586.56        70.24 o                         
   7   5  16        830.49        836.46        82.96 o                         
   9   5  16          4.03        -42.51        78.10 o                         
  11   5  16          8.43         -8.60        85.28 o                         
 -16   6  16        625.38        612.34       203.43 o                         
 -14   6  16        913.41        729.73        87.94 o                         
 -12   6  16        612.36        648.02        86.57 o                         
 -10   6  16        111.39        141.54        82.27 o                         
  -8   6  16        930.88        889.29       212.03 o                         
  -6   6  16        178.85        -12.40       123.85 o                         
  -4   6  16       1493.50       1335.29       182.63 o                         
  -2   6  16       2035.18       2115.91       179.18 o                         
   0   6  16       1039.31       1046.32        89.44 o                         
   2   6  16        862.05        790.87        89.94 o                         
   4   6  16        788.47        795.57        82.73 o                         
   6   6  16         26.25         17.98        76.77 o                         
   8   6  16        475.96        416.39        85.57 o                         
  10   6  16         62.00         72.29        90.29 o                         
 -13   7  16          2.46         24.87        87.01 o                         
 -11   7  16         66.22        129.09       102.53 o                         
  -9   7  16        861.59        797.95       106.60 o                         
  -7   7  16        609.41        639.58       102.31 o                         
  -5   7  16         20.55        -55.88       160.17 o                         
  -3   7  16        385.95        174.85       140.29 o                         
  -1   7  16        568.79        408.39       155.78 o                         
   1   7  16         29.03        173.40        97.24 o                         
   3   7  16        217.14        208.46       103.48 o                         
   5   7  16          7.13        124.55       105.82 o                         
   7   7  16        370.03        260.96        88.14 o                         
  -6   8  16        790.43        628.93       159.91 o                         
  -4   8  16        571.39        370.30       106.28 o                         
  -2   8  16        313.92        112.87       124.69 o                         
   0   8  16         57.06         14.93       159.46 o                         
 -22   1  17        227.99        332.80       239.10 o                         
 -20   1  17        650.24       1886.60       222.53 o                         
 -18   1  17        657.66        699.56       143.09 o                         
 -16   1  17        723.88        987.38       103.88 o                         
 -14   1  17       5246.33       5186.38       173.20 o                         
 -12   1  17       3146.92       3052.28       442.81 o                         
 -10   1  17         14.40        -78.74        78.74 o                         
  -8   1  17       5423.43       5169.94        74.14 o                         
  -6   1  17       1728.73       1761.20        59.77 o                         
  -4   1  17       1490.57       1427.64        68.84 o                         
  -2   1  17       2971.36       3001.04        61.29 o                         
   0   1  17        445.15        444.91        36.62 o                         
   2   1  17        540.11        578.64        38.81 o                         
   4   1  17       1513.66       1756.02        64.95 o                         
   6   1  17       2498.42       2611.69        77.55 o                         
   8   1  17       3394.84       3321.47       109.64 o                         
  10   1  17       1209.60       1262.98        67.67 o                         
  12   1  17         22.81        -17.58        64.14 o                         
  14   1  17       1124.01       1096.13        94.02 o                         
 -21   2  17         11.07        -79.28       111.24 o                         
 -19   2  17         41.81         41.32       115.11 o                         
 -17   2  17          3.49         34.49        95.00 o                         
 -15   2  17          0.72        -30.16        92.43 o                         
 -13   2  17         49.29        -10.71        98.23 o                         
 -11   2  17        249.72        194.35        96.58 o                         
  -9   2  17        358.64        336.66        53.89 o                         
  -7   2  17       1008.43        971.82        48.14 o                         
  -5   2  17         78.90        103.30        45.70 o                         
  -3   2  17         12.37          3.09        46.09 o                         
  -1   2  17         27.10          0.57        40.52 o                         
   1   2  17        916.53        940.45        52.30 o                         
   3   2  17         25.69        138.74        66.30 o                         
   5   2  17         35.70         80.33        55.33 o                         
   7   2  17        380.55        436.66        65.77 o                         
   9   2  17        290.30        157.38        72.15 o                         
  11   2  17        296.23        218.33        79.88 o                         
  13   2  17        132.49         51.91        82.35 o                         
  15   2  17        217.27        215.80        90.74 o                         
 -20   3  17       2252.30       2106.28       352.93 o                         
 -18   3  17        986.38        922.44       123.17 o                         
 -16   3  17       2679.57       2697.26       156.62 o                         
 -14   3  17       2627.26       2766.36       152.69 o                         
 -12   3  17       1192.12       1249.74       109.78 o                         
 -10   3  17       2808.17       2997.23       100.81 o                         
  -8   3  17       2757.60       2786.26       131.69 o                         
  -6   3  17        435.76        503.08        54.54 o                         
  -4   3  17       2979.67       3108.06        89.45 o                         
  -2   3  17       3548.31       3604.96       104.22 o                         
   0   3  17        931.70        975.94        55.07 o                         
   2   3  17        402.36        384.04        53.79 o                         
   4   3  17       1356.88       1348.61        71.25 o                         
   6   3  17       6814.53       6937.86       139.01 o                         
   8   3  17       1250.45       1212.38        84.74 o                         
  10   3  17        622.88        689.95        85.00 o                         
  12   3  17        411.00        433.18        85.98 o                         
  14   3  17        283.29        418.76       123.79 o                         
 -19   4  17        598.56        581.39       124.53 o                         
 -17   4  17         30.11       -107.57       133.05 o                         
 -15   4  17        389.03        357.67       133.05 o                         
 -13   4  17         89.42        144.78       101.25 o                         
 -11   4  17       2523.41       2458.94       104.81 o                         
  -9   4  17        419.61        328.39        62.10 o                         
  -7   4  17        975.77        884.19        79.09 o                         
  -5   4  17        103.39        199.97        74.81 o                         
  -3   4  17        126.56        190.16        62.04 o                         
  -1   4  17         68.39         67.16        65.26 o                         
   1   4  17         22.63        -56.93        84.55 o                         
   3   4  17        521.16        586.04        62.58 o                         
   5   4  17        312.63        265.27        66.85 o                         
   7   4  17        483.71        486.40        77.38 o                         
   9   4  17         72.85          9.17        77.63 o                         
  11   4  17         16.16        -43.29        82.99 o                         
  13   4  17        285.57        182.30       112.99 o                         
 -18   5  17        180.82        -59.38       137.44 o                         
 -16   5  17        962.03        905.44       182.37 o                         
 -14   5  17        516.85        565.84       105.78 o                         
 -12   5  17        288.54        243.61        74.02 o                         
 -10   5  17        892.15        820.72        94.58 o                         
  -8   5  17       1571.71       1358.50       118.07 o                         
  -6   5  17        450.86        270.36       140.89 o                         
  -4   5  17       2924.81       2837.97       244.64 o                         
  -2   5  17       2468.94       2573.11       155.55 o                         
   0   5  17       1499.33       1451.97        91.14 o                         
   2   5  17        228.29        223.73        79.12 o                         
   4   5  17        254.46        354.95        84.41 o                         
   6   5  17        742.26        794.26       102.78 o                         
   8   5  17        434.08        309.84        85.94 o                         
  10   5  17         45.66         53.03       114.56 o                         
 -15   6  17          5.55        171.80       138.85 o                         
 -13   6  17         90.57         37.21        85.77 o                         
 -11   6  17       1042.64        862.40        90.51 o                         
  -9   6  17       1184.65        938.89       132.65 o                         
  -7   6  17         24.20        -53.34        93.60 o                         
  -5   6  17       2168.86       2170.54       210.25 o                         
  -3   6  17        545.67        238.98       254.81 o                         
  -1   6  17         95.76        114.26        96.46 o                         
   1   6  17          1.22         56.97        84.44 o                         
   3   6  17        264.98        234.93        88.54 o                         
   5   6  17        114.15         66.80        82.26 o                         
   7   6  17        365.51        326.88        85.34 o                         
   9   6  17         14.10         49.29       144.86 o                         
 -12   7  17        162.77         86.82       110.02 o                         
 -10   7  17         57.93         88.70       105.51 o                         
  -8   7  17        826.95        761.34       109.42 o                         
  -6   7  17        845.59        666.84       242.12 o                         
  -4   7  17        280.27        140.22       159.64 o                         
  -2   7  17       1149.06        776.42       257.51 o                         
   0   7  17        476.84        309.24       178.66 o                         
   2   7  17        825.49        774.36       247.10 o                         
   4   7  17        387.38        361.51       114.83 o                         
 -22   0  18        637.98        923.93       231.77 o                         
 -20   0  18        288.06        549.86       342.39 o                         
 -18   0  18        766.16        449.85       185.42 o                         
 -16   0  18       4655.68       5103.91       235.05 o                         
 -14   0  18       8235.00       8443.27       264.89 o                         
 -12   0  18       4245.68       4506.83       219.44 o                         
 -10   0  18        150.61        123.44        54.59 o                         
  -8   0  18       3329.57       3403.59        95.69 o                         
  -6   0  18      11513.77      11127.00       228.00 o                         
  -4   0  18       5941.72       6052.49       143.17 o                         
  -2   0  18       2013.37       2268.36        87.81 o                         
   0   0  18       1593.55       1354.05        82.27 o                         
   2   0  18       2486.04       2956.33        99.87 o                         
   4   0  18       9456.46      10151.46       160.72 o                         
   6   0  18       4306.14       4933.46       123.97 o                         
   8   0  18        737.91        752.90        86.50 o                         
  10   0  18        765.02        649.66        96.40 o                         
  12   0  18         35.19       -128.25       148.02 o                         
  14   0  18       2094.73       2140.13       135.25 o                         
 -21   1  18         82.36        149.24       120.43 o                         
 -19   1  18        220.92        451.37       215.47 o                         
 -17   1  18        132.40        246.29        98.03 o                         
 -15   1  18         70.57        207.71       105.53 o                         
 -13   1  18         18.79          1.04        89.15 o                         
 -11   1  18          0.11        -85.71        85.71 o                         
  -9   1  18        156.14         54.88        40.48 o                         
  -7   1  18       2148.57       2102.14        86.99 o                         
  -5   1  18        850.46        762.77        51.76 o                         
  -3   1  18        279.38        280.18        47.98 o                         
  -1   1  18        176.72        146.41        42.92 o                         
   1   1  18         87.63        112.23        45.24 o                         
   3   1  18        178.84        160.73        47.90 o                         
   5   1  18         11.87         62.02        49.38 o                         
   7   1  18        342.07        365.76        66.33 o                         
   9   1  18        185.55        173.37        72.86 o                         
  11   1  18        141.00         83.58        77.83 o                         
  13   1  18         38.47        -71.23        80.93 o                         
 -20   2  18        954.00        924.01       249.23 o                         
 -18   2  18        261.70        315.45       104.55 o                         
 -16   2  18       2265.68       2435.96       162.61 o                         
 -14   2  18       2927.15       3189.84       161.75 o                         
 -12   2  18       1547.93       1643.51       117.99 o                         
 -10   2  18        230.44        120.44        56.31 o                         
  -8   2  18        179.73        229.80        56.53 o                         
  -6   2  18        924.12        924.68        55.56 o                         
  -4   2  18       5621.95       6000.91       107.45 o                         
  -2   2  18        704.13        682.55        55.67 o                         
   0   2  18        195.56        129.39        45.56 o                         
   2   2  18       1880.49       1880.06        78.96 o                         
   4   2  18       4932.84       4889.29       110.66 o                         
   6   2  18       1130.79       1115.92        77.25 o                         
   8   2  18        948.66       1016.70        83.34 o                         
  10   2  18        532.67        631.55        83.73 o                         
  12   2  18        350.33        269.59        85.20 o                         
  14   2  18        321.36        300.48       124.96 o                         
 -21   3  18        206.39        200.99       133.04 o                         
 -19   3  18        156.30        211.44       124.08 o                         
 -17   3  18        220.46        217.34       158.45 o                         
 -15   3  18         17.83        -21.85       102.03 o                         
 -13   3  18        685.85        628.07       107.94 o                         
 -11   3  18        463.81        359.66        64.81 o                         
  -9   3  18         51.21         18.19        59.64 o                         
  -7   3  18          0.99         -0.23        52.75 o                         
  -5   3  18          6.45         15.46        53.30 o                         
  -3   3  18        634.69        625.89        71.94 o                         
  -1   3  18       1010.88       1044.61        69.68 o                         
   1   3  18       1175.79       1222.86        66.60 o                         
   3   3  18         78.91         84.14        69.76 o                         
   5   3  18        202.13        263.53        66.40 o                         
   7   3  18        321.56        319.29        75.60 o                         
   9   3  18        337.73        300.57        81.77 o                         
  11   3  18         12.10        -21.12        82.46 o                         
  13   3  18         40.29        105.29        89.78 o                         
 -18   4  18        486.55        606.95       135.61 o                         
 -16   4  18        789.46        731.07       120.82 o                         
 -14   4  18       2398.93       2378.39       164.73 o                         
 -12   4  18        727.87        953.54        98.17 o                         
 -10   4  18        497.17        514.38        68.65 o                         
  -8   4  18        726.62        675.29        77.44 o                         
  -6   4  18       2004.59       1908.13       107.46 o                         
  -4   4  18       4935.68       5206.77       175.76 o                         
  -2   4  18       1089.25       1043.57        77.29 o                         
   0   4  18        232.47         44.11        83.33 o                         
   2   4  18       2763.06       3102.74       126.64 o                         
   4   4  18       1550.55       1575.10       166.47 o                         
   6   4  18        871.42        913.80        77.15 o                         
   8   4  18        326.62        270.37        81.30 o                         
  10   4  18        420.73        412.19        89.07 o                         
  12   4  18        321.36        301.60       116.57 o                         
 -17   5  18          1.04        -68.56       141.90 o                         
 -15   5  18         52.62        179.75       153.77 o                         
 -13   5  18        110.77         12.57        88.92 o                         
 -11   5  18        266.83        172.38        75.03 o                         
  -9   5  18        765.69        681.94       125.08 o                         
  -7   5  18        529.00        262.26       151.24 o                         
  -5   5  18        387.72        172.14       140.70 o                         
  -3   5  18          4.28         91.67        75.66 o                         
  -1   5  18         28.84        -13.98        76.73 o                         
   1   5  18          3.13        -64.90        79.73 o                         
   3   5  18          3.46        -90.32        90.32 o                         
   5   5  18        175.92        219.63        72.36 o                         
   7   5  18          5.52        -45.88        79.33 o                         
   9   5  18          1.93         19.38        85.33 o                         
 -14   6  18        501.93        573.80        96.84 o                         
 -12   6  18        474.91        527.52        92.85 o                         
 -10   6  18         75.93        -77.39       107.30 o                         
  -8   6  18       2154.79       1986.88       182.25 o                         
  -6   6  18       2284.66       1813.68       359.78 o                         
  -4   6  18       2119.30       1850.35       191.54 o                         
  -2   6  18        751.95        862.68        97.30 o                         
   0   6  18         49.69         27.82        86.12 o                         
   2   6  18        574.36        527.26       134.95 o                         
   4   6  18       1208.61       1270.37       106.93 o                         
   6   6  18        429.96        362.41       110.21 o                         
  -9   7  18        893.42        901.36       123.06 o                         
  -7   7  18        459.07        496.81       110.54 o                         
  -5   7  18        350.87        241.46       134.39 o                         
  -3   7  18        436.52        281.61       108.43 o                         
  -1   7  18         77.34         99.74       164.30 o                         
   1   7  18          2.50        -82.23       150.74 o                         
   3   7  18        187.78         15.60       134.85 o                         
 -20   1  19        892.92        996.18       120.08 o                         
 -18   1  19        190.64        438.63       149.93 o                         
 -16   1  19       3445.34       3799.01       168.09 o                         
 -14   1  19       3990.59       4249.56       166.63 o                         
 -12   1  19        599.22        583.92        98.70 o                         
 -10   1  19         19.31        -15.52        53.87 o                         
  -8   1  19       1895.98       2042.19       100.30 o                         
  -6   1  19       2378.30       2351.62       114.01 o                         
  -4   1  19        829.50        938.30        66.69 o                         
  -2   1  19        933.98        999.29        59.46 o                         
   0   1  19         17.94        -45.23        45.23 o                         
   2   1  19       1523.81       1707.38        92.68 o                         
   4   1  19       2763.57       2996.84        88.96 o                         
   6   1  19       2045.88       2109.80        92.78 o                         
   8   1  19       1706.40       1653.25        89.83 o                         
  10   1  19         31.85        -32.32        76.09 o                         
  12   1  19         46.18        -40.68       104.64 o                         
 -21   2  19          4.55        290.38       280.55 o                         
 -19   2  19         54.13         55.16       121.79 o                         
 -17   2  19         82.32        188.01       107.97 o                         
 -15   2  19         84.23         66.04       102.08 o                         
 -13   2  19        447.55        313.05       102.01 o                         
 -11   2  19         78.64         85.00        60.23 o                         
  -9   2  19          0.23        -55.97        55.97 o                         
  -7   2  19          0.89        -64.55        64.55 o                         
  -5   2  19        207.14        130.28        51.84 o                         
  -3   2  19         96.56         60.14        52.91 o                         
  -1   2  19          0.16        -16.35        54.07 o                         
   1   2  19         13.78         22.26        48.99 o                         
   3   2  19         36.88         50.53        57.93 o                         
   5   2  19          5.77         -0.08        60.50 o                         
   7   2  19         37.93         13.65        83.33 o                         
   9   2  19        450.00        298.12        80.14 o                         
  11   2  19          1.36        -68.03        80.73 o                         
  13   2  19         97.34        -22.61       115.75 o                         
 -20   3  19        484.52        584.81       125.30 o                         
 -18   3  19       1066.02       1124.31       194.23 o                         
 -16   3  19       3866.41       4179.34       186.75 o                         
 -14   3  19       1529.44       1778.89       178.82 o                         
 -12   3  19         89.11        102.74        67.77 o                         
 -10   3  19        710.53        681.04        68.02 o                         
  -8   3  19        890.92        921.60        78.02 o                         
  -6   3  19       2030.25       2204.33        90.92 o                         
  -4   3  19       4886.35       5273.22       111.70 o                         
  -2   3  19       4713.12       4874.24       114.65 o                         
   0   3  19        177.57        344.54        78.81 o                         
   2   3  19       1585.71       1565.02       130.46 o                         
   4   3  19       2928.49       3356.50       123.93 o                         
   6   3  19       2224.57       2569.72       118.39 o                         
   8   3  19        383.15        357.90       107.84 o                         
  10   3  19        598.22        646.47        97.50 o                         
  12   3  19        857.54        908.49        97.88 o                         
 -17   4  19          7.41        -22.43       124.20 o                         
 -15   4  19        109.41         45.47       123.88 o                         
 -13   4  19         96.14         54.13        73.39 o                         
 -11   4  19         17.03        -37.02        68.58 o                         
  -9   4  19         53.66         -4.31        81.43 o                         
  -7   4  19         16.04        -37.06        72.87 o                         
  -5   4  19          0.69        -12.74        75.67 o                         
  -3   4  19         15.38        -69.95        69.95 o                         
  -1   4  19        283.65        254.51        74.21 o                         
   1   4  19       1077.82       1144.05       139.14 o                         
   3   4  19        490.29        405.08        86.63 o                         
   5   4  19        294.00        330.88        72.00 o                         
   7   4  19         11.75         40.58        89.77 o                         
   9   4  19        125.02        202.73        86.20 o                         
 -16   5  19        742.75        589.35       172.73 o                         
 -14   5  19        468.07        561.86        88.97 o                         
 -12   5  19       1034.28        947.27       157.13 o                         
 -10   5  19        941.38        717.70       162.34 o                         
  -8   5  19       2027.33       1878.36       132.59 o                         
  -6   5  19       1066.19        925.11       191.98 o                         
  -4   5  19        569.58        555.06       171.26 o                         
  -2   5  19        584.08        602.05       147.04 o                         
   0   5  19         12.17        -65.74        95.20 o                         
   2   5  19         38.94        -13.65        84.67 o                         
   4   5  19       1526.16       1473.50       106.17 o                         
   6   5  19        759.64        745.73       111.43 o                         
   8   5  19        299.29        236.34        86.83 o                         
 -13   6  19        911.90        884.97       112.37 o                         
 -11   6  19          8.81        -68.10       107.62 o                         
  -9   6  19        225.71         90.63       108.70 o                         
  -7   6  19        137.08         39.35       208.25 o                         
  -5   6  19        200.86        122.85       254.12 o                         
  -3   6  19         23.28         68.65        84.92 o                         
  -1   6  19         91.02        111.66        89.06 o                         
   1   6  19         49.37        -87.76        87.76 o                         
   3   6  19         22.72        100.39        94.08 o                         
   5   6  19        227.11        153.62       111.36 o                         
  -6   7  19       1519.49       1214.33       188.81 o                         
  -4   7  19        106.95        -91.58       138.54 o                         
  -2   7  19       1795.90       2022.81       223.72 o                         
 -20   0  20       1126.91        927.09       231.77 o                         
 -18   0  20       2623.88       3024.07       375.58 o                         
 -16   0  20       1064.36       1252.15       200.69 o                         
 -14   0  20       2547.16       2711.71       224.83 o                         
 -12   0  20       3047.54       3389.79       121.65 o                         
 -10   0  20        164.61        204.63        57.58 o                         
  -8   0  20        712.71        717.79        76.65 o                         
  -6   0  20       8486.98       8871.18       215.90 o                         
  -4   0  20         47.55        -13.02        65.73 o                         
  -2   0  20        517.33        514.64        75.06 o                         
   0   0  20       1704.99       1909.81        97.85 o                         
   2   0  20       4316.85       4945.60       125.60 o                         
   4   0  20       4561.62       4921.60       133.69 o                         
   6   0  20       1365.92       1419.07        98.50 o                         
   8   0  20        878.88       1016.64       156.97 o                         
  10   0  20       1105.92       1133.58       173.83 o                         
  12   0  20        230.62        439.32       167.51 o                         
 -19   1  20          0.23         70.38       110.25 o                         
 -17   1  20          0.36        190.02       171.83 o                         
 -15   1  20         94.30        243.98       114.35 o                         
 -13   1  20        399.02        405.31       103.19 o                         
 -11   1  20          2.84          0.81        57.43 o                         
  -9   1  20        142.31        166.27        65.90 o                         
  -7   1  20          5.10         28.77        63.42 o                         
  -5   1  20       1409.73       1518.80        89.17 o                         
  -3   1  20        414.63        387.29        66.46 o                         
  -1   1  20        955.76       1029.99        94.96 o                         
   1   1  20        279.39        253.63        52.87 o                         
   3   1  20          1.38         15.48        52.18 o                         
   5   1  20         47.02         99.40        56.30 o                         
   7   1  20          4.06         -4.38        67.05 o                         
   9   1  20        310.46        267.72        80.72 o                         
  11   1  20        111.85         30.42        82.58 o                         
 -20   2  20        556.09       1172.96       482.57 o                         
 -18   2  20       1216.72       1185.29       237.82 o                         
 -16   2  20       2205.75       2480.74       171.66 o                         
 -14   2  20       1200.14       1190.33       119.28 o                         
 -12   2  20        225.17        215.91        65.13 o                         
 -10   2  20        271.90        240.13        63.01 o                         
  -8   2  20        860.63        847.54        76.90 o                         
  -6   2  20       5444.56       5900.54       135.26 o                         
  -4   2  20       1956.47       2281.13        96.60 o                         
  -2   2  20        445.75        459.03        68.13 o                         
   0   2  20        778.00        857.77        68.19 o                         
   2   2  20        679.05        686.06        77.52 o                         
   4   2  20       2067.14       2270.59       103.76 o                         
   6   2  20        727.76        782.88        75.08 o                         
   8   2  20        376.28        380.67        81.82 o                         
  10   2  20         10.09        -82.07        82.07 o                         
 -19   3  20         48.72        208.40       153.83 o                         
 -17   3  20        475.16        518.71       132.73 o                         
 -15   3  20         33.96        100.74       111.91 o                         
 -13   3  20         40.63         29.77       101.53 o                         
 -11   3  20        339.59        341.90        69.18 o                         
  -9   3  20        194.48        123.65        74.46 o                         
  -7   3  20        712.69        738.55        78.35 o                         
  -5   3  20         60.84         57.52        58.41 o                         
  -3   3  20         38.51         96.96        59.48 o                         
  -1   3  20       1070.85       1039.53       108.34 o                         
   1   3  20        288.58        354.33       105.72 o                         
   3   3  20         83.53         63.07       110.53 o                         
   5   3  20        123.33         39.97        69.49 o                         
   7   3  20         19.00        -25.63        76.85 o                         
   9   3  20        470.54        466.92        87.68 o                         
 -16   4  20       1307.16       1456.61       190.83 o                         
 -14   4  20       1886.86       1815.53        94.75 o                         
 -12   4  20         89.91         98.02        73.90 o                         
 -10   4  20        790.45        774.96        88.23 o                         
  -8   4  20       1320.15       1280.89        99.43 o                         
  -6   4  20       2585.99       2764.08       113.79 o                         
  -4   4  20        703.24        743.25        76.89 o                         
  -2   4  20        441.18        478.79        75.81 o                         
   0   4  20        167.59        156.58        78.63 o                         
   2   4  20       1093.46        908.47        93.96 o                         
   4   4  20        889.28        820.12        96.05 o                         
   6   4  20       1231.07       1215.94        89.52 o                         
   8   4  20        314.78        364.74        87.10 o                         
 -15   5  20        249.57        150.05       114.59 o                         
 -13   5  20         45.01        -91.52        91.52 o                         
 -11   5  20         97.92        117.39       108.89 o                         
  -9   5  20        330.11         89.01       134.47 o                         
  -7   5  20        144.49        197.18       210.50 o                         
  -5   5  20         39.53         30.96       119.37 o                         
  -3   5  20        611.19        455.54       169.55 o                         
  -1   5  20          1.56        -83.71        83.71 o                         
   1   5  20          4.51        -82.68        82.68 o                         
   3   5  20         26.55         12.09        91.37 o                         
   5   5  20          5.95        -28.33        94.97 o                         
   7   5  20         28.66        -68.48       167.51 o                         
 -10   6  20        215.54        333.47       165.00 o                         
  -8   6  20       1520.24       1592.51       129.03 o                         
  -6   6  20       1673.15       1348.23       130.05 o                         
  -4   6  20        162.27         75.62       159.66 o                         
  -2   6  20        164.99        228.59        91.90 o                         
   0   6  20        562.33        433.46        97.18 o                         
   2   6  20        523.34        464.85       100.88 o                         
 -18   1  21       2500.85       2688.38       177.68 o                         
 -16   1  21        922.63       1175.16       147.35 o                         
 -14   1  21        458.73        612.97        90.90 o                         
 -12   1  21        702.89        735.22        86.38 o                         
 -10   1  21        932.80       1042.34       106.55 o                         
  -8   1  21        621.74        743.18        79.18 o                         
  -6   1  21       1192.63       1491.05       107.95 o                         
  -4   1  21        335.54        459.80       133.97 o                         
  -2   1  21       3274.70       3815.40       138.47 o                         
   0   1  21       2610.85       2662.36       103.99 o                         
   2   1  21         14.80         25.63        54.93 o                         
   4   1  21       2061.36       2268.07       105.98 o                         
   6   1  21       1482.52       1453.22        79.51 o                         
   8   1  21        406.16        355.68        81.83 o                         
  10   1  21        287.96        246.32       109.46 o                         
 -19   2  21          4.21        118.32       191.75 o                         
 -17   2  21        441.48        364.15       135.00 o                         
 -15   2  21        167.82        149.77       154.95 o                         
 -13   2  21        143.50        169.93        69.61 o                         
 -11   2  21          3.07         78.16        65.83 o                         
  -9   2  21        352.88        387.34        76.72 o                         
  -7   2  21          0.39         95.53        69.66 o                         
  -5   2  21         65.91        167.09        71.24 o                         
  -3   2  21         78.59        170.62       104.29 o                         
  -1   2  21        143.06        143.77        84.63 o                         
   1   2  21       1047.13       1158.47        75.97 o                         
   3   2  21         28.58          6.17        73.96 o                         
   5   2  21         82.71        188.41        65.74 o                         
   7   2  21          3.69        -11.44       117.99 o                         
   9   2  21        139.03        171.92        84.32 o                         
 -18   3  21       1665.60       1843.41       149.21 o                         
 -16   3  21        109.63         29.45        99.81 o                         
 -14   3  21        377.44        418.49        78.13 o                         
 -12   3  21        638.54        599.40        75.87 o                         
 -10   3  21       2014.75       2101.18       124.25 o                         
  -8   3  21        678.88        774.85        83.75 o                         
  -6   3  21        755.83        876.34        82.27 o                         
  -4   3  21       1478.87       1393.62        78.54 o                         
  -2   3  21       2955.87       3080.36       125.21 o                         
   0   3  21        472.63        507.41        97.88 o                         
   2   3  21        188.21        137.93        79.00 o                         
   4   3  21       1274.40       1257.78        99.37 o                         
   6   3  21        873.25        920.70       113.89 o                         
   8   3  21        345.05        323.96       112.36 o                         
 -15   4  21         24.46         45.06        84.46 o                         
 -13   4  21        179.30         88.92        79.15 o                         
 -11   4  21        132.80        116.87        86.64 o                         
  -9   4  21         29.93         60.61        85.90 o                         
  -7   4  21        221.51        206.14        93.82 o                         
  -5   4  21        289.42        413.64        76.39 o                         
  -3   4  21        430.54        467.98        77.62 o                         
  -1   4  21         10.73        -11.73       124.19 o                         
   1   4  21         27.77        189.00       164.68 o                         
   3   4  21         10.97        -79.80        87.53 o                         
   5   4  21         23.10        -24.87        92.86 o                         
   7   4  21        365.11        261.73       107.83 o                         
 -12   5  21        570.04        316.69       227.31 o                         
 -10   5  21        492.22        387.39       222.81 o                         
  -8   5  21        869.99       1010.79       187.87 o                         
  -6   5  21        332.28        361.86       141.57 o                         
  -4   5  21        309.32        256.71        84.66 o                         
  -2   5  21        621.79        578.89        89.71 o                         
   0   5  21        311.01        271.92        89.93 o                         
   2   5  21        148.72         96.01        95.14 o                         
   4   5  21       1130.53       1035.99       107.73 o                         
  -9   6  21         11.16        -45.93       119.21 o                         
  -7   6  21         13.13         62.15       117.70 o                         
  -5   6  21         64.71         31.90       112.83 o                         
  -3   6  21        499.74        450.45       211.52 o                         
  -1   6  21        359.15        362.12       100.30 o                         
 -18   0  22       1761.76       1914.24       259.16 o                         
 -16   0  22         98.35         54.07       220.71 o                         
 -14   0  22       1551.98       1863.83       459.33 o                         
 -12   0  22         52.95        239.28       158.15 o                         
 -10   0  22        132.32        121.50       165.93 o                         
  -8   0  22        104.54        394.59       282.87 o                         
  -6   0  22       3282.77       3828.42       471.97 o                         
  -4   0  22       1236.61       1688.50       534.66 o                         
  -2   0  22       2928.79       3557.58       271.28 o                         
   0   0  22       1907.43       1985.14       320.80 o                         
   2   0  22        112.19        231.23       164.01 o                         
   4   0  22        780.18        906.51       130.98 o                         
   6   0  22       1351.75       1461.55       133.24 o                         
   8   0  22       1145.74       1088.28       172.78 o                         
 -17   1  22          5.57         69.54       122.11 o                         
 -15   1  22          2.81         90.39        78.68 o                         
 -13   1  22         68.49        127.70        72.90 o                         
 -11   1  22        436.25        466.97        85.31 o                         
  -9   1  22        845.90        909.51        86.04 o                         
  -7   1  22         15.28        119.13        72.68 o                         
  -5   1  22          1.84        143.95       136.60 o                         
  -3   1  22          0.16        149.34        89.52 o                         
  -1   1  22         91.44        117.36       143.11 o                         
   1   1  22         12.54        113.94        88.42 o                         
   3   1  22          7.03         86.61        82.84 o                         
   5   1  22         34.82         -9.42        69.02 o                         
   7   1  22          6.51         39.25        88.45 o                         
   9   1  22         10.99       -109.12       109.12 o                         
 -18   2  22        419.57        665.51       175.48 o                         
 -16   2  22         55.85        -31.89        77.77 o                         
 -14   2  22        861.52        983.88        87.40 o                         
 -12   2  22       1654.59       1791.08       139.46 o                         
 -10   2  22       1544.38       1751.76       161.80 o                         
  -8   2  22       1549.36       1745.58       199.44 o                         
  -6   2  22        223.34        396.15        99.56 o                         
  -4   2  22        758.35       1088.88       362.67 o                         
  -2   2  22       1301.05       1382.40       121.95 o                         
   0   2  22       1978.11       2048.70       107.88 o                         
   2   2  22        109.57        147.74       156.88 o                         
   4   2  22        734.33        771.26        85.18 o                         
   6   2  22        271.96        125.43        75.27 o                         
   8   2  22        162.56         37.07        83.21 o                         
 -15   3  22          0.31          1.21        81.51 o                         
 -13   3  22         10.21         30.72        75.38 o                         
 -11   3  22         15.57         79.07        83.38 o                         
  -9   3  22          8.23         56.87        80.70 o                         
  -7   3  22        308.79        317.13        81.00 o                         
  -5   3  22        221.91        311.56        82.04 o                         
  -3   3  22        234.77        411.64       128.41 o                         
  -1   3  22        134.34        173.49       133.27 o                         
   1   3  22         11.92        -56.15        89.72 o                         
   3   3  22          5.67        -77.80        86.79 o                         
   5   3  22         49.74        -66.06        97.76 o                         
   7   3  22         22.55        -30.17       102.90 o                         
 -14   4  22        809.07        777.38        98.78 o                         
 -12   4  22        379.13        197.60       138.25 o                         
 -10   4  22       1682.76       1764.75       118.27 o                         
  -8   4  22        732.85        728.77       102.53 o                         
  -6   4  22        687.56        845.59       103.21 o                         
  -4   4  22        975.83       1071.70       158.58 o                         
  -2   4  22       1279.35       1208.33        98.97 o                         
   0   4  22        682.31        556.76        97.47 o                         
   2   4  22        373.98        270.37        94.02 o                         
   4   4  22        903.70        676.07       103.21 o                         
 -11   5  22        109.65         42.94       122.96 o                         
  -9   5  22          2.38        -17.16       161.71 o                         
  -7   5  22         13.60        -51.18       185.14 o                         
  -5   5  22        274.82        128.17        91.52 o                         
  -3   5  22        393.49        320.85       143.23 o                         
  -1   5  22         79.26         57.50        89.89 o                         
   1   5  22        103.74         71.19       116.02 o                         
 -16   1  23        186.92        307.88       121.27 o                         
 -14   1  23        201.14        242.69       117.75 o                         
 -12   1  23       2375.63       2582.19       189.21 o                         
 -10   1  23        882.36        930.30       111.39 o                         
  -8   1  23         12.44        123.02       135.98 o                         
  -6   1  23       1193.44       1137.48       111.91 o                         
  -4   1  23       4552.81       5160.42       263.22 o                         
  -2   1  23       1799.99       1993.20       168.88 o                         
   0   1  23       1642.12       1897.55       241.40 o                         
   2   1  23         61.88        128.10       119.98 o                         
   4   1  23        216.83         69.89       172.25 o                         
   6   1  23        906.11        820.52       121.14 o                         
 -15   2  23         20.10         42.36        77.54 o                         
 -13   2  23         45.89         38.76        80.09 o                         
 -11   2  23         26.98        127.83       103.91 o                         
  -9   2  23        349.06        453.41        90.12 o                         
  -7   2  23       1365.37       1309.58       103.25 o                         
  -5   2  23       1004.86       1043.99        92.13 o                         
  -3   2  23         20.49        -52.32        91.44 o                         
  -1   2  23        357.49        344.67       193.32 o                         
   1   2  23        100.75        100.74       208.07 o                         
   3   2  23          0.60        -14.89        93.63 o                         
   5   2  23        243.52        104.83        88.28 o                         
 -14   3  23        707.71        551.31        88.68 o                         
 -12   3  23       1797.54       1665.20       149.66 o                         
 -10   3  23       1715.08       1784.88       104.38 o                         
  -8   3  23         85.34        125.51        82.59 o                         
  -6   3  23         21.10        196.56       144.61 o                         
  -4   3  23       1142.90       1491.07       580.15 o                         
  -2   3  23        513.87        393.28       170.14 o                         
   0   3  23        272.72        209.70       349.24 o                         
   2   3  23        294.49        238.51        91.79 o                         
   4   3  23        148.91        -30.58        90.65 o                         
 -11   4  23         19.98        155.55       111.10 o                         
  -9   4  23        107.27        118.63       107.96 o                         
  -7   4  23        191.98        139.72       162.40 o                         
  -5   4  23        129.95        117.02       122.26 o                         
  -3   4  23         10.12         20.71        98.61 o                         
  -1   4  23          0.42         80.29       242.91 o                         
   1   4  23         69.08       -109.65       109.65 o                         
   3   4  23         46.33        -84.04       249.68 o                         
  -6   5  23        463.00        508.73       118.09 o                         
  -4   5  23       2196.88       2148.55       217.42 o                         
  -2   5  23        749.80        429.83       166.46 o                         
 -16   0  24        426.17        726.36       397.70 o                         
 -14   0  24        505.46        689.66       252.32 o                         
 -12   0  24        536.37        761.54       180.21 o                         
 -10   0  24        553.13        998.03       185.46 o                         
  -8   0  24        600.80       1011.49       178.83 o                         
  -6   0  24       2245.92       3093.23       281.82 o                         
  -4   0  24        915.82        994.52       222.29 o                         
  -2   0  24        801.92       1384.40       420.88 o                         
   0   0  24       2722.72       3782.94       493.04 o                         
   2   0  24        159.69        355.39       217.02 o                         
   4   0  24        186.44        145.38       202.27 o                         
 -15   1  24        216.73        441.97       150.24 o                         
 -13   1  24        167.76        289.26       122.98 o                         
 -11   1  24          1.84        193.99       140.51 o                         
  -9   1  24         25.42        204.04       149.78 o                         
  -7   1  24        104.85        440.96       235.70 o                         
  -5   1  24        135.55        515.90       202.09 o                         
  -3   1  24        191.65        579.81       275.29 o                         
  -1   1  24         36.61        351.10       192.51 o                         
   1   1  24          3.12        173.36       152.37 o                         
   3   1  24         29.44        205.51       172.78 o                         
   5   1  24         72.37          7.24       126.10 o                         
 -14   2  24        567.08        630.68        82.40 o                         
 -12   2  24        982.43       1064.27       111.65 o                         
 -10   2  24        176.34        327.33        86.30 o                         
  -8   2  24        484.25        735.02       127.13 o                         
  -6   2  24        546.74        728.64       148.90 o                         
  -4   2  24       1504.72       1510.52       144.61 o                         
  -2   2  24        303.66        266.06       381.90 o                         
   0   2  24        797.78        749.94       315.00 o                         
   2   2  24         91.17         27.51        89.71 o                         
   4   2  24         79.44         16.77        88.41 o                         
 -13   3  24         23.95        123.69        95.18 o                         
 -11   3  24          1.96        -88.54        88.54 o                         
  -9   3  24         34.50         48.95        87.09 o                         
  -7   3  24        140.65        296.51       110.24 o                         
  -5   3  24        497.81        632.29       155.56 o                         
  -3   3  24         30.26        193.62       210.15 o                         
  -1   3  24         31.19        -42.34       116.75 o                         
   1   3  24         14.43         38.22        93.60 o                         
   3   3  24         48.64       -152.76       152.76 o                         
  -8   4  24        288.17        417.25       107.62 o                         
  -6   4  24        713.41        779.73       108.66 o                         
  -4   4  24       1555.59       1836.43       248.12 o                         
  -2   4  24       1167.83       1024.06       262.33 o                         
 -12   1  25       1657.47       2147.01       242.39 o                         
 -10   1  25        213.62        377.16       131.99 o                         
  -8   1  25        648.09        994.22       141.72 o                         
  -6   1  25       1674.14       1868.32       175.17 o                         
  -4   1  25        767.85       1147.58       204.37 o                         
  -2   1  25        487.29       1083.03       272.15 o                         
   0   1  25       1133.30       1440.93       185.92 o                         
   2   1  25        196.80        507.83       239.67 o                         
 -11   2  25         35.80        151.54        98.19 o                         
  -9   2  25        181.52        291.21        97.26 o                         
  -7   2  25        491.78        639.44       155.19 o                         
  -5   2  25        193.19        415.15       227.46 o                         
  -3   2  25         78.73        560.51       499.12 o                         
  -1   2  25          7.76        434.05       297.09 o                         
   1   2  25         62.66        438.26       282.34 o                         
  -8   3  25        178.27        441.37       131.08 o                         
  -6   3  25        382.89        444.65       114.46 o                         
  -4   3  25       1352.28       1342.50       380.32 o                         
  -2   3  25       1039.81        985.01       296.04 o                         
 -10   0  26       2251.86       2583.12       484.09 o                         
  -8   0  26        858.86       1150.08       194.92 o                         
  -6   0  26        758.66       1231.85       196.47 o                         
  -4   0  26        507.21       1073.77       276.55 o                         
  -2   0  26        665.52        761.69       227.56 o                         
  -9   1  26          0.20        189.91       178.67 o                         
  -7   1  26         16.45        273.57       174.11 o                         
  -5   1  26        334.23        718.24       194.03 o                         
  -3   1  26         97.33        491.91       170.16 o                         
  -1   1  26          3.42        -14.73       149.06 o                         
  -6   2  26        182.49        530.29       195.95 o                         
  -4   2  26        648.64        823.85       253.90 o                         
                                                                                
